# Supplementary material for: Lymphoid Organ-Resident Dendritic Cells Exhibit Unique Transcriptional Fingerprints Based on Subset and Site
Source: PLoS One. 2011 Aug 19;6(8):e23921. doi: 10.1371/journal.pone.0023921 (PMC3158776; doi:10.1371/journal.pone.0023921)
Supplement: Table S1 — Canonical gene expression profile of CD8 DCs, CD4 DCs and pDCs across lymphoid organs. (XLS) [file pone.0023921.s003.xls]

## Sheet: Table S1
Table S1. Canonical gene expression profile of CD8 DCs, CD4 DCs and pDCs across lymphoid organs.
Probe ID	Gene symbol	CD8 DCs (mean expression)				CD4 DCs (mean expression)			pDCs (mean expression)
		THY	SPL	SLN	MLN	SPL	SLN	MLN	SPL	SLN	MLN
10528207	Cd36	1572.94	1707.6	805.929	1018.42	43.8706	81.3268	89.33	64.2951	34.1902	68.1847
10482929	Ly75	1112.74	1572.68	1518.12	1362.88	236.922	222.98	459.733	76.1462	77.0747	76.657
10375331	Il12b	548.891	572.643	924.926	580.299	95.425	117.051	159.802	53.307	55.852	58.0618
10444352	Notch4	550.461	331.061	434.349	301.666	112.791	123.556	108.506	65.6025	81.6039	75.5778
10584827	Mpzl2	844.936	121.436	441.52	413.17	46.8266	51.822	96.958	28.3115	36.851	35.4759
10545742	Cd207	486.228	111.928	131.288	57.0696	47.3314	48.9465	52.9172	38.1997	40.4429	41.9173
10445758	Treml4	897.866	1791.43	1008.87	1651.32	460.138	76.7317	253.364	52.1013	48.5557	48.1604
10399691	Id2	3379.34	3903.54	2779.75	2711.72	2212.44	612.905	1725.56	70.6438	51.783	57.9006
10538993	Cd8a	3687.88	4368.51	4045.52	3208.63	100.182	123.226	140.246	3193.33	3489.98	3979.93
10542181	Clec9a	2033.03	3517.01	2208.27	2846.27	90.4348	135.591	128.232	1822.15	1200.86	2024.3
10385599	Canx	2580.15	2681.04	2742.64	2892.74	2263.51	2255.45	2195.73	2439.81	2741.69	2701.12
10475335	Pdia3	3760.42	3782.07	3664.66	3850.83	2300.25	2040.87	2040.37	2282.14	2602.03	2544.66
10488415	Cst3	13623.1	12012.7	8298.66	8875.32	3768.75	2509.38	3486.77	5269.26	5332.64	5089.13
10580219	Calr	4047.19	3553.72	3046.16	3144.15	2347.27	1755.02	1988.61	2142	2594.88	2427.92
10444268	Tap2	673.796	541.287	581.976	594.685	311.951	232.458	376.792	401.999	318.546	368.093
10444244	Tap1	1764.51	1347.48	1606.14	1633.65	768.324	647.031	822.684	1122.47	870.87	903.894
10570344	Lamp1	781.157	1036.87	951.952	1313.07	1227.52	1916.74	1971.35	1066.32	1048.66	1235.8
10557895	Itgax	2067.6	2692.75	1561.57	1795.81	4573.19	3512.3	2770.24	1274.13	1240.55	1667.14
10541605	Clec4n	24.5527	22.896	18.0541	20.6969	79.3547	138.232	56.484	19.1581	19.184	20.264
10557862	Itgam	50.2597	53.1145	40.3983	53.5326	788.947	576.119	572.983	45.2472	48.6104	50.3035
10579347	Ifi30	6193.67	4391.46	4589.82	4845.35	5966.36	5754.38	5957.66	3820.87	5342.8	4900
10548375	Clec7a	227.96	188.456	86.723	102.592	356.51	943.474	385.102	61.0517	52.0689	60.7495
10444236	H2-DMb2	3183.63	2425.11	2061.17	2186.09	4182.03	3325.58	3726.61	1874.44	1553.16	1727.04
10541575	Clec4a4	15.2564	13.6897	11.9223	9.81313	735.415	77.1149	229.53	12.3708	10.2186	9.8192
10541587	Clec4a2	16.5234	14.4188	15.9692	12.9867	81.5469	46.4333	40.0228	13.1577	14.2527	13.0015
10541581	Clec4b1	15.3136	12.2458	17.0026	11.5816	68.1094	78.0595	49.3684	10.4992	12.0376	11.6798
10541564	Clec4a3	24.0477	20.3129	24.1396	19.5053	155.222	327.687	77.0936	20.71	19.6859	23.5235
10504831	Sec61b	208.197	357.841	137.492	151.391	211.404	135.604	114.469	164.086	177.402	161.217
10584276	Sec61g	460.314	476.13	180.982	196.993	259.289	155.738	159.481	431.353	392.24	332.94
10402268	Lgmn	527.372	614.073	307.291	574.861	817.064	643.499	726.556	787.382	827.57	879.514
10587733	Ctsh	873.978	927.546	732.788	935.821	1378.36	1234.49	1414.8	2208.94	2312.54	2404.2
10547894	Cd4	60.6343	67.5191	67.8451	66.9139	1279.82	903.91	658.099	2333.9	2764.19	2495.4
10490212	Ctsz	3352.18	2358.68	2215.94	2367.74	3542.38	3019.98	3768.98	4226.08	4203.32	4248.77
10576784	Cd209a	1024.81	409.507	101.768	72.2937	1112.91	1408.49	336.366	3252.65	2624.33	2681.3
10554789	Ctsc	1127.96	492.457	385.526	417.592	1377.64	1422.92	1101.31	1219.02	1444.84	1465.99
10576034	Irf8	4272.88	3346.4	4069.69	3996.04	188.512	415.433	538.557	6384.09	6158.89	6486.97
10444068	Tapbp	2495.42	1831.12	2072.02	2095.19	1478.07	1484.68	1646.22	2874.08	2696.58	2788.98
10590620	Ccr9	479.151	371.754	327.976	450.148	84.5611	92.6371	115.227	4151.75	3968.52	4109.63
10546113	Sec61a1	1474.04	840.76	761.543	835.146	522.958	443.973	548.833	1614.04	1530.99	1385.62
10429573	Ly6c2	307.746	183.196	132.163	164.614	66.5727	73.007	67.5221	4625.94	4502.01	4473.82
10429568	Ly6c1	602.569	248.302	170.044	228.944	88.2602	92.237	71.1813	7935.1	9416.58	8578.09
10579532	Bst2	903.002	379.882	358.542	410.791	226.919	326.488	269.342	5873	6525.25	6321.17
10604187	Lamp2	379.854	269.536	132.848	164.846	255.163	172.844	169.492	711.478	638.455	661.821
10548437	Klra17	36.2276	64.9702	16.7679	23.822	19.5601	22.6114	16.8177	950.539	860.981	838.74
