# Supplementary material for: Lymphoid Organ-Resident Dendritic Cells Exhibit Unique Transcriptional Fingerprints Based on Subset and Site
Source: PLoS One. 2011 Aug 19;6(8):e23921. doi: 10.1371/journal.pone.0023921 (PMC3158776; doi:10.1371/journal.pone.0023921)
Supplement: Table S2 — Probes associated with CD8 DCs, CD4 DCs or pDCs across lymphoid organs; gene list based on 2-fold change in one subset compared to the other two in spleen. (XLS) [file pone.0023921.s004.xls]

## Sheet: Table S2
Table S2. Probes associated with CD8 DCs, CD4 DCs or pDCs across lymphoid organs; gene list based on 2-fold change in one subset compared to the other two in spleen. a
Comparison	Probe ID	Gene Symbol	SPL							SLN							MLN							CD8 THY
			Mean expression			CD8 vs CD4		CD8 vs pDC		Mean expression			CD8 vs CD		CD8 vs pDC		Mean expression			CD8 vs CD4		CD8 vs pDC		Mean expession	CD8 THY vs CD4 SPL		CD8 THY vs pDC SPL
			CD8	CD4	pDC	FC	P	FC	P	CD8	CD4	pDC	FC	P	FC	P	MLN CD8	MLN CD4	MLN PDC	FC	P	FC	P	THY CD8	FC	P	FC	P
CD8 > CD4 and PDC	10364331	1700009J07Rik	463.39	60.6	40.72	7.647	3.55637e-06	11.3636	2.25766e-05	298.86	59.85	45.73	4.993	0.00269191	6.53595	0.00198919	352.04	64.95	47.49	5.42	0.0110518	7.40741	0.0178146	359.78	5.95238	9.17502e-07	8.84956	2.66151e-05
	10358713	1700025G04Rik	137.01	66.17	30.54	2.071	3.83852e-05	4.4843	1.00669e-05	130.27	90.63	26.21	1.437	0.0415163	4.97512	0.000425264	129.95	56	35.91	2.321	0.00061808	3.62319	0.000500649	190.44	2.88184	5.03224e-07	6.25	2.53251e-06
	10358717	1700025G04Rik	694.43	304.75	79.25	2.279	9.20144e-06	8.77193	1.35359e-06	730.87	490.16	96.57	1.491	0.0137167	7.57576	8.0596e-05	688.8	320.47	94.79	2.149	0.00166514	7.24638	0.00119645	883.68	2.89855	2.79534e-05	11.1111	6.13233e-05
	10564849	2610034B18Rik	399.7	128.97	61.6	3.099	1.24106e-05	6.49351	1.29073e-05	703.87	131.08	61.36	5.37	0.000462866	11.4943	0.000282264	734.63	306.01	62.75	2.401	0.00317319	11.7647	0.000758434	988.13	7.63359	5.38149e-06	16.129	7.72541e-05
	10512030	3110043O21Rik	636.38	232.21	108.31	2.741	0.000136312	5.88235	9.13809e-05	493.05	166.51	101.53	2.961	0.0114828	4.85437	0.00590901	512.41	254.59	97.95	2.013	0.0574936	5.2356	0.0227596	625.75	2.69542	0.000730838	5.78035	0.00100759
	10489701	4833422F24Rik	337.64	159.14	69.12	2.122	0.000118459	4.87805	3.8279e-05	143.94	126.16	79.55	1.141	0.287671	1.80832	0.00346322	146.76	113.43	74.96	1.294	0.0982072	1.95695	0.000754486	186.54	1.17233	0.259532	2.69542	0.00517309
	10468762	4930506M07Rik	1311.15	538.23	79.13	2.436	5.01155e-06	16.6667	1.14341e-06	1290.54	455.12	45.34	2.836	0.00414477	28.5714	0.000593638	1462.8	681.08	62.76	2.148	0.00291251	23.2558	0.00133031	1073.35	1.99601	1.63291e-05	13.5135	2.23924e-06
	10349661	5430435G22Rik	2060.05	54.74	52.33	37.633	1.77322e-05	40	0.000101129	1868.35	107.81	52	17.33	0.000100765	35.7143	8.42547e-05	1859.18	99.15	49.03	18.751	0.000557151	38.4615	0.00194514	3716.25	66.6667	4.47224e-06	71.4286	9.95486e-05
	10407982	A530099J19Rik	3565.4	55.48	38.82	64.265	2.63885e-05	90.9091	0.000134436	2907.86	94.09	26.11	30.905	7.0973e-05	111.111	6.43413e-05	2588.38	119.06	30.7	21.74	0.00123529	83.3333	0.00348025	2780.26	50	1.21383e-06	71.4286	4.05526e-05
	10426999	Acvrl1	362.24	154.09	99.06	2.351	2.74259e-10	3.663	4.21787e-09	391.05	227.17	102.65	1.721	0.000832313	3.81679	7.00516e-05	383.95	174.85	110.57	2.196	0.00112458	3.47222	0.00172082	636.95	4.13223	3.25289e-06	6.41026	5.2203e-05
	10568873	Adam8	1450.11	712.34	83.98	2.036	5.192e-05	17.2414	5.51397e-06	1617.32	480.14	78.65	3.368	0.00119483	20.4082	0.000343201	1979.59	1280.31	84.8	1.546	0.0203329	23.2558	0.00111675	1722.01	2.41546	8.55481e-06	20.4082	1.75921e-05
	10495107	Adora3	406.68	116.91	92.86	3.479	9.41977e-05	4.38596	0.000190885	223.16	80.57	75.1	2.77	0.00236659	2.96736	0.00222369	210.35	107.95	73.13	1.949	0.0743874	2.87356	0.0515841	326.31	2.7933	0.000184343	3.50877	0.00054546
	10459288	Adrb2	1205.68	388.53	230.07	3.103	0.000204395	5.2356	0.000165699	1064.7	453.92	267.08	2.346	0.00164895	3.98406	0.000510619	1655.57	521.42	216.96	3.175	0.00053768	7.63359	0.00102431	1163.52	2.99401	0.000670218	5.05051	0.00106722
	10355105	AF362573	1427	598.84	173.79	2.383	0.0170821	8.19672	0.00370962	1331.73	886.31	232.63	1.503	0.0575294	5.71429	0.00257693	1314.61	556.77	242.65	2.361	0.00283486	5.40541	0.00209327	316.57	0.528541	0.00102317	1.82149	0.0020929
	10370471	Agpat3	660.53	217.4	253	3.038	1.39466e-09	2.61097	1.16139e-07	629.1	127.9	199.02	4.919	0.000356636	3.16456	0.000478339	714.01	144.78	228.29	4.932	0.000150803	3.125	0.00117779	846.53	3.89105	4.17077e-06	3.34448	0.000118515
	10450484	Aif1	408.36	73.08	44.3	5.588	0.000515346	9.25926	0.000913097	257.01	86.49	45.06	2.972	0.0104317	5.71429	0.0046691	265.08	94.54	53.56	2.804	0.0404632	4.9505	0.0307346	647.45	8.84956	7.08578e-06	14.7059	0.000113532
	10539617	Alms1	418.74	107.96	74.89	3.879	4.22661e-06	5.58659	1.35885e-05	513.82	115.19	62.72	4.461	0.00322951	8.19672	0.00193583	523.72	136.15	59.74	3.847	0.00108457	8.77193	0.00206301	483.77	4.4843	6.6292e-05	6.45161	0.00039474
	10466606	Anxa1	613.3	270.25	33.27	2.269	0.0106395	18.5185	0.000961735	866.56	233.39	26.57	3.713	0.00434574	32.2581	0.00136466	630.54	207.15	27.51	3.044	0.00851997	22.7273	0.00577094	1877.95	6.94444	1.45521e-06	55.5556	1.79398e-05
	10455542	Ap3s1	684.17	336.99	283.43	2.03	0.00038551	2.41546	0.00042551	368.19	234.42	257.68	1.571	0.0558838	1.42857	0.0719133	447.62	234.44	213.63	1.909	0.0085708	2.09644	0.0127416	549.24	1.62866	7.06536e-05	1.93798	6.58234e-05
	10574096	Ap3s1	1257.9	607.3	518.23	2.071	0.00020471	2.42718	0.000235739	676.87	427.37	462.96	1.584	0.0496325	1.46199	0.0577952	825.48	456.17	384.71	1.81	0.0160082	2.14592	0.0129903	948.09	1.56006	0.000226401	1.82815	6.86475e-05
	10430190	Apol10b	85.25	39.59	24.67	2.153	0.00210427	3.46021	0.000841595	70.03	35.18	27.68	1.991	0.0696768	2.53165	0.0204014	166.5	149.27	33.48	1.115	0.725658	4.97512	0.01559	34.06	0.860585	0.370054	1.38122	0.131576
	10362294	Arhgap18	906.26	335.81	218.2	2.699	6.07954e-05	4.14938	8.00374e-05	531.05	191.28	199.04	2.776	0.00442569	2.66667	0.00514224	774.59	298.2	194.84	2.598	0.00266793	3.96825	0.00381513	773.22	2.30415	1.92111e-05	3.5461	6.58034e-05
	10406663	Arsb	1411.38	330.16	455.65	4.275	4.27589e-05	3.09598	0.000418706	2861.69	752.88	411.98	3.801	0.000100767	6.94444	4.6061e-05	2457.42	525.16	353.26	4.679	2.16179e-05	6.94444	9.71129e-05	2381.53	7.19424	4.21485e-07	5.2356	2.90987e-05
	10406672	Arsb	959.05	242.12	269.22	3.961	1.09565e-06	3.55872	2.56967e-05	1084.96	282.87	236.24	3.836	0.0012488	4.58716	0.000858253	942.29	260.94	222.28	3.611	0.000497383	4.23729	0.000864028	1587.77	6.57895	6.75292e-06	5.88235	0.000162447
	10525804	Atp6v0a2	1038.53	493.01	448.35	2.107	8.04592e-08	2.31481	4.39085e-06	1346.29	632.96	451.69	2.127	0.00131975	2.97619	0.000591619	1172.52	487.04	461.15	2.407	0.00143518	2.54453	0.00408507	1549.52	3.14465	3.62652e-07	3.46021	2.55429e-05
	10516943	Atpif1	1449.23	432.99	380.99	3.347	1.2559e-05	3.80228	4.86185e-05	643.02	356.59	309.22	1.803	0.0186081	2.079	0.00615534	663.5	337.19	302.92	1.968	0.025749	2.18818	0.0356361	2067.56	4.78469	2.66171e-08	5.43478	1.10973e-06
	10434291	B3gnt5	83.96	30.99	25.57	2.709	9.94548e-05	3.27869	0.000232982	78.05	34.75	24.38	2.246	0.00176126	3.20513	0.00095364	105.26	39.28	24.94	2.68	0.0448251	4.21941	0.0384138	138.78	4.4843	0.00285686	5.43478	0.00703959
	10464594	BC021614	207.58	85.06	86.89	2.44	0.00168307	2.38663	0.00393245	76.11	101.49	73.58	0.75	0.0514037	1.03413	0.803769	91.64	66.95	87.42	1.369	0.044361	1.04822	0.822194	77.35	0.909091	0.366442	0.890472	0.315864
	10500710	BC037703	376.06	59.86	42.5	6.282	5.34477e-06	8.84956	3.09268e-05	460.31	79.41	52.87	5.797	0.00643517	8.69565	0.00497559	559.4	148.04	50.52	3.779	0.00197404	11.1111	0.00282102	261.56	4.36681	0.0294609	6.17284	0.0367796
	10475866	Bcl2l11	453.81	133.42	187.62	3.401	0.000517672	2.42131	0.00311695	246.41	158.53	171.33	1.554	0.00588773	1.43885	0.0208836	328.44	177.53	139.07	1.85	0.0364436	2.36407	0.0277815	288.77	2.1645	0.00101234	1.53846	0.0113145
	10542287	Bcl2l14	382.1	95.77	76.59	3.99	1.79296e-05	5	5.78411e-05	448.75	104.57	71.93	4.291	0.00282213	6.25	0.00183574	752.17	232.73	78.72	3.232	0.00121461	9.52381	0.00130551	188.42	1.9685	0.0282203	2.46305	0.0228689
	10435982	Btla	2586.62	598.5	720.77	4.322	3.93085e-08	3.58423	6.67027e-06	1868.6	414.38	526.71	4.509	0.000419336	3.5461	0.000441601	1880.3	495.11	734.52	3.798	0.00131268	2.55754	0.00648706	2185.17	3.64964	7.82599e-09	3.0303	8.01372e-05
	10538715	C130092O11Rik	262.38	123.9	42.68	2.118	1.43176e-05	6.13497	4.04269e-06	246.61	130.87	41.09	1.884	0.00112747	5.98802	1.95712e-06	241.98	136.68	46.8	1.77	0.0107198	5.18135	0.00260798	208.21	1.68067	0.00523607	4.87805	0.00095629
	10541753	C530028O21Rik	458.74	110.77	80.47	4.141	0.00128564	5.71429	0.00186026	388.51	196.68	92	1.975	0.000295215	4.21941	2.84912e-05	338.97	136.79	104.68	2.478	0.00283472	3.23625	0.00466172	363.29	3.27869	2.49413e-06	4.5045	2.91697e-05
	10585048	Cadm1	1140.65	98.04	191.94	11.635	4.88735e-06	5.95238	7.02063e-05	724.54	209.14	159.92	3.464	4.09496e-05	4.52489	1.33014e-05	724.13	101.99	160.18	7.1	0.00256946	4.52489	0.00931507	880.83	9.00901	5.82672e-06	4.58716	0.000232949
	10479852	Camk1d	1340.04	463.93	450.83	2.888	1.18521e-09	2.97619	2.82966e-08	1539.97	627.06	379.47	2.456	0.00488179	4.06504	0.00200246	1495.52	564.72	403.36	2.648	0.000620801	3.7037	0.0014107	1372.05	2.95858	9.19945e-05	3.03951	0.000701191
	10436978	Cbr3	133.56	44.71	30.69	2.987	0.00502353	4.34783	0.00443853	47.81	51.22	31.04	0.933	0.806512	1.54083	0.0368313	51.77	41.44	27.66	1.249	0.0357664	1.87266	0.0053995	142.38	3.18471	0.00103527	4.62963	0.00251213
	10499160	Cd1d1	991.45	345.55	199.24	2.869	0.00302425	4.97512	0.00174173	182.67	85.81	145.18	2.129	0.00547999	1.25786	0.0748207	378.19	306.66	147.06	1.233	0.479495	2.57069	0.059035	358.25	1.03627	0.827471	1.79856	0.0115589
	10545742	Cd207	111.93	47.33	38.2	2.365	1.01176e-06	2.93255	4.17961e-06	131.29	48.95	40.44	2.682	0.00637533	3.24675	0.00367242	57.07	52.92	41.92	1.078	0.534042	1.36054	0.0941516	486.23	10.3093	5.06607e-07	12.6582	2.11466e-05
	10362896	Cd24a	1082.49	95.37	156.47	11.35	3.97664e-07	6.89655	7.75718e-06	1045.99	96.16	103.86	10.878	9.69244e-05	10.101	9.35717e-05	1021.74	155.56	86.73	6.568	0.000256302	11.7647	0.00094462	1769.82	18.5185	2.39244e-07	11.3636	1.56129e-05
	10528207	Cd36	1707.6	43.87	64.3	38.924	1.34769e-05	26.3158	9.02327e-05	805.93	81.33	34.19	9.909	0.00493674	23.8095	0.00391638	1018.42	89.33	68.18	11.401	0.00133847	14.9254	0.0038305	1572.94	35.7143	5.27365e-09	24.3902	1.72702e-06
	10559261	Cd81	2574.26	715.21	96.2	3.599	1.21733e-06	27.027	1.48143e-06	1866.99	1432.39	109.84	1.303	0.00297337	16.9492	5.24664e-09	2316.44	834.26	89.18	2.777	7.03489e-05	26.3158	0.00011467	1995.81	2.7933	6.26883e-06	20.8333	8.68234e-06
	10439312	Cd86	1756.82	506.89	70.38	3.466	6.89341e-05	25	3.87443e-05	1217.33	381.06	56.52	3.195	0.0027784	21.7391	0.000652038	1034.18	400	54.56	2.585	0.0127301	18.8679	0.00629977	2125.33	4.20168	3.35785e-07	30.303	7.42672e-07
	10604932	Cd99l2	124.82	52.72	53.41	2.368	4.27416e-06	2.33645	1.58913e-05	185.15	76.06	43.41	2.434	0.021582	4.2735	0.00889985	149.28	57.63	46.73	2.59	0.00784389	3.19489	0.0115236	384.91	7.29927	7.94003e-07	7.19424	2.89656e-05
	10439483	Cdgap	379.08	104.38	65.53	3.632	7.99314e-06	5.78035	2.31329e-05	607.51	308.48	69.5	1.969	0.00111119	8.77193	9.88025e-07	616.62	388.81	59.28	1.586	0.0305783	10.4167	0.000511136	583.83	5.58659	0.000295238	8.92857	0.00125555
	10443463	Cdkn1a	159.6	75.32	37.37	2.119	0.000390024	4.2735	9.0225e-05	175.37	256.68	49.68	0.683	0.158795	3.53357	0.000851289	159.16	210.37	47.46	0.757	0.0336613	3.3557	0.000163036	423.09	5.61798	0.00449031	11.3636	0.00797887
	10386909	Cenpv	212.94	57.04	40.18	3.733	0.000394822	5.29101	0.000660756	132.84	66.76	44.29	1.99	0.00247704	3.003	0.000515463	106.57	65.43	48.36	1.629	0.00294292	2.20264	0.00824964	155.58	2.7248	2.50476e-05	3.87597	0.000179556
	10438769	Cldn1	53.19	25.39	21.87	2.095	1.75978e-06	2.43309	1.07782e-05	468.05	46.24	29.88	10.122	0.00905556	15.625	0.00792059	171.93	27.73	23.35	6.2	0.01419	7.35294	0.0236586	1550.15	62.5	1.4407e-06	71.4286	4.62419e-05
	10548367	Clec1a	282.77	31.63	75.96	8.94	0.000656312	3.71747	0.00440758	197.74	39.1	54.1	5.057	6.51785e-05	3.64964	0.00029464	246.88	40.67	100.95	6.07	0.000466084	2.44499	0.0105966	66.54	2.10526	0.000424372	0.875657	0.147101
	10541599	Clec4b2	559.11	28.62	19.78	19.536	0.000490714	28.5714	0.00122598	72.19	30.98	19.14	2.33	0.110687	3.77358	0.057884	90.79	32.08	18.2	2.83	0.054767	5	0.04267	478.9	16.6667	2.01109e-05	24.3902	0.000251219
	10534281	Clip2	310.17	150.36	117.48	2.063	0.000125956	2.63852	0.000154882	340.29	228.7	121.07	1.488	0.0253137	2.80899	0.00127935	325.3	233.59	117.65	1.393	0.0035434	2.76243	0.000688691	220.99	1.47059	0.00247161	1.8797	0.00164935
	10529711	Clnk	276.52	38.63	47.78	7.158	0.000189935	5.78035	0.00077997	368.41	47.67	39.99	7.728	0.00101715	9.17431	0.000928793	313.56	65.36	42.86	4.797	0.000365131	7.29927	0.00116616	396.04	10.2041	1.25402e-06	8.26446	4.64929e-05
	10388591	Cpd	193.55	93.38	69.05	2.073	5.88983e-05	2.80112	8.73876e-05	221.04	88.26	52.57	2.504	0.0062317	4.20168	0.00272493	194.63	106.41	57.27	1.829	0.00281658	3.40136	0.00199344	309.3	3.31126	7.69717e-07	4.4843	2.34687e-05
	10446986	Crim1	206.93	103.09	82.88	2.007	0.000337848	2.49377	0.000513368	149.56	122.33	87.27	1.223	0.125239	1.71233	0.00293737	164.86	97.23	71.82	1.696	0.000931936	2.29358	0.000745209	137.38	1.33333	0.0274896	1.65837	0.0144725
	10399005	Crip1	1311.2	218.01	528.77	6.014	2.90813e-08	2.48139	3.29242e-05	1148.39	816.73	481.78	1.406	0.0107195	2.38095	0.000432014	1348.06	782.77	431.6	1.722	0.00888908	3.125	0.000622856	2843.06	12.987	2.68033e-06	5.37634	0.000139236
	10488415	Cst3	12012.7	3768.75	5269.26	3.187	6.00232e-09	2.2779	5.56236e-07	8298.66	2509.38	5332.64	3.307	0.000142622	1.55521	0.00143988	8875.32	3486.77	5089.13	2.545	0.00042472	1.7452	0.00450539	13623.1	3.61011	5.26929e-09	2.58398	1.09672e-06
	10484402	Ctnnd1	194.51	54.13	32.26	3.593	0.00190606	6.0241	0.0019457	190.37	114.85	32.53	1.658	0.010092	5.84795	0.000503185	170.92	57.76	31.93	2.959	0.00569973	5.34759	0.0066468	210.47	3.89105	1.44106e-05	6.53595	0.000136103
	10387890	Cxcl16	1234.01	370.3	59.99	3.332	7.80774e-07	20.4082	5.82142e-07	1521.34	1030.72	57.54	1.476	0.0114396	26.3158	4.11954e-05	1591.56	957.44	61.45	1.662	0.00502313	25.641	0.000504994	1728.26	4.6729	6.50801e-05	28.5714	0.000242815
	10531407	Cxcl9	2129.97	135.02	58.39	15.775	9.62953e-08	37.037	1.51012e-06	2222.84	274.98	54.64	8.084	0.000542106	40	0.000346499	1744.97	122.47	50.47	14.248	0.00408995	34.4828	0.00853553	978.96	7.24638	2.91913e-05	16.6667	0.000241433
	10599654	Cxx1c	833.6	328.17	190.62	2.54	4.10366e-06	4.36681	6.7491e-06	986.76	220.59	185.84	4.473	8.03611e-06	5.31915	1.1629e-05	865.41	303.91	181.31	2.848	0.0012503	4.7619	0.00266039	1198.69	3.64964	1.40751e-07	6.28931	4.04116e-06
	10457071	Cyb5	1020.72	336.62	252.84	3.032	6.88397e-05	4.03226	0.000129627	518.95	242.67	253.45	2.139	0.00867842	2.04918	0.00566856	585.58	210.47	224.18	2.782	2.83074e-05	2.61097	0.000503008	1280.74	3.80228	1.32893e-05	5.07614	0.000124252
	10350003	Cyb5r1	405.43	139.85	140.4	2.899	8.50373e-08	2.89017	3.66138e-07	551.67	262.46	128.57	2.102	0.00384419	4.29185	0.000886688	464.9	149.6	140.27	3.108	4.49077e-05	3.31126	0.00169348	805.8	5.74713	4.07023e-07	5.74713	1.59943e-05
	10528170	Cycs	645.92	298.83	260.04	2.161	0.000370833	2.48139	0.000258102	459.74	260.03	228.41	1.768	0.0151961	2.01207	0.00248816	512.15	228.79	223.9	2.239	0.000221497	2.28833	0.00069157	1265.95	4.23729	0.000158865	4.87805	0.000834516
	10606355	Cysltr1	109.5	52.58	31.92	2.083	0.0228516	3.42466	0.00651233	67.48	77.36	31.11	0.872	0.458234	2.1692	0.0234187	111.84	74.16	36.69	1.508	0.12898	3.04878	0.0216896	297.62	5.64972	4.86306e-08	9.34579	3.76705e-08
	10409464	Dbn1	376.93	101.01	75.37	3.732	1.70648e-07	5	1.69946e-06	433.76	124.88	81.31	3.473	2.26546e-05	5.34759	1.43764e-05	548.5	142.79	89.86	3.841	0.000371407	6.09756	0.00111633	404.87	4.01606	6.02789e-05	5.37634	0.000418466
	10394862	Ddef2	421.64	206.25	80.79	2.044	1.17125e-06	5.20833	5.4166e-07	529.2	222.08	91.88	2.383	0.00768088	5.74713	0.00121724	448.46	277.4	93.73	1.617	0.00315245	4.78469	0.000781627	410.59	1.99203	0.000546245	5.07614	0.000386086
	10389561	Dhx40	1113.42	430.17	539.55	2.588	0.0246517	2.06186	0.0620923	223.37	324.17	363.08	0.689	0.0553361	0.615385	0.0398622	313.82	340.73	518.64	0.921	0.735027	0.604961	0.1502	268.96	0.625391	0.00600747	0.498504	0.00849865
	10567010	Dkk3	193.73	60.4	49.28	3.207	0.000318242	3.93701	0.000517318	116.95	76.36	52.08	1.532	0.00663039	2.24719	0.00152215	125.87	78.29	50.58	1.608	0.0178865	2.48756	0.00787423	170.01	2.8169	7.06725e-06	3.44828	1.76851e-05
	10467871	Dnmbp	290.65	110.04	142.71	2.641	5.70888e-05	2.03666	0.000797545	280.18	111.85	139.06	2.505	0.000341329	2.01613	0.00195456	270.52	125.8	120.6	2.15	0.00315087	2.24215	0.00539741	287.11	2.61097	3.4482e-07	2.01207	6.77328e-05
	10509441	Ece1	1724.03	429.12	235.91	4.018	2.19728e-07	7.29927	1.33588e-06	2092.45	377.62	179.12	5.541	0.000120093	11.6279	7.33033e-05	1808.7	407.71	214.36	4.436	0.000106002	8.40336	0.0004662	2073.19	4.83092	4.93877e-08	8.77193	2.25682e-06
	10346867	Eef1b2	3174.95	1124.14	888.82	2.824	7.01636e-05	3.57143	8.75272e-05	2171.48	1105.05	884.33	1.965	0.000705144	2.457	4.60028e-05	2205.34	976.48	851.97	2.258	0.0131297	2.59067	0.0202171	2142.22	1.90476	0.00103863	2.40964	0.000515116
	10546104	Eefsec	888.11	223.47	308.99	3.974	5.43201e-09	2.87356	1.09162e-06	674.02	214.38	225.23	3.144	9.99303e-05	2.99401	9.91279e-06	664.28	217.59	223.22	3.053	0.00136068	2.97619	0.00374013	977.42	4.36681	5.23363e-06	3.16456	0.000206936
	10443007	EG240055	370.33	151.39	121.93	2.446	2.07218e-06	3.03951	7.56052e-06	448.4	232.14	106.79	1.932	0.002548	4.20168	0.000361492	307.64	166.15	126.75	1.852	0.00505812	2.42718	0.00518282	530.72	3.50877	0.000111992	4.34783	0.000642675
	10590909	Endod1	278.76	88.03	130.26	3.167	3.62682e-07	2.14133	2.46167e-05	240.15	106.82	125.93	2.248	0.00251849	1.9084	0.00471631	252.09	117.7	125.97	2.142	0.000671975	2	0.00390037	523	5.95238	5.5319e-06	4.01606	0.000173873
	10420837	Extl3	607.67	252.6	239.37	2.406	1.52445e-06	2.53807	7.70706e-06	608.99	226.81	180.98	2.685	3.7679e-05	3.367	3.61555e-06	536.86	203.87	163.93	2.633	0.0025352	3.27869	0.00508005	771.41	3.0581	1.23544e-05	3.22581	0.000152122
	10578477	Fam149a	486.43	81.03	49.21	6.003	1.09194e-05	9.90099	4.50232e-05	439.82	92.84	47.71	4.737	2.92087e-05	9.25926	1.79002e-05	468.82	82.56	56.17	5.679	0.00193611	8.33333	0.00447849	441.34	5.43478	0.000203867	8.92857	0.000952242
	10566438	Fam160a2	180.26	89.31	74.05	2.018	4.77366e-05	2.43309	3.87256e-05	243.72	120.46	84.25	2.023	0.000402921	2.89017	1.48829e-05	247.29	105.02	92.26	2.355	0.00300474	2.68097	0.0047516	232.52	2.60417	1.3326e-05	3.14465	7.31053e-05
	10536949	Fam40b	438.49	70.59	35.95	6.212	2.37673e-05	12.1951	7.43337e-05	494.75	153.47	36.97	3.224	0.000370667	13.3333	3.20909e-05	470.8	170.07	40.02	2.768	0.0175016	11.7647	0.00786853	424.5	6.0241	0.000860626	11.7647	0.00250956
	10348829	Farp2	170.13	56.35	57.16	3.019	4.26689e-06	2.97619	3.45964e-05	127.85	63.94	50.21	2	0.000766332	2.54453	0.000267832	142.33	58.47	51.63	2.434	0.00200497	2.75482	0.00455627	121.19	2.15054	0.00358164	2.11864	0.0101443
	10462603	Fas	117.25	57.11	37.61	2.053	3.15972e-06	3.11526	8.05081e-07	65.05	80.65	31.58	0.807	0.514425	2.06186	0.0346648	132.55	95.31	37.61	1.391	0.0698216	3.52113	0.00781882	81.54	1.42857	0.286732	2.1692	0.0996544
	10365845	Fgd6	225.56	34.68	51.81	6.504	8.18586e-06	4.34783	0.000102336	219.24	47.93	40.3	4.574	0.00308301	5.43478	0.00255171	190.04	46.32	39.7	4.103	0.000851092	4.78469	0.00244768	249.46	7.19424	7.68112e-07	4.80769	4.93798e-05
	10535807	Flt1	335.51	85.07	59.26	3.944	7.56101e-06	5.64972	2.68624e-05	144.99	143.89	68.83	1.008	0.925277	2.10526	0.00129207	195.36	91.81	69.44	2.128	0.0127139	2.8169	0.0130862	121.02	1.42248	0.00265425	2.04082	0.000332318
	10494565	Fmo5	364.86	147.6	154.79	2.472	0.00128432	2.35849	0.0036323	164.59	104.46	144.5	1.576	0.0132424	1.13895	0.242041	199.78	129.65	144.22	1.541	0.107668	1.38504	0.253783	218.8	1.48148	0.000117035	1.41443	0.00450771
	10481540	Fnbp1	3053.32	968.63	922.8	3.152	1.17021e-06	3.31126	9.74125e-06	2222.9	656.35	730.72	3.387	0.000181379	3.03951	0.000185728	3182.48	1081.98	846.99	2.941	6.01741e-05	3.7594	0.000173099	1240.04	1.28041	0.016421	1.34409	0.012825
	10501860	Fnbp1l	204.25	35.33	35.45	5.781	5.52271e-08	5.74713	1.25369e-06	381.84	151.5	35.92	2.52	0.00851126	10.6383	0.000610188	337.3	162.07	35.51	2.081	0.0614174	9.52381	0.00928372	476.94	13.5135	0.000777621	13.5135	0.00334373
	10501433	Fndc7	379.54	88.05	40.36	4.311	3.05174e-08	9.43396	2.60195e-07	255.67	125.65	47.98	2.035	0.00171304	5.31915	8.92095e-05	230.64	88.18	48.15	2.616	0.00412868	4.78469	0.0046801	338.21	3.84615	1.22087e-08	8.40336	3.04523e-07
	10498827	Fnip2	932.96	95.51	150.57	9.768	7.38453e-10	6.21118	2.81012e-07	697.06	196.7	193.8	3.544	0.00127573	3.59712	0.00127124	591.44	127.29	110.6	4.646	0.000531297	5.34759	0.00189514	915.83	9.61538	7.23256e-07	6.09756	5.91344e-05
	10546631	Frmd4b	703.8	247.08	235.41	2.848	4.32089e-07	2.99401	9.08674e-06	327.84	375.97	229.53	0.872	0.332529	1.42857	0.0638457	550.28	293.48	219.82	1.875	0.00331143	2.50627	0.0166759	453.54	1.83486	0.000115561	1.92678	0.0013275
	10509127	Fuca1	1706.73	435.54	474.1	3.919	7.88364e-06	3.59712	5.25513e-05	1682.48	462.03	388.74	3.641	0.000341466	4.329	0.000126259	1748.91	401.26	380.07	4.359	6.51722e-05	4.60829	0.000373226	1277.17	2.93255	2.91783e-06	2.69542	2.68667e-05
	10527936	Fzd1	393.22	67.37	62.72	5.837	1.07885e-07	6.25	2.00648e-06	294.02	107.3	70.89	2.74	0.00242888	4.14938	0.00126615	312.96	97.2	70.98	3.22	0.00535479	4.40529	0.00910122	638.89	9.52381	9.13644e-07	10.2041	3.36092e-05
	10401968	Galc	212.91	37.09	64.7	5.74	0.00278236	3.28947	0.0113786	187.46	93.71	70.27	2	0.0166794	2.66667	0.00446531	242.8	46.81	61.66	5.187	0.0176547	3.93701	0.0367536	186.32	5.02513	2.68637e-05	2.88184	0.000640363
	10578771	Galnt7	795.14	120.86	253.09	6.579	5.52786e-08	3.14465	3.79778e-06	652.64	141.56	224.67	4.61	2.26351e-05	2.90698	4.93988e-05	661.57	197.97	200.8	3.342	0.00344341	3.28947	0.00929958	598.43	4.9505	1.5174e-07	2.36407	2.0409e-05
	10487011	Gatm	1183.01	201.59	37.5	5.868	1.35891e-05	31.25	2.87873e-05	1607.37	241.91	32.2	6.644	0.00156286	50	0.000762131	1475.88	170.37	42	8.663	0.00253221	35.7143	0.00502219	2173.32	10.7527	3.5742e-07	58.8235	1.09462e-05
	10436024	Gcet2	873.95	32.4	24.49	26.974	1.36259e-05	35.7143	7.87305e-05	868.47	48.23	33.85	18.007	0.000179213	25.641	0.00016654	813.26	46.42	28.81	17.52	0.00418318	28.5714	0.00921082	1207.52	37.037	1.08525e-05	50	0.000176202
	10587266	Gclc	1921.69	291.11	320.95	6.601	3.69074e-06	5.98802	3.39835e-05	1659.15	219.99	275.98	7.542	0.000208121	6.0241	0.000262545	1715.78	649.06	287.69	2.643	0.000763384	5.95238	0.000192354	954.81	3.27869	0.039711	2.97619	0.0667235
	10593196	Gm10677	209.51	80.85	74.46	2.591	1.64832e-05	2.8169	5.91012e-05	212.22	160.19	87.46	1.325	0.173238	2.42718	0.00724765	186.72	114.25	91.49	1.634	0.0233078	2.04082	0.0183621	79.48	0.983284	0.928572	1.06724	0.741419
	10567366	Gp2	156.1	35.24	20.91	4.43	8.55976e-05	7.46269	0.000169641	27.14	30.07	24.01	0.903	0.571369	1.12994	0.366476	22.65	32.22	23.84	0.703	0.0880528	0.949668	0.535422	19.43	0.551268	0.00245358	0.929368	0.331305
	10400299	Gpr33	411.66	42.87	51.99	9.603	0.000245144	7.93651	0.000913308	590.83	44.24	53.88	13.355	0.000377688	10.989	0.000420472	567.82	53.63	51.76	10.588	0.00401169	10.989	0.00931825	605.64	14.0845	4.62671e-08	11.6279	6.51865e-06
	10550627	Gpr4	318.4	139.78	60.15	2.278	4.2696e-06	5.29101	6.96638e-07	112.89	47.53	49.58	2.375	0.00153458	2.2779	0.00153333	141.3	62.17	48.35	2.273	0.0112324	2.92398	0.00882194	228.3	1.63399	0.0166201	3.80228	0.00239648
	10382435	Gprc5c	303.34	76.39	111.45	3.971	9.3123e-05	2.7248	0.00108677	243.97	132.01	86.1	1.848	0.0115122	2.83286	0.00221978	231.88	102.38	112	2.265	0.00047346	2.07039	0.000448026	216.36	2.83286	3.34972e-08	1.94175	0.000384206
	10585942	Gramd2	174.08	33.11	31.2	5.258	0.000196124	5.58659	0.000606755	90.75	45.22	36.29	2.007	0.0152006	2.5	0.00834016	147.94	40.18	29.83	3.682	0.0368036	4.9505	0.0428827	156.99	4.73934	3.19414e-06	5.02513	7.49512e-05
	10534102	Gusb	1531.15	234.47	421.98	6.53	4.66854e-07	3.62319	1.66513e-05	1282.51	283.15	410.54	4.529	3.97236e-05	3.125	7.05841e-05	1223.17	258.62	376.34	4.73	0.000346651	3.24675	0.00238049	1666.96	7.0922	7.1319e-10	3.95257	8.27698e-07
	10450843	H2-M5	129.94	58.42	38.83	2.224	0.000248979	3.34448	0.000192203	115.95	63.9	50.92	1.815	0.018335	2.2779	0.00774962	154.58	54.92	44.41	2.815	0.00354496	3.48432	0.00651939	110.05	1.88324	4.88497e-06	2.83286	1.1242e-05
	10462973	Hells	551.82	184.71	86.83	2.987	2.76316e-05	6.36943	7.70223e-06	239.84	82.98	60.37	2.89	0.0179156	3.96825	0.0111269	287.3	130.13	60.2	2.208	0.0130756	4.7619	0.00925723	548.03	2.96736	1.58568e-05	6.32911	5.09319e-07
	10542917	Hepacam2	812	31.26	25.52	25.976	0.000232039	32.2581	0.000715044	702.69	60.19	24.42	11.675	0.0138025	28.5714	0.0113474	715.22	44.24	23.49	16.167	0.000903265	30.303	0.00277293	659.48	21.2766	4.71712e-12	25.641	7.63116e-09
	10409376	Hk3	356.82	68.98	48.04	5.173	1.03472e-05	7.40741	4.01655e-05	219.58	109.18	56.44	2.011	0.00182956	3.89105	0.000260855	289.3	81.33	53.05	3.557	0.00216989	5.46448	0.00406126	171.3	2.48139	0.00119359	3.57143	0.00181853
	10572897	Hmox1	393.53	150.26	141.52	2.619	0.000447196	2.77778	0.00154564	99.61	172.72	97.79	0.577	0.00481086	1.01833	0.8528	119.72	118.54	94.13	1.01	0.929232	1.27226	0.107287	147.55	0.982318	0.877551	1.04275	0.815399
	10467182	Htr7	191	35.63	28.51	5.361	3.27779e-07	6.71141	3.3899e-06	141.39	57.01	31.33	2.48	0.000414421	4.5045	0.000143489	160.03	50.51	32.57	3.168	0.000411868	4.90196	0.00086779	284.99	8	0.000166148	10	0.00102702
	10447799	Igf2r	307.72	74.02	66.06	4.157	9.26077e-07	4.65116	1.06446e-05	353.92	86.54	64.21	4.09	0.000127718	5.52486	7.08834e-05	368.46	110.75	57.81	3.327	0.000508524	6.36943	0.000966174	597.94	8.06452	2.00759e-07	9.09091	1.29621e-05
	10579958	Il15	242.41	50.64	21.14	4.787	1.67283e-05	11.4943	4.27361e-05	203.49	71.63	20.85	2.841	0.0472391	9.80392	0.0167561	205.8	84.77	23.74	2.428	0.081042	8.69565	0.0336198	195.02	3.84615	1.58623e-05	9.25926	0.000110404
	10469289	Il15ra	266.45	130.9	96.33	2.036	2.90924e-06	2.76243	5.36863e-06	382.1	217.76	101.72	1.755	0.0429484	3.7594	0.00274431	346.91	225.23	97.95	1.54	0.113478	3.5461	0.0169627	219.1	1.67504	0.0553638	2.27273	0.0295128
	10435514	Ildr1	179.69	83.18	73.03	2.16	2.85783e-06	2.46305	6.50483e-06	276.35	100.53	80.23	2.749	0.000731917	3.44828	0.000452215	226.84	121.65	81.38	1.865	0.000472131	2.78552	0.00066937	353.72	4.25532	1.60378e-07	4.85437	6.46069e-06
	10574427	Impdh2	139.49	67	39.94	2.082	0.0166015	3.4965	0.00483905	81.75	49.26	31.38	1.66	0.121768	2.60417	0.0402305	67.17	33.98	25.72	1.977	0.0656236	2.61097	0.0676167	139.94	2.08768	0.0049102	3.50877	0.00276282
	10354521	Inpp1	272.43	132.41	107.96	2.057	0.00256184	2.52525	0.00221662	223.07	106.64	107.28	2.092	0.000735418	2.079	0.000427277	217.95	127.76	107.73	1.706	0.010665	2.02429	0.0130893	244.98	1.85185	0.000235526	2.26757	0.00060518
	10361338	Ipcef1	131.21	40.92	23.72	3.207	0.000283575	5.52486	0.00034673	119.6	56.09	24.54	2.132	0.000362458	4.87805	2.68871e-05	123.41	49.9	26.14	2.473	0.00742449	4.71698	0.00634249	135.88	3.32226	6.21779e-07	5.71429	1.56931e-05
	10412298	Itga1	108.46	24.67	22.85	4.396	0.000255857	4.73934	0.000692593	110.99	32.01	24.3	3.467	0.0212092	4.56621	0.015306	103.28	32.93	25.45	3.136	0.0350608	4.06504	0.0391102	175.48	7.0922	2.13363e-06	7.69231	5.43353e-05
	10480090	Itga8	469.02	45.74	28.27	10.254	1.21376e-05	16.6667	6.06087e-05	407.11	107.32	32.39	3.793	0.0232306	12.5	0.0107493	428.26	53.45	31.73	8.012	7.88242e-05	13.5135	0.000414874	394.85	8.62069	2.1312e-05	13.8889	0.000236664
	10378286	Itgae	465	46.38	41.11	10.026	0.000121628	11.3636	0.000418737	291.94	56.18	40.77	5.197	0.000151231	7.14286	1.81357e-05	742.95	81.37	48.89	9.131	0.00474004	15.1515	0.00941913	1211.07	26.3158	1.54418e-06	29.4118	4.79147e-05
	10487359	Itpripl1	740.69	321.2	349.11	2.306	4.93377e-05	2.12314	0.000461095	668.49	405.8	264.87	1.647	8.69309e-07	2.52525	1.2976e-08	648.5	315.66	255.93	2.054	0.014307	2.53165	0.0149101	965.99	3.003	2.74658e-06	2.77008	0.000135983
	10567297	Itpripl2	433.61	200.13	96.92	2.167	0.000461628	4.46429	0.000112687	295.07	181.44	86.62	1.626	0.0969781	3.40136	0.0140537	282.78	126.87	64.07	2.229	0.0748064	4.40529	0.0437463	530.71	2.65252	0.000418303	5.46448	0.000612901
	10439471	Ktelc1	781.84	310.79	215.41	2.516	5.14656e-07	3.62319	1.14714e-07	845.29	431.39	198.83	1.959	0.0204294	4.25532	0.00147235	736.03	439.91	202.15	1.673	0.0317018	3.63636	0.00600732	989.57	3.18471	0.0125388	4.58716	0.0154738
	10423593	Laptm4b	929.38	136.5	289.76	6.809	1.87779e-07	3.20513	1.59154e-05	479.11	210.46	282.42	2.276	0.000254496	1.69779	0.00262129	739.78	344.25	258.46	2.149	0.0013163	2.86533	0.00184642	545.85	4	0.00423325	1.88324	0.0513786
	10438753	Leprel1	1445.28	39.16	32.25	36.907	3.30962e-06	45.4545	2.74653e-05	1008.76	60.63	28.96	16.638	0.000342408	34.4828	0.000299033	1174.94	75.89	36.03	15.482	0.000334079	32.2581	0.00128812	622.07	15.873	1.44291e-05	19.2308	0.00020967
	10414360	Lgals3	1225.71	344.88	202.73	3.554	3.3563e-06	6.06061	9.57513e-06	528.6	851.94	202.36	0.62	0.00698102	2.61097	9.36499e-05	661.67	372.32	172.31	1.777	0.00136124	3.84615	0.000667965	1097.27	3.18471	0.000124651	5.40541	0.000429936
	10432540	Lima1	557.99	84.17	63	6.629	7.05579e-07	8.84956	6.7806e-06	455.51	142.25	70.12	3.202	0.000316909	6.49351	2.20558e-05	899.15	379.13	63.2	2.372	0.0119608	14.2857	0.00290132	539.02	6.41026	0.000187121	8.54701	0.00105123
	10416371	Lpar6	1386.46	367.76	394.22	3.77	1.35915e-06	3.52113	1.86592e-05	665.47	262.12	422.87	2.539	0.0177401	1.5748	0.094227	738.06	286.82	401.82	2.573	0.00320703	1.83824	0.0144743	1214.82	3.30033	6.35989e-06	3.07692	0.000164517
	10497105	Lrrc40	629.64	236.26	180.72	2.665	0.00308515	3.48432	0.00260566	316.07	92.31	162.15	3.424	0.00286825	1.94932	0.011026	387.31	125.43	151.9	3.088	0.0350696	2.55102	0.0686624	526.95	2.23214	0.00028342	2.91545	0.000312669
	10482929	Ly75	1572.68	236.92	76.15	6.638	3.94731e-08	20.8333	4.43063e-07	1518.12	222.98	77.07	6.808	0.000240921	19.6078	0.000107454	1362.88	459.73	76.66	2.965	0.000674414	17.8571	0.000513429	1112.74	4.69484	0.000270556	14.7059	0.000823352
	10382300	Map2k6	975.54	333.12	285.82	2.928	0.00531867	3.41297	0.00620526	256.36	132.41	233.73	1.936	0.00582385	1.09649	0.472431	491.15	262.73	226.34	1.869	0.0303613	2.1692	0.0398154	344.63	1.03413	0.746914	1.20627	0.0451415
	10406334	Mctp1	1258.41	425.12	57.04	2.96	6.06202e-05	22.2222	3.04682e-05	758.33	157.87	39.58	4.804	0.00495966	19.2308	0.00243936	849.76	230.07	38.08	3.693	0.00638954	22.2222	0.00627464	923.57	2.17391	2.32645e-05	16.129	2.21867e-05
	10536505	Met	388.4	25.64	19.94	15.148	1.74633e-06	19.6078	1.5621e-05	305.68	38.84	17.61	7.87	0.0104041	17.2414	0.0079468	287.53	33.53	17.44	8.575	0.0214756	16.3934	0.0299427	471.44	18.5185	1.13668e-09	23.8095	3.07727e-07
	10514255	Mllt3	191.22	66.89	61.13	2.859	8.41116e-07	3.125	6.43244e-06	255.62	77.25	66.79	3.309	2.48141e-05	3.83142	1.71481e-05	237.06	98.08	65.79	2.417	4.3251e-05	3.59712	0.000138049	281.5	4.20168	4.78365e-06	4.60829	8.94389e-05
	10607774	Mospd2	606.3	287.49	163.1	2.109	0.00157382	3.71747	0.000378366	416.8	136.95	132.78	3.043	0.0248125	3.1348	0.0241043	461.85	199.87	135.16	2.311	0.00538597	3.41297	0.0063859	654.74	2.2779	0.000197451	4.01606	0.000166959
	10584827	Mpzl2	121.44	46.83	28.31	2.593	0.000150188	4.29185	0.000136463	441.52	51.82	36.85	8.52	0.00227374	12.0482	0.00194614	413.17	96.96	35.48	4.261	0.00114222	11.6279	0.0020991	844.94	18.1818	0.000148395	29.4118	0.000975791
	10466172	Ms4a1	197.01	73.55	18.22	2.679	0.00464931	10.8696	0.00122916	23.96	25.98	18.85	0.922	0.506021	1.27065	0.142582	66.51	44.44	19.8	1.497	0.166924	3.3557	0.0351954	64.57	0.877963	0.328309	3.5461	0.0014603
	10585956	Myo9a	967.78	284.6	373.29	3.4	4.09348e-05	2.59067	0.000634829	669.67	246.32	238.62	2.719	0.0116758	2.80899	0.0105578	663.44	219.66	300.26	3.02	0.0191368	2.20751	0.0523329	828.13	2.90698	0.000202884	2.21729	0.00398753
	10585970	Myo9a	1314.64	369.1	497.03	3.562	7.96537e-06	2.6455	0.000121198	1172.03	423.27	391.88	2.769	0.0111792	2.99401	0.00952556	1220.42	381.05	492.87	3.203	0.00389055	2.47525	0.0178735	1167.39	3.16456	0.000208177	2.34742	0.00254181
	10585972	Myo9a	494.18	162.49	187.09	3.041	2.75727e-05	2.63852	0.00035931	469.59	161.98	125.97	2.899	0.0200018	3.73134	0.0111179	491.78	143.4	150.38	3.429	0.0127627	3.26797	0.0242142	402.6	2.47525	0.00206267	2.15054	0.0121179
	10585974	Myo9a	486	159.03	187.06	3.056	3.7141e-06	2.5974	3.27625e-05	506.01	174.42	154.43	2.901	0.00322572	3.27869	0.00178726	471.91	132.09	188.75	3.573	0.0187013	2.5	0.052795	416.57	2.6178	3.43209e-05	2.22717	0.000373663
	10585976	Myo9a	825.58	273.35	340	3.02	3.44592e-05	2.42718	0.000643315	827.89	236.97	196.69	3.494	0.00424249	4.20168	0.00293552	811.17	240.23	248.77	3.377	0.0168565	3.25733	0.0300177	729.59	2.66667	1.44233e-05	2.14592	0.00140044
	10585978	Myo9a	435.89	149.94	159.67	2.907	5.18588e-05	2.73224	0.000300491	446.44	207.99	144.01	2.146	0.0290379	3.09598	0.00867724	469	130.21	159.56	3.602	0.0066063	2.94118	0.0179864	426.46	2.84091	3.13528e-06	2.6738	0.000112667
	10585980	Myo9a	266.24	81.1	119.33	3.283	0.000140081	2.23214	0.00147172	232.74	69.54	95.54	3.347	0.0607753	2.43309	0.0849147	241.06	64.37	104.36	3.745	0.0199312	2.30947	0.0626494	322.08	3.96825	6.82313e-07	2.7027	2.69322e-05
	10585982	Myo9a	943.14	281.25	342.14	3.353	5.63496e-06	2.75482	8.32796e-05	767.48	230.22	304.82	3.334	0.0121276	2.51889	0.0144867	793.28	223.74	359.75	3.546	0.0155837	2.20751	0.0568312	903.15	3.21543	8.53196e-06	2.63852	0.000272731
	10585986	Myo9a	874.95	279.38	398.96	3.132	4.59732e-05	2.19298	0.00106991	817.52	298.27	293.01	2.741	0.00745798	2.7933	0.00457218	858.49	239.2	334.61	3.589	0.0109795	2.5641	0.0305438	948.39	3.38983	7.50147e-05	2.3753	0.00197489
	10585988	Myo9a	648.13	197.81	250.36	3.277	4.29826e-06	2.59067	8.01101e-05	581.9	249.02	244.43	2.337	0.00907957	2.38095	0.00595479	575.66	177.84	257.83	3.237	0.00373281	2.23214	0.0143578	649.41	3.27869	5.02572e-05	2.59067	0.000890846
	10585990	Myo9a	874.55	294.51	370.97	2.97	7.57319e-06	2.35849	0.000119179	810.01	288.25	312.5	2.81	0.0125509	2.59067	0.0146949	816.88	275.46	293.16	2.966	0.00588105	2.78552	0.014955	762.81	2.59067	4.11972e-06	2.05761	0.000194101
	10585992	Myo9a	650.5	187.3	250.25	3.473	7.14069e-06	2.5974	0.00018905	514.47	178.76	192.69	2.878	0.00962955	2.66667	0.0112818	521.22	167.78	209.25	3.107	0.0142333	2.49377	0.0353185	616.95	3.28947	2.58671e-06	2.46305	0.00033016
	10531370	Naaa	7600.74	570.74	222.57	13.317	4.21761e-07	34.4828	4.35468e-06	7369.92	1482.41	186.35	4.972	2.80551e-05	40	1.02754e-05	6762.24	1032.82	181.68	6.547	0.000102142	37.037	0.000389063	9116.48	15.873	1.83469e-08	41.6667	1.9916e-06
	10591139	Naalad2	20.97	9.6	10.33	2.184	0.00167077	2.0284	0.00496276	22.78	11.83	10.01	1.926	0.0127502	2.2779	0.00720951	31.06	10.23	9.48	3.036	0.00203378	3.27869	0.00511981	171.09	17.8571	9.13616e-07	16.6667	3.50649e-05
	10345913	Nck2	463.05	219.52	45.68	2.109	5.08789e-05	10.101	3.68838e-06	299.79	147.3	39.61	2.035	0.0016454	7.57576	0.000110237	507.39	279.93	40.09	1.813	0.00649109	12.6582	0.00112601	257.12	1.17096	0.122886	5.61798	6.30412e-05
	10368534	Ncoa7	403.17	191.5	169.41	2.105	5.54542e-06	2.38095	3.49682e-05	314.26	154.84	148.48	2.03	0.00654295	2.11864	0.00340328	408.65	248.04	161.36	1.648	0.0250544	2.53165	0.013218	392.71	2.04918	0.00105595	2.32019	0.00308455
	10444352	Notch4	331.06	112.79	65.6	2.935	0.000215904	5.05051	0.000254623	434.35	123.56	81.6	3.515	1.5444e-05	5.31915	6.17349e-06	301.67	108.51	75.58	2.78	0.00606018	3.98406	0.00682384	550.46	4.87805	3.19966e-06	8.40336	5.6168e-05
	10523674	Nudt9	596.14	223.88	229.13	2.663	5.23394e-06	2.60417	3.29159e-05	555.3	272.06	193.94	2.041	0.00026466	2.86533	8.06071e-05	613.37	308.33	203.89	1.989	0.00220503	3.01205	0.00198492	609.02	2.71739	0.000105586	2.65957	0.000789385
	10354418	Obfc2a	1950.49	940.44	258.16	2.074	1.26693e-06	7.57576	1.84896e-07	1301.75	555.24	220.01	2.344	0.00372219	5.91716	0.000898777	1388.29	886.84	211.97	1.565	0.0237181	6.53595	0.00228282	1267.98	1.34771	0.267916	4.90196	0.0187582
	10470529	Olfm1	365.85	92.32	63.42	3.963	3.44059e-06	5.78035	1.40042e-05	488.5	461.02	71.89	1.06	0.615474	6.80272	3.94628e-05	479.19	129.87	67.1	3.69	5.44014e-05	7.14286	0.000190888	527.12	5.71429	1.60545e-05	8.33333	0.000174555
	10544660	Osbpl3	389.13	192.65	114.74	2.02	2.67846e-05	3.38983	1.8378e-05	599.37	257.6	86.05	2.327	0.00743746	6.94444	0.00136433	533.67	301.35	85.44	1.771	0.0068515	6.25	0.00192137	624.59	3.24675	3.05257e-07	5.43478	7.37771e-06
	10359870	Pbx1	410.1	94.03	124.66	4.361	2.26574e-09	3.28947	3.67702e-07	436.13	104.71	89.63	4.165	2.10019e-05	4.85437	1.60273e-05	489.07	127.15	98.87	3.846	0.000165182	4.9505	0.000632793	470.07	5	1.18763e-07	3.77358	1.60695e-05
	10427369	Pde1b	1888.86	382.49	239.51	4.938	7.03499e-09	7.87402	6.49309e-08	1580.88	356.15	184.34	4.439	1.78183e-06	8.54701	1.44845e-07	1949.01	527.42	181.72	3.695	0.0042956	10.7527	0.00531088	1008.7	2.63852	2.53494e-05	4.21941	6.74397e-05
	10556528	Pde3b	175.15	72.14	23.86	2.428	0.0161178	7.35294	0.00405599	35.54	35.48	21.35	1.002	0.995528	1.66389	0.0858361	54.96	66.33	17.89	0.829	0.325482	3.06748	0.0195234	84.17	1.16686	0.206342	3.53357	0.00092139
	10439218	Pdia5	1520.59	81.27	295.02	18.71	0.000131537	5.15464	0.00118564	862.76	104.06	267.98	8.291	0.000184026	3.21543	0.000843511	791.33	111.21	184.03	7.116	0.00196586	4.29185	0.00735495	807.68	9.90099	0.000278415	2.73973	0.00708524
	10423556	Pgcp	339.53	65.5	131.85	5.184	8.10101e-05	2.57732	0.00199732	235.17	94.45	116.53	2.49	0.00579099	2.01613	0.0106644	264.18	78.79	136.32	3.353	0.0278037	1.93798	0.107596	562.07	8.54701	1.08383e-10	4.25532	8.65952e-06
	10498313	Pgk1	1092.15	418	380.28	2.613	6.29554e-07	2.87356	1.99219e-07	822.77	447.14	333.56	1.84	0.00201976	2.46914	0.000234365	879.13	416.39	327.09	2.111	0.000691565	2.68817	0.00125941	1342.93	3.21543	2.90681e-06	3.53357	1.54288e-05
	10601390	Pgk1	1011.82	395.18	357.75	2.56	7.37785e-07	2.82486	2.85208e-07	757.68	421.88	313.55	1.796	0.00256116	2.41546	0.000323519	832.85	415.8	311.15	2.003	0.000486865	2.6738	0.00137141	1221.82	3.09598	2.04608e-06	3.41297	7.98093e-06
	10420483	Phf11	220.38	106.99	51.96	2.06	0.000201625	4.23729	6.76446e-05	85.6	58.82	45.71	1.455	0.0967913	1.87266	0.0198097	122.76	67.22	53.53	1.826	0.0125164	2.29358	0.00786005	161.88	1.51286	0.000433647	3.11526	0.000103996
	10463211	Pi4k2a	726.35	280.12	353.91	2.593	1.05361e-05	2.05339	0.000149585	668.88	272.44	283.15	2.455	0.00242269	2.36407	0.00276522	859.42	364.26	257.67	2.359	0.00170294	3.33333	0.00301839	772	2.75482	0.000204405	2.18341	0.00225002
	10462922	Plce1	214.06	44.44	31.76	4.817	2.92228e-05	6.75676	9.57335e-05	103.99	46.04	37.64	2.259	0.0194131	2.76243	0.0100041	189.98	53.09	37.9	3.578	0.000741359	5.02513	0.00178397	108.96	2.45098	0.00098404	3.43643	0.00184323
	10542522	Plekha5	774.08	152.41	99.08	5.079	3.6266e-07	7.8125	3.13154e-06	709.72	124.24	77.06	5.712	0.000779234	9.17431	0.000576761	697.7	169.81	90.76	4.109	5.7993e-05	7.69231	0.000201811	762.35	5	7.15602e-06	7.69231	9.59678e-05
	10514221	Plin2	992.88	177.04	322.93	5.608	0.00027224	3.07692	0.00240665	1044.21	407.36	293.47	2.563	0.00557253	3.55872	0.00205134	1087.55	272.9	267.43	3.985	0.0109275	4.06504	0.0199083	2069.46	11.6279	3.95634e-09	6.41026	1.74529e-06
	10407211	Ppap2a	688.85	31.87	32.61	21.614	6.05146e-06	21.2766	4.51222e-05	365.89	45.94	34.71	7.965	4.0305e-05	10.5263	3.6093e-05	391.54	51.56	37.31	7.594	0.0047872	10.5263	0.00972536	1112.5	34.4828	4.03996e-07	34.4828	2.00254e-05
	10531348	Ppef2	465.3	50.5	41.74	9.214	0.000970397	11.1111	0.00206846	425.23	71.99	41.76	5.907	0.000444161	10.2041	0.000315806	376.19	58.84	39.81	6.393	0.00117613	9.43396	0.00314634	321.08	6.36943	0.00164335	7.69231	0.00502556
	10556082	Ppfibp2	815.63	292.3	176.87	2.79	1.61941e-05	4.60829	2.61412e-05	522.32	203.54	152.41	2.566	3.62529e-05	3.42466	9.61735e-06	636.65	288.06	169.32	2.21	0.000227443	3.7594	0.000502848	619.27	2.11864	0.000806664	3.4965	0.000976569
	10507784	Ppt1	6776.66	865.85	1008.24	7.827	2.06488e-09	6.71141	1.26667e-07	5749.81	814.97	1051.53	7.055	5.06624e-05	5.46448	5.63436e-05	5739.71	920.78	1054.65	6.234	2.79642e-06	5.43478	2.58312e-05	5851.51	6.75676	6.72877e-07	5.81395	3.17321e-05
	10450226	Ppt2	604.3	182.75	192.1	3.307	8.76857e-08	3.14465	2.51034e-06	594.09	303.54	147.14	1.957	0.0181025	4.03226	0.00421053	657.62	197.46	186.85	3.33	0.00321079	3.52113	0.00749349	536.28	2.93255	7.53458e-05	2.7933	0.000784472
	10367822	Rab32	898.43	302.85	65.29	2.967	1.99155e-07	13.6986	2.27999e-07	944.58	402.99	74.93	2.344	0.00111621	12.6582	0.000151256	924.13	359.33	74.74	2.572	0.000229694	12.3457	0.000121228	978.58	3.23625	5.61244e-07	14.9254	3.67498e-06
	10593628	Rab39	195.29	77.76	48.44	2.511	0.000745766	4.03226	0.000550674	134.76	79.02	49.47	1.705	0.0361913	2.7248	0.0041217	156.45	77.39	58.17	2.022	0.0125625	2.68817	0.0123791	133.47	1.71527	0.0184051	2.75482	0.0075797
	10546056	Rab43	1816.67	886.19	316.17	2.05	2.10857e-06	5.74713	5.08447e-07	1662.93	721.08	238.27	2.306	0.000566017	6.99301	9.11081e-05	1731.2	784.1	226.5	2.208	0.00250188	7.63359	0.00153725	1531.2	1.72712	1.412e-05	4.85437	2.86271e-06
	10407907	Rala	1182.29	560.23	247.57	2.11	1.61454e-05	4.78469	6.37038e-06	957.52	334.25	270.26	2.865	0.000371652	3.5461	0.000186525	982.8	385.39	246.33	2.55	0.00715594	3.98406	0.00809764	1272.91	2.27273	6.51581e-06	5.15464	1.85758e-05
	10404965	Rnf144b	933.96	203.92	71.2	4.58	9.81672e-05	13.1579	0.000139994	691.4	159.11	60.03	4.345	0.00141102	11.4943	0.000745489	645.56	185.45	61.73	3.481	0.00253266	10.4167	0.00334134	1205.32	5.91716	3.26818e-05	16.9492	0.000218716
	10531383	Sdad1	770.28	168.47	217.23	4.572	4.1874e-07	3.5461	9.24409e-06	571.36	180.61	157.28	3.164	0.00195091	3.63636	0.00124542	573.45	147.59	169.43	3.885	0.00451656	3.38983	0.0126976	803.73	4.7619	1.15394e-06	3.7037	5.26999e-05
	10508651	Sdc3	869.39	298.92	251.49	2.908	5.70749e-06	3.46021	2.713e-05	1146.95	724.41	209.63	1.583	0.00782618	5.46448	0.000166416	1060.71	338.1	178.66	3.137	4.88176e-05	5.95238	0.000137668	1281.41	4.29185	1.1469e-07	5.10204	7.15904e-06
	10499378	Sema4a	697.39	139.24	96.96	5.009	1.25783e-07	7.19424	1.58028e-06	1263.07	1098.33	70.33	1.15	0.157418	17.8571	0.000220419	892.02	426.73	71.26	2.09	0.00239696	12.5	0.000440027	1665.72	11.9048	8.52304e-06	17.2414	0.000138457
	10545608	Sema4f	208.25	70.23	60.12	2.965	1.203e-05	3.46021	4.05917e-05	251.14	81.56	57.95	3.079	0.001646	4.329	0.000962358	219.4	94.32	56.26	2.326	0.00581641	3.90625	0.00610139	404.45	5.74713	2.02254e-06	6.71141	4.76415e-05
	10475544	Sema6d	117.7	56.62	47.38	2.079	0.000164104	2.48139	0.000281984	148.24	100.71	52.61	1.472	0.1922	2.8169	0.0163335	274.41	288.07	49.85	0.953	0.86845	5.49451	0.0297941	260.27	4.58716	0.0227265	5.49451	0.0335376
	10425726	Sept3	225.42	65.53	49.05	3.44	5.62484e-07	4.58716	5.7543e-06	373.8	124.17	54.96	3.01	0.00237157	6.80272	0.000855655	229.19	104.04	57.14	2.203	0.00209823	4.01606	0.00155431	827.39	12.6582	5.95563e-07	16.9492	2.42991e-05
	10349157	Serpinb2	152.77	61.11	21.83	2.5	0.005966	6.99301	0.0017978	21.71	27.68	22.69	0.784	0.11674	0.956938	0.698036	23.8	23.25	23.52	1.024	0.856356	1.01215	0.866018	20.35	0.333	2.56533e-05	0.931966	0.624067
	10349174	Serpinb8	375.09	35.23	26.19	10.647	7.90126e-05	14.2857	0.000279141	78.61	41.55	31.93	1.892	0.0131241	2.46305	0.00287204	108.92	39.95	31.55	2.726	0.0056769	3.44828	0.0067859	180.6	5.12821	9.55235e-07	6.89655	2.98046e-05
	10375065	Sh3pxd2b	428.89	65.94	44.32	6.504	9.09092e-07	9.70874	7.13764e-06	414.84	161.3	54.15	2.572	0.0017683	7.63359	0.000218886	467.66	88.14	47	5.306	7.50765e-05	9.90099	0.000279108	484.46	7.35294	1.2086e-06	10.989	3.19576e-05
	10347335	Slc11a1	479.62	115.46	65.97	4.154	2.65722e-05	7.24638	7.43628e-05	219.56	134.17	57.04	1.636	0.0188297	3.84615	0.00182515	290.18	104.53	61.57	2.776	0.0161482	4.71698	0.0156878	330.62	2.86533	8.60752e-05	5	0.000407961
	10406111	Slc12a7	199.62	76.26	84.48	2.618	3.41882e-07	2.36407	5.74517e-06	178.14	112.33	79.1	1.586	0.0217348	2.25225	0.00422515	190.5	92.17	90.54	2.067	0.00412648	2.10526	0.0026269	262.55	3.44828	1.33133e-05	3.10559	0.000234581
	10385883	Slc22a21	252.26	55.07	38.55	4.581	2.68474e-05	6.53595	8.60258e-05	181.19	74.6	36.43	2.429	0.00838422	4.97512	0.00231177	190.23	69.71	40.08	2.729	0.0251963	4.73934	0.0211988	250.05	4.54545	0.000133459	6.49351	0.000708804
	10385872	Slc22a5	262.75	94.83	126.91	2.771	7.29969e-05	2.07039	0.000958926	230.17	117.36	104.33	1.961	0.0154425	2.20751	0.00829937	201.89	102.69	105.74	1.966	0.0392238	1.9084	0.0615838	361.13	3.80228	3.37004e-06	2.849	0.000139669
	10525086	Slc24a6	2222.2	318.28	574.97	6.982	2.49413e-07	3.861	9.01195e-06	1466.89	288.98	297.34	5.076	0.000122608	4.92611	0.000188807	1725.88	334.26	482.9	5.163	0.000854081	3.57143	0.00431828	1554.55	4.87805	1.10416e-08	2.7027	3.04157e-06
	10540215	Slc25a26	299.01	118.06	140.84	2.533	1.60824e-05	2.12314	0.000355676	141.41	125.45	121.79	1.127	0.25103	1.16144	0.141855	165.31	126.17	124.45	1.31	0.0674231	1.32802	0.104294	180.65	1.52905	0.0068869	1.28205	0.0939644
	10412773	Slc4a7	799.63	287.56	369.82	2.781	0.00592582	2.1645	0.0204282	291.88	256.94	304.23	1.136	0.334035	0.959693	0.731538	377.98	241.79	334.12	1.563	0.0408707	1.13122	0.487238	309.09	1.07527	0.518388	0.83612	0.109513
	10419854	Slc7a8	136.87	50.39	39.3	2.716	0.000120236	3.48432	0.000237158	128.63	74.12	34.92	1.735	0.107897	3.69004	0.0144988	156.41	72.51	34.38	2.157	0.00271525	4.54545	0.00159371	201.32	4	0.000671402	5.12821	0.0023303
	10564631	Slco3a1	831.45	144.3	278.12	5.762	6.36888e-05	2.99401	0.000862391	421.54	118.22	223.09	3.566	0.00021255	1.89036	0.0011779	654.04	190.21	242.35	3.439	0.00601799	2.69542	0.01846	479.92	3.32226	5.05478e-06	1.72414	0.000647147
	10379650	Slfn3	4169.65	2033.43	1983.61	2.051	0.0110962	2.10084	0.0132474	2243.42	2227.52	1663.51	1.007	0.956405	1.34771	0.141727	2837.25	2661.95	1681.55	1.066	0.355071	1.68634	0.0872274	2632.63	1.29534	0.141594	1.32802	0.10779
	10594582	Snx22	522.24	82.42	48.6	6.336	2.50468e-06	10.7527	1.46371e-05	575.86	94.75	66.41	6.078	0.00296583	8.69565	0.00239556	651.29	99.78	63.67	6.527	0.0019756	10.2041	0.00454803	588.54	7.14286	1.4832e-05	12.0482	0.000171826
	10455752	Snx24	156.77	37.54	25.76	4.176	0.000232461	6.09756	0.000436359	86.02	59.83	35.3	1.438	0.0360999	2.43902	0.00309953	93.31	36.35	32.72	2.567	0.0379265	2.849	0.0468362	72.01	1.91939	4.93498e-05	2.7933	6.92958e-05
	10483381	Stk39	219.4	79.79	43.74	2.75	9.8704e-05	5.02513	0.000110223	60.82	108.25	48.25	0.562	0.0816338	1.26103	0.127525	161.2	118.12	47.91	1.365	0.0136446	3.367	0.000963675	53.96	0.676133	0.0381857	1.23305	0.36327
	10361509	Syne1	447.25	190.5	118.01	2.348	0.000310747	3.78788	0.000229886	394.95	246.94	109.33	1.599	0.0103741	3.61011	0.000687793	354.74	188.27	120.47	1.884	0.00426231	2.94118	0.00330976	294.16	1.54321	2.29151e-05	2.49377	9.14234e-06
	10537410	Tbxas1	309.94	88.95	54.64	3.484	0.000753035	5.68182	0.000836565	220.28	253.25	53.35	0.87	0.588705	4.13223	0.00529973	348.04	111.62	57.87	3.118	0.00636798	6.0241	0.0069684	266.3	2.99401	1.33585e-05	4.87805	6.36414e-05
	10440738	Tiam1	303.39	121.72	64.29	2.493	1.05969e-06	4.71698	5.05131e-06	592.92	498.31	71.18	1.19	0.112908	8.33333	0.000147887	430.75	337.19	77.54	1.277	0.0960881	5.55556	0.00290929	672.3	5.52486	4.59084e-05	10.4167	0.000339066
	10414470	Tlr11	1920.61	182.61	18.89	10.518	1.08227e-06	100	7.0069e-06	1096.8	142.67	17.85	7.688	0.00201912	62.5	0.00113775	1149.56	99.95	17.35	11.501	0.00214347	66.6667	0.00468355	1138.97	6.25	2.17233e-07	58.8235	5.84754e-06
	10578493	Tlr3	1125.92	64.36	33.19	17.494	4.72965e-07	34.4828	5.3723e-06	744.99	55.28	30.37	13.477	0.000596325	24.3902	0.000516582	1049.42	83.98	32.53	12.496	0.00103378	32.2581	0.00289526	919.1	14.2857	1.08764e-07	27.7778	6.75936e-06
	10504891	Tmeff1	185.38	64.22	37.9	2.887	0.0021424	4.90196	0.00146423	147.78	66.3	43.63	2.229	0.00141268	3.38983	0.000542604	163.96	65.42	48.45	2.506	0.0121966	3.38983	0.0106349	271.1	4.21941	0.000120726	7.14286	0.000520338
	10603059	Tmem27	60.65	14.99	13.85	4.046	0.000183708	4.38596	0.000553451	46.38	19.99	14.64	2.32	0.013735	3.16456	0.00525507	49.11	19.58	14.21	2.508	0.0102551	3.46021	0.0107353	129.07	8.62069	0.00535144	9.34579	0.0126812
	10435714	Tmem39a	1299.48	409.42	638.14	3.174	1.19149e-07	2.03666	1.97296e-05	1123.41	424.93	652.65	2.644	0.00466523	1.72117	0.0171313	881.97	483.61	559.38	1.824	0.0039417	1.57729	0.0325524	1459.3	3.55872	0.00408004	2.28833	0.0246512
	10372121	Tmtc3	394.13	145.43	172.8	2.71	3.56754e-05	2.28311	0.000384036	273.05	117.24	144.63	2.329	0.0137678	1.88679	0.0374504	294.47	112.3	133.43	2.622	0.00196045	2.20751	0.00730018	408.08	2.80899	1.59509e-05	2.36407	0.000446039
	10445758	Treml4	1791.43	460.14	52.1	3.893	0.000332769	34.4828	0.000213683	1008.87	76.73	48.56	13.148	0.000481866	20.8333	0.0004284	1651.32	253.36	48.16	6.518	0.00114742	34.4828	0.00245409	897.87	1.95312	0.0060558	17.2414	0.000994157
	10370339	Trpm2	1081.25	261.41	62.96	4.136	6.82051e-06	17.2414	1.33503e-05	562.29	97.86	59.29	5.746	0.002401	9.52381	0.00177999	854.53	176.94	63.77	4.829	0.00385435	13.3333	0.0058599	289.22	1.10619	0.405697	4.58716	0.00151749
	10536908	Tspan33	407.96	182.82	41.92	2.231	0.000105755	9.70874	1.32346e-05	466.79	231.54	42.89	2.016	0.011599	10.8696	3.4612e-05	445.26	261.29	46.1	1.704	0.0307649	9.61538	0.00315172	684.84	3.74532	0.00052576	16.3934	0.000926928
	10506968	Ttc39a	488.19	72.46	112.18	6.737	2.746e-06	4.34783	4.37733e-05	506.04	104.17	115.18	4.858	0.000160605	4.38596	0.000234172	562.3	159.1	101.65	3.534	0.000287644	5.52486	2.38013e-05	763.26	10.5263	2.29612e-07	6.80272	1.73209e-05
	10456400	Tubb6	484.97	186.76	68.16	2.597	1.00781e-05	7.0922	3.12918e-06	380.13	221.4	70.21	1.717	0.0763593	5.40541	0.00721898	554.17	270.39	79.7	2.05	0.00281544	6.94444	0.00125859	642.35	3.43643	2.91626e-06	9.43396	1.09215e-05
	10405539	Txndc15	583.71	189.13	252.92	3.086	7.08443e-06	2.30947	0.000163615	549.57	235.52	238.73	2.333	0.000170947	2.30415	1.66405e-06	564.95	236.21	243.14	2.392	0.00182622	2.32558	0.00547469	623.06	3.28947	3.77942e-10	2.46305	5.44472e-06
	10378059	Txndc17	1535.41	531.02	667.1	2.891	2.42441e-05	2.30415	0.000291108	1471.43	629.68	671.69	2.337	0.0085427	2.19298	0.0105422	1708.95	853.32	622.8	2.003	0.00327191	2.74725	0.00401357	1476.23	2.77778	0.001678	2.21239	0.00992502
	10592515	Ubash3b	241.24	109.79	84.99	2.197	6.37486e-07	2.84091	2.5702e-07	326.19	205.48	70.31	1.587	0.0135626	4.62963	0.000484135	336.82	168.77	71.11	1.996	0.00243031	4.73934	0.001092	501.05	4.56621	3.06554e-06	5.88235	5.05892e-05
	10532937	Unc119b	938.64	151.42	414.61	6.199	9.69387e-07	2.26244	0.000137043	570.55	197.52	384.31	2.889	0.000623349	1.48368	0.0137514	850.19	230.28	310.11	3.692	3.00184e-05	2.73973	0.000261657	935.83	6.17284	9.97358e-06	2.25734	0.000952109
	10495416	Vav3	552.09	267.47	144	2.064	0.000134596	3.83142	3.77784e-05	309.56	286.42	97.65	1.081	0.484921	3.1746	0.000840474	477.64	272.16	101.03	1.755	0.026482	4.71698	0.00734528	319.96	1.19617	0.0340248	2.22222	2.45242e-05
	10531794	Wdfy3	225.82	111.86	49.09	2.019	0.000153941	4.60829	2.43171e-05	182.1	117.76	45.94	1.546	0.0467185	3.96825	0.00177606	219.78	114.55	45.07	1.919	0.00375136	4.87805	0.00151154	218.37	1.95312	0.000486776	4.44444	0.000238664
	10597996	Xcr1	2072.65	69.27	54.62	29.921	6.54684e-09	38.4615	2.43653e-07	2183.39	90.97	49.64	24.001	0.000909622	43.4783	0.000842411	2027.71	107.02	49.29	18.947	1.20497e-07	41.6667	2.40883e-06	3449.79	50	1.35674e-06	62.5	4.40218e-05
	10439542	Zdhhc23	440.82	137.46	169.02	3.207	0.000136448	2.61097	0.000728083	444.37	171.14	165.14	2.597	0.00413713	2.68817	0.0043889	468.44	150.8	135.64	3.106	0.00403699	3.44828	0.0108717	425.98	3.09598	0.000318872	2.51889	0.00232703
	10410092	Zfp367	638.66	299.84	287.49	2.13	1.40266e-05	2.22222	0.000110174	546.26	269.77	259.88	2.025	0.00698735	2.10084	0.00464287	577.14	287.41	272.09	2.008	0.00650651	2.12314	0.0145774	647.73	2.15983	3.32083e-07	2.25225	6.7693e-05
Comparison	Probe ID	Gene Symbol	SPL							SLN							MLN							CD8 THY
			Mean expression			CD4 vs CD8		CD4 vs pDC		Mean expression			CD4 vs CD8		CD4 vs pDC		Mean expression			CD4 vs CD8		CD4 vs pDC		Mean expession	CD4 SPL vs CD8 THY		CD4 SPL vs pDC SPL
			CD8	CD4	pDC	FC	P	FC	P	CD8	CD4	pDC	FC	P	FC	P	MLN CD8	MLN CD4	MLN PDC	FC	P	FC	P	THY CD8	FC	P	FC	P
CD4 > CD8 and PDC	10399943	1110049B09Rik	45.09	216.95	38.8	4.80769	8.62268e-09	5.58659	1.43826e-07	45.63	58.15	45.98	1.27389	0.0571967	1.26422	0.0976245	42.35	102.57	45.77	2.42131	0.000195157	2.24215	0.00161919	37.6	5.77	1.79516e-07	5.58659	1.43826e-07
	10504582	1300002K09Rik	329.6	933.7	76.04	2.83286	4.32277e-06	12.3457	4.19878e-06	145.66	251.33	88.07	1.72414	0.00300508	2.85714	0.000480342	130.08	543.68	88.4	4.1841	0.000167658	6.13497	0.000598146	180.59	5.17	1.23494e-05	12.3457	4.19878e-06
	10413928	1810011H11Rik	42.96	177.72	35.4	4.13223	0.00039562	5.02513	0.000858417	48.13	55.04	43.98	1.14416	0.475443	1.25156	0.12707	38.69	63.36	43.37	1.63666	0.00632707	1.45985	0.0222787	33.97	5.232	0.000884171	5.02513	0.000858417
	10569877	1810033B17Rik	102.88	514.65	51.51	5	7.38547e-05	10	0.000153733	161.44	850.23	59.76	5.26316	0.00118419	14.2857	0.000577659	123.85	438.87	61.25	3.5461	0.00102711	7.14286	0.0013732	361.18	1.425	0.212158	10	0.000153733
	10587665	4921528I07Rik	67.09	155.61	15.29	2.32019	0.000223237	10.2041	3.20156e-05	52.57	61.36	16.97	1.16686	0.13285	3.61011	0.000417912	61.14	137.39	18.8	2.24719	0.0281629	7.29927	0.0134473	46.68	3.334	0.00093442	10.2041	3.20156e-05
	10575993	6430548M08Rik	76.5	155.01	76.92	2.02429	0.000271489	2.01613	0.000762194	77.18	143.18	77.44	1.85529	0.00150799	1.84843	0.00204911	81.89	135.7	83.73	1.65837	0.0206061	1.62075	0.0347527	66.38	2.335	0.000430024	2.01613	0.000762194
	10369171	9530009G21Rik	74.12	367.37	46.38	4.9505	2.93178e-05	7.93651	9.08491e-05	46.9	119.1	33.74	2.53807	0.0909742	3.53357	0.0579862	72.49	299.32	36.22	4.13223	0.00312056	8.26446	0.00511145	67.69	5.427	0.000131649	7.93651	9.08491e-05
	10392560	Abca9	37.56	209.1	31.45	5.55556	6.75602e-05	6.66667	0.000233785	30.51	503.58	28.21	16.3934	0.00178223	17.8571	0.00175184	30	111.96	24.1	3.73134	0.0114894	4.65116	0.0177855	37.36	5.597	0.000284099	6.66667	0.000233785
	10519527	Abcb1a	107.65	1131.02	77.15	10.5263	1.8537e-05	14.7059	8.92565e-05	67.51	116.91	84.62	1.7331	0.0235246	1.38122	0.0407662	57.51	240.15	80.08	4.1841	0.00872732	3.003	0.02468	57.12	19.801	7.97695e-05	14.7059	8.92565e-05
	10381962	Ace	82.32	188.76	66.42	2.29358	0.000110176	2.84091	0.000116306	72.04	157.33	73.21	2.18341	0.00370573	2.15054	0.00386447	77.77	103.06	73.45	1.3245	0.155175	1.40252	0.114731	56.27	3.355	6.46372e-05	2.84091	0.000116306
	10510687	Acot7	383.98	793.01	155.9	2.06612	3.45246e-05	5.07614	5.22773e-06	371.16	515.57	161.11	1.38889	0.00114461	3.20513	1.52707e-05	328.67	658.91	189.44	2.00401	0.000124698	3.47222	0.00058534	697.92	1.136	0.192119	5.07614	5.22773e-06
	10473847	Acp2	158.69	434.07	111.13	2.73224	3.07734e-05	3.90625	8.17282e-05	140.4	347.65	69.98	2.47525	0.00123204	4.97512	1.20286e-05	158.25	292.12	82.49	1.84502	0.00176134	3.5461	0.000147071	274.45	1.582	0.00571519	3.90625	8.17282e-05
	10591739	Acp5	230.65	931.17	167.21	4.03226	1.08106e-05	5.55556	4.42227e-05	130.58	317.89	112.27	2.43309	0.000165873	2.83286	8.50607e-06	180.36	647.85	179.57	3.59712	2.41442e-05	3.61011	1.30082e-05	146.63	6.35	3.87453e-05	5.55556	4.42227e-05
	10535065	Adap1	281.45	844.84	113.18	3.003	0.000128452	7.46269	5.44647e-05	325.92	726.02	95.7	2.22717	0.0106961	7.57576	0.0014784	443.14	1090.46	92.67	2.46305	0.00147128	11.7647	0.00121953	308.82	2.736	0.000997421	7.46269	5.44647e-05
	10423363	Ank	164.01	560.03	183.46	3.41297	5.18592e-07	3.04878	8.42194e-06	144.75	689.03	188.33	4.7619	0.000312398	3.663	0.000491182	134.55	520.43	177.6	3.861	0.000130943	2.93255	0.000587698	178.32	3.141	1.11782e-05	3.04878	8.42194e-06
	10591781	Anln	75.06	153.75	37.49	2.04918	0.00319081	4.09836	0.000902917	101.1	76.11	29.13	0.753012	0.127922	2.61097	0.00151097	86.92	96.15	31.02	1.10619	0.416259	3.09598	0.000218009	321.91	0.478	0.00475238	4.09836	0.000902917
	10603051	Ap1s2	137.62	459.91	102.28	3.34448	5.05395e-05	4.5045	5.96242e-05	111.19	230.78	95.04	2.07469	0.0298891	2.42718	0.0165405	116.07	238.44	100.79	2.05339	0.0183188	2.36407	0.0106417	266.94	1.723	0.00714534	4.5045	5.96242e-05
	10547621	Apobec1	143.87	1131.82	466.5	7.87402	3.39242e-08	2.42718	8.70806e-06	109.16	1150.22	384.03	10.5263	1.06218e-05	2.99401	2.54643e-05	182.29	804.3	482.03	4.40529	2.09054e-05	1.66945	0.00177728	114.1	9.92	7.86747e-07	2.42718	8.70806e-06
	10440491	App	380.39	1505.23	299.97	3.95257	9.62791e-10	5.02513	3.89085e-08	645.25	1464.61	233.55	2.26757	0.000858173	6.28931	0.000133909	561.94	1697.3	290.75	3.02115	0.000292681	5.84795	0.000355319	861.87	1.746	8.9609e-07	5.02513	3.89085e-08
	10530100	Arap2	208.52	1822.44	192.06	8.77193	2.25218e-07	9.52381	2.84526e-06	71.94	166.13	134.2	2.30947	0.0109059	1.23762	0.298896	91.22	895.89	127.28	9.80392	2.55209e-05	7.04225	0.000291358	161.99	11.25	2.958e-06	9.52381	2.84526e-06
	10603182	Arhgap6	54.13	378.17	150.43	6.99301	1.73077e-06	2.51256	0.000165465	41.6	53.22	126.69	1.27877	0.297652	0.420168	0.000922572	45.29	134.91	115.69	2.97619	0.00308126	1.1655	0.255984	36.55	10.347	1.27332e-05	2.51256	0.000165465
	10366886	Arhgap9	327.45	828.03	409.16	2.53165	1.61178e-07	2.02429	1.69975e-06	231.84	450.28	349.02	1.94175	0.000194765	1.29032	0.00891969	227.47	531.86	340.94	2.33645	0.000837596	1.56006	0.00935231	421.1	1.966	1.85855e-06	2.02429	1.69975e-06
	10356475	Arl4c	103.15	210.37	57.66	2.04082	8.71389e-06	3.64964	7.41254e-06	130.77	261.81	57.98	2.00401	0.000711979	4.52489	0.000121862	105.38	206.98	61.65	1.96464	0.0145209	3.3557	0.00735904	165.16	1.274	0.00297882	3.64964	7.41254e-06
	10402325	Asb2	1375.96	3238.62	96.2	2.35294	1.04832e-06	33.3333	1.66262e-07	493.65	280.82	85.12	0.568828	0.000730476	3.30033	9.04852e-05	1132.57	2265.96	103.82	2	0.00102087	21.7391	0.000269305	600.68	5.392	8.0999e-07	33.3333	1.66262e-07
	10379363	Atad5	85.29	172.63	60.14	2.02429	0.000388693	2.87356	0.000423755	91.32	72.94	43.05	0.798722	0.455764	1.69492	0.106473	82.89	87.2	44	1.05152	0.823165	1.9802	0.0727578	158.01	1.093	0.424695	2.87356	0.000423755
	10457733	B4galt6	90.25	526.17	59.8	5.81395	1.37415e-07	8.77193	8.33121e-07	77.76	282.39	48.94	3.63636	0.00136359	5.78035	0.00069129	75.62	398.16	51.18	5.26316	0.000123815	7.75194	0.000535725	134.49	3.912	2.52272e-06	8.77193	8.33121e-07
	10502335	Bank1	55.07	180.06	32.69	3.26797	6.32472e-05	5.49451	0.000113028	38.78	41.36	33	1.0661	0.704106	1.25313	0.231219	52.32	52.64	31.71	1.00604	0.968426	1.66113	0.0583588	37.93	4.747	0.000158824	5.49451	0.000113028
	10435009	Bex6	30.16	395.6	38.42	13.1579	0.000154976	10.3093	0.000610858	24.72	84.21	28.9	3.40136	0.00676452	2.91545	0.01019	21.06	140.28	33.1	6.66667	0.00485174	4.23729	0.0147443	39.95	9.902	0.000649403	10.3093	0.000610858
	10389395	Brip1	54.48	111.57	35.07	2.04918	0.00790503	3.18471	0.00271768	87.64	70.76	29.65	0.807103	0.0528983	2.38663	0.0015522	73.84	88.36	28.93	1.19617	0.246313	3.0581	0.0120072	170.36	0.655	0.0152611	3.18471	0.00271768
	10360349	Cadm3	115.65	398.38	60.22	3.44828	1.78043e-08	6.62252	1.83889e-08	129.61	413.23	68.88	3.18471	0.00105313	5.98802	0.000181626	89.73	403.03	63.76	4.4843	0.00128088	6.32911	0.00285344	140.18	2.842	9.45934e-05	6.62252	1.83889e-08
	10478973	Cass4	58.53	221.96	60.36	3.78788	2.64105e-06	3.67647	2.24374e-05	67.98	302.42	57.19	4.44444	0.000162516	5.29101	0.000133722	70.7	373.54	63.25	5.29101	0.0154914	5.91716	0.0249323	74.07	2.997	5.24538e-05	3.67647	2.24374e-05
	10389214	Ccl9	106.19	381.07	46.32	3.58423	0.000115812	8.19672	0.000133213	69.38	1330.35	44.83	19.2308	0.00566066	29.4118	0.0052813	53.56	306.19	46.92	5.71429	0.0120937	6.53595	0.0209077	107.92	3.531	0.00039619	8.19672	0.000133213
	10548105	Ccnd2	180.11	717.96	291.52	3.98406	2.14221e-07	2.46305	2.63223e-05	139.29	188.8	191.4	1.35501	0.0995534	0.986193	0.928675	376.89	1040.28	252.07	2.76243	0.0016612	4.13223	0.00297054	313.62	2.289	9.90559e-05	2.46305	2.63223e-05
	10448506	Ccnf	88.8	197.5	47.64	2.22222	0.00125383	4.14938	0.000484239	116.43	95.75	49.7	0.822368	0.23374	1.92678	0.0194909	98.38	138.07	47.68	1.40252	0.00442888	2.89855	0.000388452	340.76	0.58	0.051167	4.14938	0.000484239
	10441633	Ccr6	42.98	180.72	64.15	4.20168	0.000269773	2.8169	0.00275476	50.96	75.39	57.56	1.47929	0.00865374	1.31062	0.0127005	45.26	260.11	48.3	5.74713	3.52746e-05	5.37634	0.000296064	38.63	4.678	0.000671304	2.8169	0.00275476
	10597279	Ccrl2	130.78	461.91	49.21	3.53357	0.001381	9.34579	0.000851399	129.96	608.69	46.62	4.6729	0.00173592	12.987	0.000905843	165.3	844.69	58.53	5.10204	2.59315e-05	14.4928	9.56985e-05	175.51	2.632	0.00615822	9.34579	0.000851399
	10562132	Cd22	116.06	721.46	55.89	6.21118	1.12011e-06	12.987	6.57717e-06	91.83	226.03	59.62	2.46305	0.00531331	3.78788	0.00233575	104.77	401.06	81.21	3.83142	0.00202759	4.9505	0.004822	56.25	12.826	6.63894e-06	12.987	6.57717e-06
	10382438	Cd300a	306.89	743.15	299.08	2.42131	1.38249e-05	2.48756	0.000493194	126.35	511.28	301.64	4.04858	0.0019189	1.69492	0.0191951	122.56	368.12	270.78	3.003	0.000117173	1.3587	0.00650321	137.89	5.389	8.93181e-06	2.48756	0.000493194
	10392808	Cd300ld	42.42	271.45	29.7	6.41026	0.000522704	9.17431	0.00106196	41.58	202.96	33.14	4.87805	0.00081185	6.13497	0.0002214	30.48	121.16	32.29	3.96825	0.00246953	3.74532	0.00898796	27.28	9.951	0.00102226	9.17431	0.00106196
	10453049	Cdc42ep3	100.86	243.07	74.55	2.40964	1.95604e-05	3.25733	3.27102e-05	107.53	192.47	47.97	1.78891	0.10046	4.01606	0.0151398	103.2	195.46	66.27	1.89394	0.0323793	2.94985	0.00614371	199.53	1.218	0.393614	3.25733	3.27102e-05
	10597935	Cdcp1	57.93	142.51	38.77	2.46305	0.000777695	3.67647	0.000835399	55.96	65.18	40.6	1.16414	0.48955	1.60514	0.097868	54.58	155.26	40.99	2.84091	0.00829989	3.78788	0.0112052	37.91	3.759	0.000879584	3.67647	0.000835399
	10538356	Chn2	499.87	1101.88	56.85	2.20264	2.96554e-06	19.2308	2.49268e-07	258.87	481.72	51.19	1.8622	0.0575584	9.43396	0.00587919	363.17	738.05	54.34	2.03252	0.0345203	13.5135	0.00723471	395.34	2.787	9.00344e-06	19.2308	2.49268e-07
	10541555	Clec4a1	18.43	581.81	14.44	31.25	6.07599e-07	40	7.4847e-06	15.28	306.73	14.57	20	0.00354216	20.8333	0.00351004	17.26	197.04	13.12	11.3636	0.000225664	14.9254	0.00100488	14.75	39.445	7.50924e-06	40	7.4847e-06
	10541564	Clec4a3	20.31	155.22	20.71	7.63359	0.00105988	7.5188	0.00249884	24.14	327.69	19.69	13.5135	1.4582e-06	16.6667	1.11379e-06	19.51	77.09	23.52	3.95257	0.00306049	3.27869	0.00888203	24.05	6.454	0.00284009	7.5188	0.00249884
	10541575	Clec4a4	13.69	735.42	12.37	52.6316	3.42624e-06	58.8235	2.86943e-05	11.92	77.11	10.22	6.45161	0.0098668	7.5188	0.00875721	9.81	229.53	9.82	23.2558	0.0133688	23.2558	0.0241782	15.26	48.193	2.96864e-05	58.8235	2.86943e-05
	10456071	Csf1r	178.2	734.57	84.42	4.11523	7.13617e-07	8.69565	3.31541e-06	107.4	1946.72	62.93	18.1818	0.00404949	31.25	0.00368613	87.42	709.71	56.12	8.13008	0.000834384	12.6582	0.00247707	228	3.222	1.00251e-05	8.69565	3.31541e-06
	10443869	Cyp4f16	452.74	3139.6	404	6.94444	1.66345e-08	7.75194	4.55423e-07	241.99	1336.5	232.19	5.52486	0.00110305	5.74713	0.0010327	254.19	2937.79	330.83	11.4943	0.000443707	8.84956	0.00193307	383.13	8.195	3.53983e-07	7.75194	4.55423e-07
	10498998	D930015E06Rik	874.38	2019.77	335.63	2.30947	6.08649e-09	6.0241	3.1777e-08	839.8	922.59	277.87	1.0989	0.320005	3.32226	0.000308487	840.88	1749.72	286.45	2.079	0.00168754	6.09756	0.00107317	698.9	2.89	2.48799e-07	6.0241	3.1777e-08
	10471677	Dab2ip	87.5	246.77	74.88	2.8169	6.9124e-10	3.30033	1.55208e-08	92.05	124.68	89.76	1.35501	0.0134693	1.38889	0.00841577	81.21	205.8	89.99	2.53165	0.00149278	2.28833	0.00544868	65.51	3.767	2.2121e-08	3.30033	1.55208e-08
	10512067	Ddx58	61.55	624.27	66.86	10.101	3.09977e-07	9.34579	4.95881e-06	67.34	428.79	70.75	6.36943	0.000149723	6.06061	0.000147819	66.34	387.61	80.71	5.84795	8.73586e-07	4.80769	8.46124e-05	111.65	5.591	1.97078e-05	9.34579	4.95881e-06
	10571984	Ddx60	33.88	304.33	52.84	9.00901	7.39463e-06	5.74713	7.8278e-05	27.32	127.53	44.75	4.6729	0.00415851	2.849	0.00876749	24.54	134.17	45.78	5.46448	0.000562571	2.93255	0.00802497	41.97	7.251	7.00656e-05	5.74713	7.8278e-05
	10424584	Dennd3	251.02	739.05	315.91	2.94118	1.03491e-07	2.34192	2.57538e-06	229.11	352.54	246.11	1.53846	0.0210251	1.43266	0.0248542	212.14	850.73	267.38	4.01606	0.000119988	3.18471	0.000810145	199.71	3.701	1.69362e-06	2.34192	2.57538e-06
	10395466	Dock4	167.05	435.04	73.76	2.60417	7.67245e-05	5.88235	4.66073e-05	141.38	253.11	65.4	1.78891	0.0185827	3.87597	0.00169506	149.61	298.6	63.3	1.99601	0.0210319	4.71698	0.00816379	196.79	2.211	0.000652995	5.88235	4.66073e-05
	10441195	Dscam	66.56	1034.36	51.13	15.625	6.57376e-08	20.4082	1.31295e-06	91.62	335.15	55.1	3.663	0.00404337	6.09756	0.00242375	78.76	1133.4	52.7	14.4928	0.00130245	21.7391	0.00373844	49.07	21.079	1.3324e-06	20.4082	1.31295e-06
	10533182	Dtx1	140.51	1225.25	125.69	8.69565	4.5916e-06	9.70874	3.42522e-05	167.3	222.32	143.43	1.32802	0.219455	1.55039	0.0889273	169.84	429.62	168.93	2.53165	0.000365883	2.54453	0.00316242	107.61	11.386	2.9914e-05	9.70874	3.42522e-05
	10509168	E2f2	98.59	211.96	59.78	2.15054	1.29741e-06	3.5461	4.76647e-07	125.36	281.87	85.32	2.24719	0.000723414	3.30033	3.87625e-05	112.47	202.85	84.54	1.80505	0.00169798	2.39808	3.51153e-05	151.02	1.404	0.00366548	3.5461	4.76647e-07
	10419154	Ear1	86.19	231.12	32.68	2.68097	3.93856e-07	7.0922	4.54863e-07	55.58	229.64	27.64	4.13223	0.000103361	8.33333	3.78969e-05	75	157.65	35.64	2.10084	0.00079242	4.42478	0.000846027	49.94	4.628	1.31436e-06	7.0922	4.54863e-07
	10419156	Ear10	104.72	320.89	30.74	3.06748	3.05077e-05	10.4167	2.15176e-05	60.02	281.51	27.45	4.69484	0.000663416	10.2041	0.000365652	87.56	204.16	31.79	2.331	0.0014045	6.41026	0.00132494	66.51	4.825	4.80421e-05	10.4167	2.15176e-05
	10598175	Ear10	81.16	220.74	26.52	2.71739	2.30626e-08	8.33333	5.5699e-09	49.8	206.24	23.7	4.14938	0.000151608	8.69565	7.08528e-05	74.25	163.32	25.1	2.1978	0.00291621	6.49351	0.00205594	52.35	4.217	2.56051e-08	8.33333	5.5699e-09
	10414262	Ear2	162.08	606.25	27.38	3.74532	5.25735e-05	22.2222	3.2444e-05	84.87	363.02	23.46	4.2735	0.0152332	15.3846	0.00611007	135.61	304.61	23.28	2.24719	0.0609775	13.1579	0.0201768	101.87	5.951	6.92417e-05	22.2222	3.2444e-05
	10485445	Ehf	68.73	228.09	26.93	3.32226	0.000184921	8.47458	0.000153492	55.75	242.58	31.18	4.34783	0.00256464	7.75194	0.00156722	71.31	196.22	34.98	2.75482	0.000290062	5.61798	0.00052344	33.71	6.766	0.000218338	8.47458	0.000153492
	10403842	Elmo1	1238.75	2764.23	481.51	2.23214	1.1951e-06	5.74713	6.50343e-07	1181.47	1348	479.72	1.14155	0.356034	2.80899	0.00304632	1081.8	1933.65	443.34	1.78891	0.0116531	4.36681	0.00547127	1017.43	2.717	5.65813e-06	5.74713	6.50343e-07
	10407327	Emb	99.16	975.94	189.32	9.80392	1.56969e-05	5.15464	0.000154573	44.18	712.82	123.9	16.129	0.000898778	5.74713	0.00147455	48.59	499.06	191.11	10.3093	6.34488e-05	2.61097	0.00101322	94	10.382	8.15335e-05	5.15464	0.000154573
	10446282	Emr1	31.55	930.6	30.88	29.4118	4.65391e-06	30.303	3.65329e-05	30.24	774.33	23.28	25.641	0.000296958	33.3333	0.000286324	25.28	578.47	23.46	22.7273	0.00225489	24.3902	0.00605568	32.4	28.722	3.69095e-05	30.303	3.65329e-05
	10473240	Eno1	731.9	1599.97	778.12	2.18818	5.61113e-05	2.05761	0.000257297	711.43	1381.77	861.1	1.94175	0.00121726	1.60514	0.00537563	818.77	1408.8	901.1	1.72117	0.000894231	1.5625	0.0753885	1825.82	0.876	0.0836086	2.05761	0.000257297
	10510574	Errfi1	208.48	434.95	91.58	2.08768	0.000785194	4.73934	0.000129459	225.73	273.1	76.55	1.20919	0.154784	3.57143	0.000873687	245.4	329.73	74.66	1.34409	0.0984623	4.42478	0.00564453	370.19	1.175	0.248183	4.73934	0.000129459
	10584317	Esam	85.99	223.52	43.15	2.5974	7.63723e-05	5.18135	7.24228e-05	69.1	71.27	48.5	1.03093	0.745804	1.46843	0.0168077	98.85	142.3	49.55	1.43885	0.10252	2.87356	0.0169622	69.23	3.229	0.00022608	5.18135	7.24228e-05
	10420877	Esco2	52.38	117.13	26.24	2.23714	0.0117157	4.46429	0.00351743	62.02	55.53	24.77	0.895255	0.664084	2.24215	0.0136635	59.31	80.65	24.43	1.36054	0.102182	3.30033	0.00755325	169.49	0.691	0.0973874	4.46429	0.00351743
	10461723	Fam111a	189.08	626.29	92.43	3.31126	0.000219499	6.75676	0.000241489	163.65	462.16	93.49	2.82486	0.00642728	4.9505	0.00184312	170.53	341.3	95.25	2	0.000823125	3.58423	0.00415107	568.75	1.101	0.443792	6.75676	0.000241489
	10394593	Fam49a	1798.29	4209.67	354.21	2.34192	3.36717e-07	11.9048	2.14357e-07	1226.61	2199.48	285.62	1.79211	0.00860968	7.69231	0.000454682	1324.01	3320.54	277.81	2.50627	0.000265427	11.9048	0.000176111	980.82	4.292	1.07007e-05	11.9048	2.14357e-07
	10458808	Fem1c	739.53	1647.85	579.71	2.22717	1.25233e-05	2.84091	1.2403e-05	467.11	631.62	578.73	1.35135	0.15301	1.0917	0.584255	658.09	1235.89	552.02	1.8797	0.00151138	2.23714	0.00312884	826.59	1.994	6.78247e-05	2.84091	1.2403e-05
	10562117	Ffar2	145.48	694.69	43.37	4.78469	2.92532e-05	16.129	5.66109e-05	93.07	198.18	53.27	2.12766	0.0845721	3.71747	0.0340099	94.48	429.58	53.69	4.54545	3.98389e-05	8	0.000207669	65.48	10.609	6.84432e-05	16.129	5.66109e-05
	10507908	Fhl3	103.95	383.76	134.49	3.69004	1.97547e-06	2.85714	4.58026e-05	101.14	252.9	123.9	2.5	0.00170185	2.04082	0.00022209	116.71	294.9	104.9	2.52525	0.000253116	2.80899	0.00015692	90.44	4.243	2.95867e-05	2.85714	4.58026e-05
	10486875	Frmd5	117.31	380.07	65.95	3.23625	4.1263e-06	5.74713	1.14251e-05	118.44	157.37	66.46	1.32802	0.105043	2.36967	0.00724914	95.17	232.53	64.36	2.44499	0.0052339	3.61011	0.00645764	122.36	3.106	3.38227e-05	5.74713	1.14251e-05
	10496569	Gbp6	52.89	170.14	74.99	3.21543	8.98133e-05	2.26757	0.000982596	45.34	194.88	57.57	4.29185	0.00138883	3.38983	0.00188548	61.83	147.66	71.1	2.38663	0.00231619	2.07469	0.00552255	70.06	2.428	0.00103057	2.26757	0.000982596
	10466521	Gcnt1	104.81	225.88	83.96	2.15517	3.14201e-05	2.68817	3.13419e-05	93.22	146.74	77.04	1.5748	0.0342013	1.90476	0.000944596	79.38	157.31	72.09	1.9802	0.000115907	2.18341	0.00029489	119.08	1.897	0.000203287	2.68817	3.13419e-05
	10404702	Gcnt2	102.87	230.16	54.79	2.23714	6.72252e-05	4.20168	3.98348e-05	70.87	141.31	55.91	1.99203	0.00439614	2.52525	0.00215915	65.82	163.02	59.32	2.47525	0.00175231	2.74725	0.00386834	118.13	1.948	0.000487181	4.20168	3.98348e-05
	10503508	Ggh	60.08	173.43	56.73	2.89017	0.000100478	3.0581	0.00034848	46.94	119.77	50.86	2.55102	0.0002282	2.35294	0.000362147	50.87	120.83	48.67	2.3753	0.00258764	2.48139	0.004283	127.35	1.362	0.122145	3.0581	0.00034848
	10364072	Ggt5	101.17	233.97	73.6	2.31481	3.56052e-07	3.1746	2.82133e-06	72.22	157.45	62.47	2.17865	0.000313412	2.51889	0.000313539	73.08	140.49	65.92	1.92308	0.00108386	2.1322	0.00202361	55.85	4.189	2.4381e-06	3.1746	2.82133e-06
	10566585	Gm1966	192.92	1096.52	213.67	5.68182	2.86757e-08	5.12821	9.5882e-07	208.4	754.31	190.47	3.62319	0.00370013	3.95257	0.00270533	175.85	887.49	203.51	5.05051	0.000881304	4.36681	0.00333168	263.48	4.162	1.52925e-06	5.12821	9.5882e-07
	10360367	Gm4955	31.67	125.96	27.98	3.98406	0.000105378	4.5045	0.000362999	26.18	71.7	27.68	2.73973	0.0807198	2.59067	0.0903171	34.06	55.42	24.47	1.62602	0.134513	2.26244	0.0668968	32.58	3.866	0.000540023	4.5045	0.000362999
	10476939	Gm4979	193.22	408.37	199.61	2.11416	0.000905345	2.04499	0.00145999	158.85	169.59	205.55	1.06724	0.669417	0.825083	0.157716	192.81	246.12	227.28	1.27714	0.156752	1.08342	0.499839	169.32	2.412	0.000858039	2.04499	0.00145999
	10385504	Gm5431	81.92	182.19	87.74	2.22222	0.00223251	2.07469	0.0111175	39.41	163.57	66.24	4.14938	0.00102327	2.46914	0.00290991	34.09	83.9	77.91	2.46305	0.015155	1.07643	0.744267	79.83	2.282	0.0108416	2.07469	0.0111175
	10443876	Gm9705	29.08	220.27	26.52	7.57576	0.000174757	8.33333	0.000564758	27.02	62.26	25.11	2.30415	0.00475943	2.48139	0.00402953	27.32	138.74	25.32	5.07614	0.00815634	5.49451	0.0156635	27.98	7.872	0.000581029	8.33333	0.000564758
	10497345	Gm9733	22.48	404.29	19.49	17.8571	0.000271402	20.8333	0.000806497	21.56	119.29	17.04	5.52486	0.00744614	6.99301	0.00640387	20.16	164.86	18.64	8.19672	0.00123936	8.84956	0.00349889	18.77	21.539	0.000798126	20.8333	0.000806497
	10380571	Gngt2	161.89	979.21	302.03	6.06061	4.04323e-06	3.24675	0.000116933	165.65	672.7	377.43	4.06504	0.00026467	1.78253	0.00183728	220.76	671.6	374.23	3.03951	0.000146738	1.79533	0.0177105	171.85	5.698	6.5509e-05	3.24675	0.000116933
	10574246	Gpr114	297.79	663.41	152.8	2.22717	4.68063e-05	4.34783	3.22406e-05	140.3	208.32	116.04	1.48588	0.0362792	1.79533	0.0176195	236.18	441.29	181.12	1.86916	0.000704734	2.43902	0.000726264	223.97	2.962	0.000149349	4.34783	3.22406e-05
	10444306	H2-Eb2	389.13	1529.95	138.55	3.93701	2.01719e-06	10.989	4.32168e-06	476.71	917.2	106.76	1.92308	0.109348	8.62069	0.0141326	362.57	1756.63	146.57	4.85437	1.86501e-07	12.0482	3.93099e-06	675.07	2.266	0.00419953	10.989	4.32168e-06
	10391084	Hap1	109.34	378.04	50.02	3.46021	4.13003e-06	7.57576	1.00619e-05	111.43	199.63	61.71	1.79211	0.00438505	3.23625	0.000352343	124.49	268.77	55.27	2.15983	0.0210883	4.85437	0.011916	153.67	2.46	0.000150957	7.57576	1.00619e-05
	10579468	Haus8	122.25	361.29	101.68	2.95858	0.00269953	3.55872	0.00352519	129.76	169	100.61	1.30208	0.0501128	1.68067	0.00133712	124.93	469.18	115.38	3.7594	0.00508162	4.06504	0.0113219	191.92	1.883	0.0244434	3.55872	0.00352519
	10404063	Hist1h2ab	52.35	124.91	26.85	2.38663	0.0157963	4.65116	0.00462368	80.05	61.36	16.98	0.766284	0.235908	3.61011	0.0295757	80.54	76.13	16.27	0.94518	0.824957	4.6729	0.0188126	452.17	0.276	0.000336865	4.65116	0.00462368
	10360834	Hlx	182.29	650.25	98.41	3.57143	2.1192e-05	6.62252	3.86611e-05	256.98	428.86	102.58	1.66945	0.021961	4.1841	0.00145094	245.95	489.33	90.45	1.98807	0.00103333	5.40541	0.000749418	267.93	2.427	0.000457416	6.62252	3.86611e-05
	10571840	Hpgd	94.41	222.98	33.58	2.36407	0.0025504	6.62252	0.000167785	29.19	146.6	25.21	5.02513	0.0255763	5.81395	0.0226624	31.79	63.89	23.72	2.00803	0.0108631	2.69542	0.00715311	64.21	3.473	0.000636487	6.62252	0.000167785
	10432675	I730030J21Rik	39.99	185.22	77.33	4.62963	1.16795e-06	2.39234	0.00116196	34.27	75.93	61.71	2.21729	0.0239427	1.23001	0.379125	41	53.95	44.14	1.31579	0.231051	1.22249	0.584107	39.97	4.634	1.14417e-05	2.39234	0.00116196
	10483110	Ifih1	256.94	676.47	187.81	2.63158	1.0603e-05	3.59712	1.23754e-05	193.68	331.61	180.9	1.71233	0.0033137	1.8315	0.0061932	213.09	311.02	163.63	1.45985	0.0420553	1.90114	0.0174653	384.61	1.759	0.00042151	3.59712	1.23754e-05
	10462623	Ifit1	34.93	125.54	33.97	3.59712	0.000622094	3.69004	0.0015435	32.1	52.74	39.1	1.64204	0.0047558	1.34953	0.063311	28.83	35.52	39.28	1.23153	0.431155	0.904159	0.619878	46.86	2.679	0.00512786	3.69004	0.0015435
	10462618	Ifit3	28.63	150.65	26.02	5.26316	0.000731977	5.78035	0.0015532	32.76	81.75	22.11	2.49377	0.0231811	3.7037	0.0106404	28.71	71.5	24.27	2.48756	0.00461526	2.94985	0.00677656	29.44	5.117	0.00205018	5.78035	0.0015532
	10558769	Ifitm1	121.01	361.88	72.54	2.99401	3.66563e-05	5	5.91166e-05	89.29	141.07	91.8	1.57978	0.00644781	1.5361	0.0106455	96.92	296.09	98.37	3.0581	0.00130577	3.01205	0.00208863	82.05	4.41	6.1029e-05	5	5.91166e-05
	10570434	Ifitm1	46.76	202.58	37.29	4.329	6.2412e-05	5.43478	0.000188077	40.75	44.75	35.12	1.09769	0.44802	1.27389	0.089781	42.55	102.21	37.94	2.40385	0.0376799	2.69542	0.0470279	35.4	5.723	0.000175428	5.43478	0.000188077
	10569017	Ifitm3	1038.98	3565.06	332.93	3.43643	1.53623e-06	10.7527	9.27555e-08	132.74	1539.01	172.01	11.6279	0.000365534	8.92857	0.000389882	599.93	1614.68	173.03	2.68817	0.000558591	9.34579	0.000265237	322.14	11.067	7.90545e-08	10.7527	9.27555e-08
	10569020	Ifitm6	331.73	1733.99	42.45	5.2356	1.50116e-05	41.6667	1.62305e-05	33.53	182.26	25.79	5.43478	0.0117571	7.04225	0.00955839	87.07	783.77	26.73	9.00901	0.00108245	29.4118	0.00257315	30.22	57.379	1.54898e-05	41.6667	1.62305e-05
	10500656	Igsf2	50.76	224.08	34.2	4.40529	7.99501e-07	6.53595	7.20756e-06	47.46	59.85	38.35	1.26103	0.151142	1.56006	0.0312718	48.29	191.8	39.62	3.96825	0.000711509	4.83092	0.00210597	29.32	7.643	4.31672e-06	6.53595	7.20756e-06
	10567580	Igsf6	542.8	1483.71	58.13	2.73224	0.000257195	25.641	2.91434e-05	207.53	940.09	58.63	4.52489	0.000143784	16.129	4.44607e-05	238.75	815.67	62.09	3.41297	0.00351474	13.1579	0.00389983	247.75	5.989	6.61325e-05	25.641	2.91434e-05
	10545135	Il12rb2	250.07	546.79	218.32	2.18818	1.41068e-05	2.50627	1.65124e-05	184.43	176.17	163.18	0.95511	0.826307	1.07991	0.760002	138.13	300.52	149.83	2.17391	0.0577619	2.00401	0.114418	230.1	2.376	9.04298e-06	2.50627	1.65124e-05
	10345752	Il1r2	39.04	119.05	34.95	3.04878	0.000593472	3.40136	0.00116992	51.42	96.1	36	1.86916	0.0587976	2.66667	0.0233367	47.7	196.05	31.66	4.11523	0.00250518	6.21118	0.00476916	73.32	1.624	0.0455648	3.40136	0.00116992
	10557862	Itgam	53.11	788.95	45.25	14.9254	4.46696e-07	17.5439	5.78045e-06	40.4	576.12	48.61	14.2857	8.28455e-06	11.9048	8.96623e-06	53.53	572.98	50.3	10.7527	2.11241e-06	11.3636	2.58599e-05	50.26	15.697	6.03121e-06	17.5439	5.78045e-06
	10382316	Kcnj16	39.62	148.96	26.03	3.7594	1.50446e-08	5.71429	1.43222e-07	35.93	48.73	31.43	1.35685	0.239372	1.55039	0.11569	32.97	48.26	31.01	1.46413	0.106471	1.55521	0.0593429	29.56	5.039	3.52694e-07	5.71429	1.43222e-07
	10462796	Kif11	163.21	394.66	30.77	2.41546	0.0024851	12.8205	0.000417377	223.56	143.09	32.71	0.640205	0.0902109	4.36681	0.00164727	185.36	229.48	32.79	1.23762	0.338991	6.99301	0.0120498	623.83	0.633	0.0334852	12.8205	0.000417377
	10542140	Klrb1f	37.82	295.46	89.91	7.8125	7.58659e-05	3.28947	0.0018456	39.15	93.86	111.25	2.39808	0.0637996	0.843882	0.554552	40.39	159.69	97.73	3.95257	0.00373211	1.63399	0.0980199	44.9	6.58	0.000373052	3.28947	0.0018456
	10548415	Klri1	564.7	1174.41	24.31	2.079	0.000184881	47.619	1.74566e-06	188.97	293.83	15.42	1.55521	0.155649	19.2308	0.00538784	264.1	547.41	18.92	2.07469	0.0277619	28.5714	0.00414787	177.45	6.618	5.49255e-06	47.619	1.74566e-06
	10548422	Klri2	30.08	259.27	21.37	8.62069	0.00124142	12.1951	0.00223374	17.51	56.46	17.73	3.22581	0.00808366	3.18471	0.00779707	16.85	100	23.16	5.95238	0.00652078	4.31034	0.0166817	26.35	9.839	0.00258754	12.1951	0.00223374
	10432682	Krt80	172.76	571.16	90.14	3.31126	1.46246e-07	6.32911	7.876e-07	178.05	453.06	112.1	2.54453	0.000132754	4.04858	1.683e-05	185	458.05	107.47	2.47525	0.00065958	4.25532	0.000866168	123.29	4.633	1.41246e-06	6.32911	7.876e-07
	10375145	Lcp2	854.31	1954.92	271.91	2.28833	2.09535e-08	7.19424	2.83633e-08	460.43	955.2	180.53	2.07469	0.00167406	5.29101	0.000182252	688.61	1269.32	211.34	1.84162	0.000529745	6.0241	0.000131361	580.44	3.368	4.51828e-08	7.19424	2.83633e-08
	10527012	Lfng	467.81	952.26	111.25	2.03666	0.000185597	8.54701	2.82571e-05	333.76	411.24	104.19	1.23153	0.00244525	3.95257	3.07336e-06	406.66	700.52	118.94	1.72117	0.000909227	5.88235	0.000100921	369.73	2.576	0.000193908	8.54701	2.82571e-05
	10573939	Lpcat2	197.83	803.02	61.17	4.06504	5.90869e-05	13.1579	8.21741e-05	306.81	462.56	57.49	1.5083	0.00507458	8.06452	0.000118817	193.63	556.98	57.17	2.87356	0.000463686	9.70874	0.000448806	695.71	1.154	0.23602	13.1579	8.21741e-05
	10522749	Lphn3	141.6	626.66	19.44	4.42478	3.65301e-06	32.2581	1.12173e-06	21.38	76.89	21.61	3.59712	0.00659557	3.55872	0.00605278	22.14	172.63	22.08	7.8125	0.000889612	7.8125	0.00298105	21.64	28.958	1.17005e-06	32.2581	1.12173e-06
	10439058	Lrrc33	478.9	1425.87	621.71	2.97619	1.04586e-07	2.29358	0.00147465	458.21	969.83	436.79	2.11864	0.000444794	2.22222	0.000136649	326.83	1043.15	451.41	3.19489	6.47742e-06	2.30947	7.74573e-05	587.46	2.427	2.23955e-06	2.29358	0.00147465
	10365749	Lta4h	228.09	598.91	252.35	2.62467	0.000120064	2.3753	0.000759217	146.02	287.07	214.23	1.96464	0.00817176	1.34048	0.0752919	153.95	480.79	209.97	3.125	0.0025938	2.28833	0.00876729	280.96	2.132	0.000886112	2.3753	0.000759217
	10444752	Ltb	255.97	950.71	412.46	3.71747	1.21126e-08	2.30415	5.81773e-06	215.14	415.04	403.91	1.9305	0.00793574	1.02775	0.828266	243.41	864.39	411.45	3.5461	7.12747e-05	2.10084	0.0015747	155.83	6.101	2.14667e-07	2.30415	5.81773e-06
	10587226	Lysmd2	64.62	222.3	103.63	3.43643	7.60571e-06	2.14592	0.000604883	54.95	108.58	95.57	1.97628	0.000988184	1.13636	0.183572	56.7	194.89	114.78	3.43643	1.79627e-06	1.69779	4.16893e-05	45.8	4.854	3.1561e-05	2.14592	0.000604883
	10403604	Lyst	1376.67	3740.81	1194.05	2.71739	1.32246e-07	3.1348	7.36268e-07	1791.58	1980.91	1130.6	1.10619	0.517199	1.75131	0.012147	1497.87	3753.81	1170.24	2.50627	0.00121411	3.20513	0.00274591	1526.08	2.451	2.2956e-06	3.1348	7.36268e-07
	10372652	Lyz1	373.26	961.79	117.23	2.57732	0.00692631	8.19672	0.00143569	268.31	7921.87	113.28	29.4118	0.000178842	71.4286	0.000164429	397.97	2182.69	101.87	5.49451	0.00297946	21.2766	0.00471806	371.69	2.588	0.00916833	8.19672	0.00143569
	10369154	Man1a	326.75	2348.73	190	7.19424	5.40488e-08	12.3457	7.26328e-07	223.86	1051.75	136.29	4.69484	0.00347929	7.69231	0.00195477	450.24	1784.31	160.13	3.96825	0.00043656	11.1111	0.000828911	289.69	8.108	1.16544e-06	12.3457	7.26328e-07
	10431410	Mapk11	90.85	208.91	79.88	2.29885	8.01674e-06	2.6178	1.91413e-05	88.74	123.21	69.94	1.38889	0.00516246	1.76056	0.00223161	93.53	179.7	78.02	1.92308	0.0139593	2.30415	0.00230221	83.77	2.494	5.51713e-05	2.6178	1.91413e-05
	10463224	Marveld1	441.46	1295.25	234.11	2.93255	1.68876e-06	5.52486	3.64555e-06	388.27	814.8	165.74	2.09644	0.000684704	4.92611	0.000134985	331.95	964.61	186.02	2.90698	9.20896e-06	5.18135	4.29144e-05	459.81	2.817	1.77873e-05	5.52486	3.64555e-06
	10526381	Mdh2	1943.18	5341.67	1160.89	2.74725	1.18911e-06	4.60829	3.34544e-06	951.85	720.54	1165.36	0.757002	0.0482076	0.618429	0.00228553	1438.97	3767.11	1115.21	2.6178	0.00052342	3.37838	0.00100555	1649.17	3.239	8.492e-06	4.60829	3.34544e-06
	10352703	Mfsd7b	131.21	332.01	122.2	2.53165	0.000116772	2.71739	0.000168314	152.6	307.81	130.24	2.01613	0.00170366	2.36407	0.000165749	153.71	421.98	125.26	2.74725	0.000131491	3.367	0.00067231	120.84	2.748	0.000164069	2.71739	0.000168314
	10361065	Mfsd7b	330.69	1456.91	248.02	4.40529	5.1659e-06	5.88235	2.52827e-05	266.26	806.62	170.26	3.0303	0.00190812	4.73934	0.000616015	271.95	1267.23	194.63	4.65116	4.20008e-05	6.49351	0.000153694	369.1	3.947	4.86407e-05	5.88235	2.52827e-05
	10361075	Mfsd7b	232.08	683.41	194.81	2.94118	3.86422e-07	3.50877	5.05739e-06	228.87	500.2	191.59	2.18341	0.000161537	2.61097	1.09459e-05	245.08	793.95	169.35	3.23625	0.000778151	4.69484	0.00188794	266.01	2.569	2.20654e-05	3.50877	5.05739e-06
	10547553	Mical3	287.29	683.36	115.64	2.38095	4.18068e-07	5.91716	1.88518e-07	402.69	588.12	107.27	1.45985	0.00248696	5.49451	3.76228e-05	340.54	867.45	122.34	2.54453	0.00260532	7.0922	0.00241195	231.94	2.946	5.09457e-06	5.91716	1.88518e-07
	10583056	Mmp12	62.85	1052.83	37.08	16.6667	2.84212e-06	28.5714	2.1489e-05	41.81	1254.41	35.98	30.303	0.000398609	34.4828	0.000390562	43.32	260.77	37.26	6.0241	0.00214337	6.99301	0.00554011	28.93	36.392	2.04751e-05	28.5714	2.1489e-05
	10478633	Mmp9	64.74	239.44	49.84	3.7037	0.000490734	4.80769	0.00087155	72.27	84.99	51.81	1.17647	0.0738228	1.63934	0.000993399	73.29	109.16	55.03	1.49031	0.0632115	1.98413	0.00623099	45.62	5.249	0.000763309	4.80769	0.00087155
	10461594	Ms4a4c	103.48	1597	234.9	15.3846	1.73641e-05	6.80272	0.000163765	57.84	494.93	198.88	8.54701	0.00824477	2.48756	0.0302227	48.58	645.12	164.14	13.3333	0.000333427	3.93701	0.00387468	383.92	4.16	0.000333653	6.80272	0.000163765
	10461622	Ms4a6b	244.02	1169.84	82.61	4.78469	2.8844e-06	14.0845	3.75213e-06	110.7	521.38	50.65	4.71698	0.000918261	10.3093	0.00048623	106.2	569.53	46.3	5.37634	0.000715062	12.3457	0.00137527	231.12	5.062	9.59825e-06	14.0845	3.75213e-06
	10461614	Ms4a6c	952.18	2431.05	606.79	2.55102	0.00014117	4	9.60073e-05	390.77	1744	644.99	4.46429	0.00165532	2.7027	0.0025117	285.87	1460.94	691.84	5.10204	2.00701e-05	2.1097	0.00308816	1085.97	2.239	0.000600079	4	9.60073e-05
	10422075	Mycbp2	737.5	2421.91	985.21	3.27869	6.2224e-10	2.457	1.20428e-07	619.58	1304.61	909.63	2.10526	0.00334423	1.43472	0.0141692	621	1745.32	961.75	2.80899	0.00120956	1.81488	0.0111508	585.45	4.137	2.04155e-08	2.457	1.20428e-07
	10354432	Myo1b	34.05	260.77	25.99	7.63359	8.20252e-07	10	7.71761e-06	33.12	83.01	29.68	2.50627	0.00219145	2.7933	0.00100189	32.21	143.23	32.27	4.44444	0.000408603	4.44444	0.00172274	28.92	9.017	8.39351e-06	10	7.71761e-06
	10586781	Myo1e	58.56	357.99	39.67	6.09756	1.1114e-05	9.00901	5.02057e-05	80.74	747.57	45.71	9.25926	6.96577e-05	16.3934	4.95412e-05	61.61	323.01	38.24	5.2356	3.4805e-05	8.47458	0.000165788	111.32	3.216	0.000469541	9.00901	5.02057e-05
	10521731	Ncapg	93.66	205.55	30.94	2.19298	0.00910738	6.62252	0.00141651	147.24	96.8	30.14	0.657462	0.116349	3.21543	0.00114133	120.26	132.68	28.81	1.10375	0.670065	4.60829	0.0181084	374.5	0.549	0.019252	6.62252	0.00141651
	10412123	Ncf2	230.8	655.52	301.46	2.84091	0.000145347	2.17391	0.00113072	189.42	810.63	289.56	4.2735	0.000195099	2.80112	0.000537379	213.31	525.86	276.92	2.46305	3.553e-05	1.89753	0.00156331	250.62	2.616	0.000604693	2.17391	0.00113072
	10578690	Neil3	71.12	150.76	33.42	2.11864	0.00469449	4.5045	0.00142767	97.24	76.79	40.47	0.789889	0.00702011	1.89753	0.00010293	86.95	122.74	36.36	1.41243	0.0372885	3.37838	0.00619059	238.88	0.631	0.0101929	4.5045	0.00142767
	10452879	Nlrc4	44.12	277.7	38.56	6.28931	8.26588e-08	7.19424	1.60274e-06	42.31	82.19	26.37	1.94175	0.012178	3.11526	0.00326711	35.89	162.96	29.61	4.54545	5.65079e-05	5.49451	0.000597441	48.08	5.776	2.40574e-06	7.19424	1.60274e-06
	10376513	Nlrp3	114.05	360.12	53.88	3.15457	3.77135e-05	6.66667	4.21093e-05	93.97	314.53	52.64	3.34448	0.000674871	5.98802	0.000165538	109.1	388.78	42.08	3.55872	0.0218695	9.25926	0.0201381	192.37	1.872	0.00704565	6.66667	4.21093e-05
	10544891	Nod1	201.02	821.62	106.65	4.08163	2.28165e-10	7.69231	1.65965e-08	135.62	343.59	85.95	2.53165	0.00288179	4	0.00124817	110.49	543.3	81.37	4.92611	0.000135924	6.66667	0.000422379	141.19	5.819	8.45104e-09	7.69231	1.65965e-08
	10358879	Npl	51.35	216.78	48.18	4.21941	0.00117704	4.5045	0.00244516	43.92	69.11	49.6	1.57233	0.00228462	1.39276	0.0109462	41.12	140.42	56.95	3.41297	0.00750246	2.46305	0.0235249	28.79	7.53	0.00138747	4.5045	0.00244516
	10533256	Oas1a	77.7	191.17	84.52	2.46305	0.000645793	2.26244	0.00208188	53.4	130.16	87.93	2.43902	0.0112727	1.47929	0.0313647	63.22	110.5	81.4	1.74825	0.07384	1.35685	0.235585	158.01	1.21	0.188262	2.26244	0.00208188
	10533246	Oas1g	73.14	271.44	92.17	3.71747	5.8635e-07	2.94118	1.91291e-05	82.2	219.03	104.89	2.66667	5.48894e-06	2.08768	0.000144754	67.1	145.17	105.35	2.1645	0.0105781	1.37741	0.0686693	292.62	0.928	0.262291	2.94118	1.91291e-05
	10533198	Oas2	75.87	426.59	71.99	5.61798	4.29985e-09	5.91716	2.31467e-07	77.93	202.73	63.13	2.60417	0.000178657	3.21543	7.12011e-05	73.01	146.5	64.24	2.00803	0.00589524	2.28311	0.00678223	64.83	6.58	1.44968e-07	5.91716	2.31467e-07
	10462398	Pdcd1lg2	62.84	236.23	40.2	3.7594	0.00014455	5.88235	0.000256592	45.93	225.5	35.39	4.90196	2.34598e-05	6.36943	1.13731e-05	112.78	256.26	36.53	2.27273	0.00866035	6.99301	0.00445732	136.75	1.727	0.0582861	5.88235	0.000256592
	10500469	Pde4dip	115.68	241.07	108	2.08333	2.52394e-05	2.23214	0.000103915	147.4	219.88	121.25	1.49254	0.0105545	1.81488	0.00258624	143.39	283.14	108.1	1.97628	0.00175062	2.6178	0.00377647	150.37	1.603	0.00252973	2.23214	0.000103915
	10354649	Pgap1	71.53	535.19	37.19	7.46269	3.24023e-06	14.4928	1.53606e-05	57.23	311.14	31.33	5.43478	0.00106701	9.90099	0.000684225	38.32	306.87	37.94	8	0.000116512	8.06452	0.000617199	83.52	6.408	3.6278e-05	14.4928	1.53606e-05
	10550509	Pglyrp1	248.93	1319.8	72.21	5.29101	2.9588e-07	18.1818	1.69281e-06	417.58	406.92	79.47	0.974659	0.83997	5.12821	0.00310285	441.6	1229.91	81.31	2.78552	0.000501072	15.1515	0.000537891	380.02	3.473	9.19475e-06	18.1818	1.69281e-06
	10534935	Pilrb1	93.71	219.79	57.18	2.34742	0.000831959	3.84615	0.000449429	50.46	118.93	51.73	2.35849	0.0241331	2.29885	0.0179007	61.19	172.25	53.71	2.8169	0.0177264	3.20513	0.0247604	45.67	4.813	0.000306653	3.84615	0.000449429
	10559454	Pira11	882.41	3042.47	837.08	3.44828	2.3525e-06	3.63636	1.36548e-05	812.83	1694.5	876.15	2.08333	0.000137668	1.93424	0.000264728	734.97	2162.59	1116.37	2.94118	0.00130632	1.93798	0.0205476	630.16	4.828	1.03808e-05	3.63636	1.36548e-05
	10559467	Pira2	897.34	2863.07	800.24	3.19489	7.36392e-06	3.57143	2.33455e-05	660.15	1464.2	660.03	2.21729	0.0137469	2.21729	0.0122289	760.86	2012.72	870.61	2.6455	0.00111582	2.30947	0.00379182	551.78	5.189	1.17803e-05	3.57143	2.33455e-05
	10358434	Pla2g4a	101.52	347.97	70.47	3.42466	0.0029223	4.92611	0.00311684	85.8	172.11	66.61	2.00401	0.00541852	2.58398	0.00119522	86.94	188.52	60.08	2.1692	0.000321498	3.1348	0.000479501	163.11	2.133	0.0194145	4.92611	0.00311684
	10372028	Plxnc1	1627.76	4022.65	1069.69	2.46914	1.58354e-07	3.7594	5.45286e-07	1908.37	2038.42	1039.04	1.06838	0.495153	1.96078	0.000909573	1898.66	3453.75	933.43	1.81818	0.00166115	3.7037	0.00241157	1158.52	3.472	1.24108e-05	3.7594	5.45286e-07
	10547100	Plxnd1	177.05	741.41	275.36	4.1841	1.16354e-05	2.69542	0.000240884	264.7	1195.21	195.84	4.52489	0.000472583	6.09756	0.000370704	203.96	765.02	192.83	3.74532	4.74166e-05	3.96825	0.000233624	280.34	2.645	0.000206721	2.69542	0.000240884
	10605674	Pola1	156.95	478.95	102.04	3.04878	0.000186774	4.69484	0.000239675	196.91	228.02	76.02	1.15741	0.267378	3.003	0.00154248	176.34	324.36	90.31	1.83824	0.0177925	3.59712	0.00653443	350.45	1.367	0.0390273	4.69484	0.000239675
	10551736	Ppp1r14a	268.05	1343.99	83.81	5.02513	0.000134217	16.129	0.000174526	141.58	259.85	89.99	1.83486	0.0101286	2.89017	0.00091619	217.88	842.33	89.93	3.861	0.00495293	9.34579	0.00617609	122.84	10.941	0.000207493	16.129	0.000174526
	10444016	Pram1	80.72	241.44	84.23	2.99401	2.93493e-05	2.86533	0.000138461	90.15	95.83	85.16	1.0627	0.33179	1.12486	0.126362	67.71	158.8	78.24	2.34742	0.00231134	2.0284	0.00902524	52.57	4.593	4.43182e-05	2.86533	0.000138461
	10607486	Ptchd1	82.37	270.26	47.31	3.27869	1.21039e-05	5.71429	2.50584e-05	63.69	204.1	47.04	3.20513	0.00018486	4.34783	0.000108387	84.37	287.4	48.35	3.40136	2.67157e-05	5.95238	3.5719e-05	56.96	4.745	4.10648e-05	5.71429	2.50584e-05
	10497079	Ptger3	28.83	225.22	29.12	7.8125	0.000331216	7.75194	0.000987333	27.68	68.74	27.72	2.48139	0.0101371	2.48139	0.0100809	27.01	56.42	32.06	2.08768	0.00524192	1.76056	0.0232893	26.39	8.534	0.000933735	7.75194	0.000987333
	10528268	Ptpn12	148.88	416.38	74.27	2.7933	1.20622e-06	5.61798	3.81769e-06	163.13	389.86	59.83	2.39234	0.00124492	6.53595	6.58616e-05	139.49	311.68	64.78	2.23214	0.00916248	4.80769	0.00333735	207.25	2.009	5.82982e-05	5.61798	3.81769e-06
	10513139	Ptpn3	60.4	184.07	56.78	3.04878	0.00013626	3.24675	0.000327079	60.46	65.83	53.46	1.08932	0.638246	1.23153	0.354091	64.82	193.31	64.74	2.98507	0.0011925	2.98507	0.00459474	69.25	2.658	0.000880018	3.24675	0.000327079
	10513141	Ptpn3	131.71	428.48	157.11	3.25733	1.24933e-06	2.7248	0.000112676	101.48	131.31	107.02	1.29366	0.153523	1.22699	0.22519	123.66	438.78	123.18	3.5461	0.00148297	3.55872	0.00440527	146.11	2.933	4.62821e-05	2.7248	0.000112676
	10513145	Ptpn3	149.61	435.5	185.45	2.90698	3.84981e-05	2.34742	0.00105388	124.84	143.51	122.05	1.14943	0.399096	1.17647	0.266047	136.92	396.93	127.19	2.89855	0.00960709	3.125	0.0154134	145.16	3	0.000222591	2.34742	0.00105388
	10513154	Ptpn3	134.24	306.4	140.93	2.28311	9.43462e-06	2.17391	0.000130056	122.42	139.97	130.44	1.14286	0.35938	1.07296	0.534969	136.67	346.99	156.86	2.53807	0.00317916	2.21239	0.0115769	119.64	2.561	3.54121e-05	2.17391	0.000130056
	10513156	Ptpn3	131.29	313.44	131.28	2.38663	7.67514e-06	2.38663	0.0001449	118.41	142.23	130.08	1.20048	0.0136895	1.0929	0.239706	132.79	288.93	146.36	2.17391	0.00331164	1.97239	0.0090793	123.71	2.534	7.03425e-05	2.38663	0.0001449
	10513158	Ptpn3	58.96	205.18	80.92	3.48432	1.40403e-06	2.53807	0.00032312	48.95	60.3	56.57	1.23153	0.295128	1.0661	0.756467	62.94	176.56	73.18	2.80899	0.00136475	2.41546	0.00620322	66.99	3.063	0.000107484	2.53807	0.00032312
	10513160	Ptpn3	104.16	258.15	103.35	2.48139	0.000275579	2.5	0.000691781	84.53	114.46	86.59	1.35318	0.0286537	1.321	0.0309773	99.32	239	113.29	2.40385	0.0104411	2.1097	0.0226028	77.14	3.347	0.000295487	2.5	0.000691781
	10513162	Ptpn3	139.94	352.59	145.83	2.51889	2.68717e-05	2.41546	0.000227491	137.82	165.5	123.01	1.20048	0.257946	1.3459	0.0591496	129.69	402.37	174.19	3.10559	0.0152978	2.30947	0.0609926	136.19	2.589	0.000119692	2.41546	0.000227491
	10513164	Ptpn3	150.63	510.05	145.22	3.38983	1.76776e-06	3.50877	5.77342e-06	161.28	194.59	157.51	1.20627	0.186155	1.23609	0.220511	153.92	615.44	214.03	4	0.0232584	2.87356	0.0613305	120.2	4.243	2.92971e-06	3.50877	5.77342e-06
	10513166	Ptpn3	131.1	403.47	157.72	3.07692	7.41219e-06	2.55754	0.000477379	115.24	140.43	147.38	1.21803	0.0187273	0.953289	0.756265	128.56	482.62	180.21	3.7594	0.00714407	2.68097	0.0293077	151.53	2.663	0.000172844	2.55754	0.000477379
	10382449	Rab37	94.67	247.72	82.72	2.6178	1.00469e-06	2.99401	2.77106e-05	112.53	112.51	98	1	0.998556	1.14811	0.244817	114.82	165.23	115.59	1.43885	0.0531994	1.42857	0.0181072	74.42	3.329	1.03615e-06	2.99401	2.77106e-05
	10359235	Rasal2	148.63	349.82	83.43	2.35294	6.20604e-06	4.20168	1.26725e-05	148.06	244.19	96.06	1.65017	0.0488139	2.54453	0.00827455	188.53	473.96	103.28	2.51256	0.000742966	4.58716	0.0010203	168.66	2.074	0.000318294	4.20168	1.26725e-05
	10531610	Rasgef1b	252.95	542.84	51.35	2.14592	0.000153127	10.5263	2.6274e-05	186.7	493.14	34.63	2.63852	0.0391641	14.2857	0.00626405	224.35	839.85	28.39	3.74532	0.0125218	29.4118	0.0105632	284.42	1.909	0.00677602	10.5263	2.6274e-05
	10486061	Rasgrp1	56.27	416.82	37.58	7.40741	1.36518e-08	11.1111	2.88189e-07	62.65	592.3	39.08	9.43396	9.39484e-06	15.1515	7.53307e-06	55.45	276.8	32.09	5	0.000580598	8.62069	0.00153397	174.12	2.394	0.000575888	11.1111	2.88189e-07
	10565924	Relt	111.4	387.49	188.28	3.48432	3.41211e-07	2.05761	2.48028e-05	94.7	188.2	125.51	1.98807	0.00140215	1.49925	0.00663677	115.27	314.66	158.86	2.73224	0.00142474	1.9802	0.0129437	166.68	2.325	4.14318e-05	2.05761	2.48028e-05
	10521337	Rgs12	256.36	794.52	133.7	3.09598	7.77486e-06	5.95238	1.29502e-05	361.03	274.63	131.34	0.760456	0.12601	2.09205	0.0134329	343.66	520.09	137.88	1.51286	0.0157351	3.77358	0.00129023	251.98	3.153	6.2185e-05	5.95238	1.29502e-05
	10607113	Rgs3	416.87	868.61	121.3	2.08333	2.96233e-06	7.14286	1.99734e-07	481.54	636.76	136.87	1.32275	0.0434345	4.65116	0.000392067	511.02	899.75	150.45	1.76056	0.00443729	5.98802	0.00159986	316.52	2.744	1.03753e-05	7.14286	1.99734e-07
	10476759	Rin2	109.09	502.83	47.93	4.60829	3.02552e-05	10.5263	6.41867e-05	89.42	325.84	47.99	3.64964	0.000160323	6.80272	9.30092e-05	75.57	339.29	51.44	4.4843	6.44348e-06	6.57895	3.27298e-05	98.65	5.097	0.000141866	10.5263	6.41867e-05
	10354191	Rnf149	377.27	1076.75	361.67	2.85714	2.27557e-08	2.97619	9.96557e-07	236.1	839.91	625.79	3.55872	0.00104961	1.34228	0.0385059	282.51	699.46	622.26	2.47525	0.000272079	1.1236	0.103748	265.29	4.059	2.18047e-07	2.97619	9.96557e-07
	10567043	Rras2	432.39	1795.43	877.18	4.14938	4.56511e-06	2.04499	0.000330428	505.72	925.36	914.39	1.82815	0.000405429	1.01215	0.789178	573.61	1382.18	878.23	2.40964	0.000369122	1.5748	0.000370003	510.64	3.516	0.000139926	2.04499	0.000330428
	10400926	Rtn1	436.62	1500.88	68.07	3.43643	7.72734e-06	22.2222	8.87943e-06	179.71	345.52	57.08	1.92308	0.000194664	6.06061	1.65353e-06	233.07	784.24	61.57	3.367	0.000864113	12.6582	0.00112815	367.6	4.083	4.04578e-05	22.2222	8.87943e-06
	10434778	Rtp4	41.76	476.99	34	11.3636	9.43219e-06	14.0845	5.79258e-05	24.24	194.78	34.59	8.06452	0.00818861	5.61798	0.0103919	25.67	154.78	34.65	6.0241	0.000569273	4.46429	0.00241626	45.49	10.486	7.10731e-05	14.0845	5.79258e-05
	10528090	Rundc3b	80.5	274.92	118.76	3.41297	1.79835e-07	2.31481	8.92735e-06	52.91	63.98	98.96	1.20919	0.0809491	0.646412	0.000227954	47.91	103.79	80.88	2.1645	0.00241623	1.2837	0.0592768	76.31	3.603	1.0291e-06	2.31481	8.92735e-06
	10509030	Runx3	382.4	1131.5	341.47	2.95858	6.06386e-05	3.31126	0.00014428	564.84	707.7	344.77	1.25313	0.0400674	2.05339	0.00225878	468.66	1036.48	316.41	2.21239	0.000826875	3.27869	0.00142022	350.57	3.228	0.000142749	3.31126	0.00014428
	10493812	S100a4	140.74	596.69	57.96	4.23729	0.000205431	10.3093	0.000206572	79.41	374.61	56.87	4.71698	0.0001689	6.57895	0.000124749	57.61	267.09	54.28	4.62963	0.000600633	4.92611	0.00209081	219.62	2.717	0.00185621	10.3093	0.000206572
	10516551	S100pbp	340.88	828.24	322.97	2.42718	1.91423e-06	2.5641	3.70473e-06	250.26	244.74	329.5	0.977517	0.892541	0.742942	0.0792882	290.44	621.79	303.77	2.14133	0.00225583	2.04499	0.0039106	247.14	3.351	3.10888e-06	2.5641	3.70473e-06
	10367746	Sash1	183.01	934.91	64.22	5.10204	4.85261e-07	14.4928	2.60372e-06	189.83	192.5	70.86	1.0142	0.903761	2.71739	0.00139052	201.43	392.3	70.29	1.94932	0.000356082	5.58659	0.000224943	175.42	5.33	5.74424e-06	14.4928	2.60372e-06
	10351477	Sh2d1b1	28.4	333.74	135.86	11.7647	9.12745e-06	2.457	0.000883009	14.66	60.26	169.7	4.11523	5.28568e-05	0.355114	0.020655	11.35	126.99	101.66	11.236	0.0134047	1.24844	0.509126	17.96	18.582	4.88039e-05	2.457	0.000883009
	10562720	Siglece	55.17	459.04	52.18	8.33333	2.44824e-07	8.77193	3.682e-06	57.51	221.97	55.8	3.861	0.00211975	3.98406	0.00185381	53.77	293.52	47.99	5.46448	8.53847e-07	6.13497	9.23302e-06	38.52	11.917	3.04655e-06	8.77193	3.682e-06
	10497349	Sirpb1	65.34	2215.11	49.73	34.4828	3.21031e-09	45.4545	1.42872e-07	44.91	1367.38	42.13	30.303	0.00165227	32.2581	0.00163878	50.76	1091.43	44.93	21.2766	1.45061e-05	24.3902	0.000129142	37.66	58.819	1.37777e-07	45.4545	1.42872e-07
	10497356	Sirpb1	28.23	1157.12	19.1	41.6667	1.09797e-06	58.8235	1.16232e-05	19.95	490.96	19.82	24.3902	0.000145976	25	0.000145413	21.67	438.13	20.98	20.4082	1.41092e-05	20.8333	0.000132602	18.65	62.044	1.1602e-05	58.8235	1.16232e-05
	10497358	Sirpb1	42.89	1928.61	38.28	45.4545	1.17982e-07	50	2.23644e-06	28.38	1293.75	28.38	45.4545	0.000575145	45.4545	0.000575277	33.28	796.72	31.25	23.8095	4.54839e-05	25.641	0.000314008	28.94	66.642	2.16698e-06	50	2.23644e-06
	10497364	Sirpb1	44.24	1514.01	35.46	34.4828	5.83711e-09	43.4783	2.25379e-07	32.47	858.75	32.05	26.3158	0.000656412	27.027	0.000654405	32.53	597.99	38.37	18.5185	2.22431e-07	15.625	6.84354e-06	28.72	52.716	2.1975e-07	43.4783	2.25379e-07
	10455873	Slc12a2	386.34	1876.23	70.13	4.85437	2.14438e-07	27.027	2.32559e-07	106	90.01	56.84	0.848896	0.288757	1.58479	0.0290713	112.11	274.73	56.7	2.45098	0.00270878	4.85437	0.00075113	119.75	15.668	2.60145e-07	27.027	2.32559e-07
	10485828	Slc12a6	215.94	635.52	301.1	2.94118	3.73665e-06	2.1097	0.00104171	123.66	280.95	358.91	2.27273	0.00031276	0.783085	0.363697	196.34	434.55	451.65	2.21239	0.0109855	0.962464	0.874669	63.31	10.038	1.40359e-06	2.1097	0.00104171
	10459866	Slc14a1	448.82	976.77	289.26	2.17865	0.00117034	3.37838	0.000200188	271.3	280.94	206.29	1.0352	0.82399	1.3624	0.0811593	328.32	872.7	203.74	2.65957	0.00707038	4.29185	0.00734852	434.38	2.249	0.000745207	3.37838	0.000200188
	10541333	Slc6a12	101.58	244.04	54.84	2.40385	2.38895e-05	4.44444	1.80812e-05	96.15	131.16	68.81	1.36426	0.0902026	1.90476	0.0131251	85.15	237.49	71.53	2.78552	0.00357522	3.32226	0.00667837	102.65	2.377	0.000144347	4.44444	1.80812e-05
	10550263	Slc8a2	48.8	129.18	39.83	2.6455	1.02913e-07	3.24675	1.91294e-06	49	71.47	45.5	1.45773	0.113689	1.56986	0.0607633	47.87	177.33	43.64	3.7037	0.000668477	4.06504	0.00211622	35.61	3.628	2.20182e-07	3.24675	1.91294e-06
	10379630	Slfn2	511.21	1100.84	417.35	2.15517	0.000424848	2.63852	0.000456582	632.11	765.14	460.79	1.21065	0.125973	1.66113	0.00793918	477.93	699.65	527.67	1.46413	0.0805114	1.32626	0.0810204	1027.78	1.071	0.482769	2.63852	0.000456582
	10426689	Spats2	41.62	137.17	26.77	3.30033	1.96293e-06	5.12821	1.03291e-05	42.16	58.84	24.98	1.3947	0.0494225	2.35294	0.00190789	45.04	107.09	27.76	2.3753	1.10298e-05	3.861	0.000121595	58.06	2.363	0.000335455	5.12821	1.03291e-05
	10483401	Spc25	86.23	186.82	39.61	2.1645	0.00925567	4.71698	0.00274882	102.09	124.3	40.79	1.21803	0.232729	3.04878	0.00500548	94.85	143.6	45.66	1.51286	0.0304624	3.14465	0.00578673	247.97	0.753	0.16156	4.71698	0.00274882
	10459552	Spire1	92.83	332.66	37.89	3.58423	3.27364e-07	8.77193	1.03139e-06	122.67	213.31	39.34	1.73913	0.0118433	5.43478	0.000992406	99	315.85	35.62	3.19489	7.69894e-06	8.84956	7.04626e-06	166.64	1.996	3.91347e-05	8.77193	1.03139e-06
	10480238	St8sia6	74.8	985.93	82.83	13.1579	3.08466e-10	11.9048	2.72404e-08	77.05	542.21	97.07	7.04225	6.78144e-07	5.58659	5.0959e-06	98.21	872.12	91.85	8.84956	0.000592478	9.52381	0.00215302	80.69	12.219	1.27889e-07	11.9048	2.72404e-08
	10522788	Stap1	254.17	510.87	227.6	2.00803	0.00306513	2.24215	0.00147267	95.27	198.26	162.31	2.079	0.068181	1.221	0.362974	142.55	293.74	188.98	2.06186	0.0117914	1.55521	0.0141665	229.15	2.229	0.00114983	2.24215	0.00147267
	10507112	Stil	58.09	117.68	24.06	2.02429	0.00540033	4.90196	0.000922793	81.61	63.06	25.65	0.772798	0.139204	2.457	0.0055228	75.96	92.84	20.7	1.22249	0.405701	4.4843	0.0233226	201.67	0.584	0.00236636	4.90196	0.000922793
	10568792	Stk32c	77.5	280.82	40.1	3.62319	5.40442e-07	6.99301	3.10555e-06	122.38	155.66	41.91	1.27226	0.17476	3.71747	0.00309125	120.27	257.65	42.38	2.14133	0.00535024	6.09756	0.00228436	126.57	2.219	8.363e-05	6.99301	3.10555e-06
	10401891	Ston2	124.21	381	171.08	3.06748	8.63215e-08	2.22717	1.04348e-05	125.09	131.5	112.79	1.05152	0.713804	1.1655	0.236324	129.84	327.19	144.53	2.51889	0.00104053	2.26244	0.00408013	75.85	5.023	8.11681e-07	2.22717	1.04348e-05
	10492306	Sucnr1	25.78	187.54	22.2	7.29927	8.26204e-05	8.47458	0.000294646	23.73	39.33	23.52	1.65837	0.00241202	1.67224	0.00245515	22.74	54.95	21.35	2.41546	0.00244013	2.57069	0.00383126	25.48	7.36	0.00033623	8.47458	0.000294646
	10489759	Sulf2	587.32	1425.6	59.09	2.42718	8.69857e-07	24.3902	1.09197e-07	438.25	1571.72	56.98	3.58423	0.000145706	27.7778	4.05926e-05	478.82	1534.53	57.67	3.20513	0.000397377	26.3158	0.00038559	488.58	2.918	1.28752e-06	24.3902	1.09197e-07
	10422028	Tbc1d4	277.54	777.17	118.69	2.80112	7.81876e-06	6.53595	7.71291e-06	342.49	316.47	92.71	0.924214	0.439011	3.41297	9.71454e-05	281.66	655.97	126	2.331	0.00129199	5.20833	0.00122176	701.98	1.107	0.434196	6.53595	7.71291e-06
	10390328	Tbx21	64.26	255.25	56.51	3.96825	1.03984e-06	4.52489	1.18408e-05	89.35	156.01	62.52	1.7452	0.000980659	2.49377	0.00011309	72.59	302.7	62.91	4.16667	0.00030037	4.80769	0.0012382	51.69	4.938	9.19534e-06	4.52489	1.18408e-05
	10385776	Tcf7	105.72	301.6	65.55	2.849	7.63425e-05	4.60829	8.89035e-05	229.94	176.93	64.6	0.769231	0.216058	2.73973	0.0326391	312.65	564.3	58.62	1.80505	0.00749032	9.61538	0.00121716	241.46	1.249	0.166674	4.60829	8.89035e-05
	10435048	Tctex1d2	50.69	156.14	65.44	3.07692	0.000370332	2.38663	0.00251246	43.26	70.75	53.96	1.63666	0.00528901	1.31062	0.0741909	47	95.11	63.79	2.02429	0.00121857	1.49031	0.0272474	56.87	2.746	0.00152649	2.38663	0.00251246
	10489204	Tgm2	86.09	1414.74	72.05	16.3934	5.23507e-08	19.6078	1.17195e-06	86.15	220.61	73.5	2.55754	0.000851507	3.003	0.00036611	76.62	377.92	83.48	4.92611	2.53092e-05	4.52489	0.000101067	54.75	25.84	1.04757e-06	19.6078	1.17195e-06
	10458816	Ticam2	120.66	388.9	96.78	3.22581	2.26291e-06	4.01606	1.19558e-05	122.31	266.41	105.42	2.17865	0.000483653	2.52525	9.606e-05	99.87	311.14	108.96	3.11526	9.00725e-06	2.85714	0.000152682	89.86	4.328	1.13816e-05	4.01606	1.19558e-05
	10530145	Tlr1	200.86	805.62	33.61	4.01606	2.4812e-07	23.8095	4.10653e-07	152.21	211.15	28.59	1.38696	0.0614452	7.40741	0.000576153	184.51	326.91	31.11	1.77305	0.000497575	10.5263	2.08986e-05	76.73	10.499	6.2214e-07	23.8095	4.10653e-07
	10538150	Tmem176a	414.53	1032.8	111.25	2.49377	9.13751e-05	9.25926	2.08917e-05	382.38	1533.46	96.98	4.01606	0.000175809	15.873	6.48112e-05	432.84	1506.56	124.04	3.48432	9.87135e-05	12.1951	0.000162416	634.2	1.629	0.0666206	9.25926	2.08917e-05
	10544596	Tmem176b	1046.64	2798.41	286.07	2.6738	1.00878e-05	9.80392	3.93281e-06	791.81	2899.12	235.3	3.663	0.000140101	12.3457	3.56117e-05	755.87	2903.47	290.53	3.84615	0.000190946	10	0.000517636	1262.86	2.216	0.00230444	9.80392	3.93281e-06
	10513729	Tnfsf8	30.3	123.39	30.5	4.06504	4.66803e-07	4.04858	6.24901e-06	33.82	57.9	32.06	1.71233	0.0544483	1.80505	0.0390493	36.97	80.95	27.53	2.18818	0.0186545	2.94118	0.00774823	37.86	3.259	1.41352e-05	4.04858	6.24901e-06
	10491136	Tnik	61.22	139.35	69.3	2.2779	1.12549e-06	2.01207	1.61033e-05	70.02	89.16	65.22	1.27389	0.0597205	1.36799	0.0238094	124.54	214.83	67.6	1.72414	0.0409049	3.1746	0.00335203	55.36	2.517	7.73779e-06	2.01207	1.61033e-05
	10390707	Top2a	335.46	748.44	58.27	2.23214	0.00987293	12.8205	0.00122837	492.76	324.53	45.41	0.658762	0.12355	7.14286	0.0131276	444.07	463.51	46.74	1.04384	0.767616	9.90099	0.0033387	1186.66	0.631	0.033468	12.8205	0.00122837
	10428534	Trps1	207.19	595.15	62.04	2.87356	0.000420099	9.61538	0.000130035	246.34	550.98	49.05	2.23714	0.0304658	11.236	0.00398301	244.53	562.02	45.73	2.29885	0.00155003	12.3457	0.00100541	215.32	2.764	0.00103373	9.61538	0.000130035
	10428536	Trps1	361.26	910.86	139.57	2.51889	2.66926e-07	6.53595	3.1554e-07	336.54	908.64	96.68	2.7027	0.000856128	9.43396	5.96167e-05	357.79	814.49	104.74	2.2779	0.00209979	7.75194	0.00105324	337.6	2.698	2.93474e-06	6.53595	3.1554e-07
	10417759	Ube2e2	98.8	460.32	41.44	4.65116	1.99896e-11	11.1111	4.20932e-11	127.7	173.31	51.75	1.35685	0.0284994	3.34448	0.000343987	117.66	188.65	46.11	1.60256	0.00372988	4.09836	0.000646099	107.43	4.285	1.69256e-07	11.1111	4.20932e-11
	10469110	Usp6nl	520.38	1088.79	438.35	2.09205	6.5504e-06	2.48139	7.40779e-06	451.53	433.42	346.53	0.959693	0.830774	1.25	0.318992	477.02	694.07	358.12	1.4556	0.0152874	1.93798	0.0043963	516.69	2.107	4.60311e-06	2.48139	7.40779e-06
	10486026	Zfp770	200.78	446.42	109.83	2.22222	1.74496e-05	4.06504	1.32376e-05	103.02	159.89	102.52	1.5528	0.104666	1.56006	0.0676896	146.21	239.42	100.21	1.63666	0.00700443	2.38663	0.00439782	174.81	2.554	5.07273e-05	4.06504	1.32376e-05
	10479159	Zfp831	68.84	257.4	113.55	3.74532	1.26872e-05	2.26757	0.000338249	85.46	131.45	108.01	1.53846	0.0456059	1.21655	0.22208	80.37	220.67	146.03	2.74725	0.00529973	1.51057	0.110971	46.93	5.485	3.89664e-05	2.26757	0.000338249
	10386414	Zkscan17	64.25	175.35	47.01	2.73224	0.000546735	3.73134	0.000649584	59.17	102.47	42.47	1.7331	0.113317	2.41546	0.0421514	55.45	112.86	46.02	2.03666	0.00157771	2.45098	0.00356478	77.82	2.253	0.00386032	3.73134	0.000649584
Comparison	Probe ID	Gene Symbol	SPL							SLN							MLN							CD8 THY
			Mean expression			pDC vs CD8		pDC vs CD4		Mean expression			pDC vs CD8		pDC vs CD4		Mean expression			pDC vs CD8		pDC vs CD4		Mean expession	pDC SPL vs CD8 THY		pDC SPL vs CD4 SPL
			CD8	CD4	pDC	FC	P	FC	P	CD8	CD4	pDC	FC	P	FC	P	MLN CD8	MLN CD4	MLN PDC	FC	P	FC	P	THY CD8	FC	P	FC	P
PDC > CD8 and CD4	10520638	0610007C21Rik	315.87	315.87	857.65	2.715	2.51059e-05	2.808	1.46774e-05	356.26	460.39	657.29	1.845	0.00180487	1.428	0.00158789	396.8	349.62	653.59	1.647	0.0202728	1.869	0.0129112	490.06	1.75	0.000629103	2.808	1.46774e-05
	10401667	0610007P14Rik	293.4	293.4	692.88	2.362	0.000312837	2.542	0.000273152	255.55	197.87	514.34	2.013	0.00519621	2.599	0.00266369	289.45	258.96	568.9	1.965	0.00391062	2.197	0.00107526	638.47	1.085	0.370123	2.542	0.000273152
	10530215	1110003E01Rik	637.31	637.31	2231.93	3.502	5.36607e-07	4.233	2.44558e-07	468.13	325.49	2279.49	4.869	9.95815e-06	7.003	8.11404e-06	529.82	472.28	2422.3	4.572	0.000673297	5.129	0.000626623	925.13	2.413	3.99031e-05	4.233	2.44558e-07
	10382698	1110017F19Rik	117	117	245.37	2.097	0.000122033	2.054	9.02279e-05	100.57	129.76	239.99	2.386	0.000824132	1.849	0.00219902	104.5	111.48	210.76	2.017	0.0231564	1.891	0.027692	61.05	4.019	7.39455e-05	2.054	9.02279e-05
	10410115	1110018J18Rik	156.26	156.26	941.59	6.026	7.63448e-05	5.091	8.50128e-05	141.09	197.78	909.9	6.449	0.000152377	4.601	0.000252266	188.06	159.14	1153.03	6.131	1.53853e-05	7.245	1.08747e-05	190.39	4.946	0.000788199	5.091	8.50128e-05
	10355227	1110028C15Rik	88.22	88.22	259.86	2.946	0.000196767	2.37	0.000329824	92.47	86.4	251.59	2.721	0.00449392	2.912	0.00515046	86.25	85.76	232.83	2.699	0.0407519	2.715	0.0416675	84.49	3.076	0.00120494	2.37	0.000329824
	10593421	1110032A03Rik	98.73	98.73	384.53	3.895	0.000266738	4.53	0.000110472	63.53	62.24	313.52	4.935	0.000111005	5.037	0.000181508	73.95	75.99	285.54	3.861	0.00356589	3.758	0.0027894	137.58	2.795	0.00182961	4.53	0.000110472
	10466676	1110059E24Rik	119.48	119.48	519.37	4.347	0.000135095	3.593	0.000189777	140.17	124	573.39	4.091	0.000184813	4.624	5.1689e-05	132.98	122.45	564.4	4.244	0.00211108	4.609	0.00172057	225.91	2.299	0.00243837	3.593	0.000189777
	10470614	1190002A17Rik	44.8	44.8	516.36	11.526	5.73246e-05	11.944	5.63111e-05	50.11	74.88	460.76	9.195	2.48257e-05	6.153	3.8176e-05	44.1	42.89	323.62	7.338	0.0013395	7.545	0.0012981	78.99	6.537	0.000815617	11.944	5.63111e-05
	10593913	1700017B05Rik	189.51	189.51	561.09	2.961	5.47468e-05	2.871	5.26955e-05	183.78	196.87	412.06	2.242	0.00304867	2.093	0.00337905	194.83	217.18	382.36	1.963	0.00240896	1.761	0.00232786	196.64	2.853	0.000631338	2.871	5.26955e-05
	10439092	1700021K19Rik	218.9	218.9	737.97	3.371	2.58635e-06	2.971	3.54729e-06	266.47	211.79	522.3	1.96	0.000485541	2.466	0.000201709	277.03	316.43	533.96	1.927	0.000941438	1.687	0.00231996	294.77	2.504	0.000120761	2.971	3.54729e-06
	10354275	1700029F09Rik	82.51	82.51	171.59	2.08	0.000243471	2.055	0.00166225	94.62	68.16	176.95	1.87	0.0425638	2.596	0.0126501	87.57	66.74	137.25	1.567	0.150976	2.056	0.0726042	285.82	0.6	0.00952021	2.055	0.00166225
	10583694	1810026J23Rik	57.22	57.22	125.1	2.186	0.000160364	2.086	0.000177004	61.91	60.69	99.84	1.613	0.00165736	1.645	0.0011925	53.55	69.68	92.54	1.728	0.0484623	1.328	0.125701	107.94	1.159	0.107079	2.086	0.000177004
	10405820	1810034E14Rik	37.53	37.53	124.4	3.315	0.00219889	3.727	0.00178497	38.93	50.69	81.93	2.105	0.000310705	1.616	0.00254078	39.13	39.07	103.83	2.653	0.000155049	2.658	0.000468645	31.63	3.933	0.00545373	3.727	0.00178497
	10458278	2010001M09Rik	69.98	69.98	426.11	6.089	2.43952e-05	5.314	3.12171e-05	87.59	84.26	641.64	7.325	1.23653e-06	7.615	6.16263e-07	89.46	94.62	515.47	5.762	9.55045e-05	5.448	0.000123819	61.37	6.943	0.000295122	5.314	3.12171e-05
	10382692	2210020M01Rik	68.63	68.63	1154.13	16.817	0.000126014	15.84	0.000128461	74.41	128.65	1536.18	20.645	0.000963998	11.941	0.00110921	82.99	88.96	1159.94	13.977	0.000446382	13.039	0.000452043	42.46	27.182	0.000868226	15.84	0.000128461
	10582664	2310022B05Rik	198.48	198.48	414.59	2.089	4.64668e-06	2.199	1.15141e-06	212.92	221.4	449.05	2.109	0.00958326	2.028	0.0136534	221.65	186.95	372.55	1.681	0.0147248	1.993	0.00372479	190.47	2.177	2.02154e-05	2.199	1.15141e-06
	10502417	2410002F23Rik	215.02	215.02	573.13	2.665	0.00404287	2.547	0.00459462	208.17	170.57	451.92	2.171	0.000500319	2.649	0.000544762	208.58	176.3	382.1	1.832	0.00163238	2.167	0.00306949	214.2	2.676	0.0111655	2.547	0.00459462
	10552622	2410002F23Rik	187.27	187.27	730.71	3.902	0.00018448	3.445	0.00022029	161.93	138.18	524.41	3.238	0.00180027	3.795	0.00141987	188.94	185.33	445.56	2.358	0.0174245	2.404	0.0152856	224.55	3.254	0.00162817	3.445	0.00022029
	10599581	2610018G03Rik	27.12	27.12	408.61	15.067	1.32658e-06	9.215	1.9913e-06	35.64	38.83	424.5	11.911	0.000266974	10.932	0.000272059	32.58	32.31	410.02	12.585	0.00317589	12.69	0.00314656	43.82	9.325	5.65652e-05	9.215	1.9913e-06
	10407053	2810008M24Rik	139.88	139.88	337.46	2.412	1.65304e-05	2.472	9.37847e-08	96.88	97.97	328.38	3.39	8.60607e-05	3.352	8.49898e-06	99.77	99.3	326.82	3.276	0.00899971	3.291	0.00819104	285.86	1.181	0.0467506	2.472	9.37847e-08
	10492220	2810407C02Rik	1392.1	1392.1	2839.43	2.04	6.8684e-05	2.204	9.01111e-05	1167.86	901.8	3410.52	2.92	4.12552e-05	3.782	3.43369e-05	1199.78	1158.68	3789.55	3.159	0.00265014	3.271	0.00223226	2077.68	1.367	0.00077572	2.204	9.01111e-05
	10497481	2810416G20Rik	73.71	73.71	186.01	2.524	0.000211322	2.34	0.000387261	63.92	69.19	148.79	2.328	0.00735188	2.15	0.0076251	49.5	73.31	141.65	2.862	0.00996511	1.932	0.0254614	68.95	2.698	0.00160858	2.34	0.000387261
	10376142	3230401D17Rik	247.5	247.5	585.95	2.367	0.000101247	2.61	0.000205683	234.76	165.24	573.68	2.444	0.00196714	3.472	0.000547858	229.26	188.15	505.22	2.204	0.00402949	2.685	0.00262702	431.9	1.357	0.0113024	2.61	0.000205683
	10489364	3230401D17Rik	264.74	264.74	588.81	2.224	0.000115164	2.455	0.00026251	234.47	171.21	566.03	2.414	0.0014226	3.306	0.000372153	244.11	197.54	510.46	2.091	0.00699846	2.584	0.0030456	438.63	1.342	0.0112104	2.455	0.00026251
	10424667	4930572J05Rik	90.47	90.47	576.25	6.37	1.21929e-06	6.734	1.15115e-06	112.67	97.34	542.61	4.816	0.000312841	5.574	0.000322319	117.24	88.23	455.62	3.886	0.000272463	5.164	2.22741e-05	91.78	6.279	4.37e-05	6.734	1.15115e-06
	10549341	4933424B01Rik	367.06	367.06	853.13	2.324	1.97517e-05	2.166	3.54831e-05	360.6	278.2	849.66	2.356	0.0109475	3.054	0.00476954	419.62	386.27	756.79	1.804	0.00506374	1.959	0.00217938	432.04	1.975	0.00025139	2.166	3.54831e-05
	10376507	4933439C10Rik	120.49	120.49	363.41	3.016	6.62753e-05	3.113	6.03819e-05	131.58	121.61	237.12	1.802	0.000198136	1.95	0.00501108	111.23	96.63	254.07	2.284	0.0133105	2.629	0.0102329	127.88	2.842	0.000811544	3.113	6.03819e-05
	10600698	5430427O19Rik	90.51	90.51	322.43	3.562	0.013208	2.066	0.0463407	66.26	78.51	356.84	5.385	0.000442563	4.545	0.00069981	69.38	112.19	249.41	3.595	0.000551546	2.223	0.000513696	92.2	3.497	0.0253301	2.066	0.0463407
	10437443	5730403B10Rik	179.69	179.69	822.41	4.577	1.19717e-05	4.134	1.56274e-05	190.24	200.17	842.38	4.428	0.000154382	4.208	0.000243858	190.97	184.65	831.81	4.356	0.0013959	4.505	0.00134875	178.59	4.605	0.000195409	4.134	1.56274e-05
	10367532	5830405N20Rik	63.29	63.29	603.93	9.542	1.07027e-08	2.027	2.43506e-05	59.83	66.06	479.43	8.013	3.59372e-07	7.257	1.46705e-07	87.04	153.84	523.71	6.017	0.000228594	3.404	2.85361e-05	189.77	3.182	3.49376e-05	2.027	2.43506e-05
	10363161	6330442E10Rik	1002.46	1002.46	4695.37	4.684	7.0684e-08	5.181	6.60867e-08	932.87	576.61	4600.62	4.932	1.86232e-05	7.979	9.16671e-06	1192.02	931.33	4909.36	4.119	0.0013121	5.271	0.00103824	813.86	5.769	3.38388e-06	5.181	6.60867e-08
	10401160	6330442E10Rik	555.95	555.95	2939.68	5.288	3.98735e-07	5.721	3.67622e-07	427.48	280.26	2847.68	6.662	3.13564e-06	10.161	2.61956e-06	542.92	393.67	2964.46	5.46	3.68882e-05	7.53	7.95521e-06	492.38	5.97	1.64844e-05	5.721	3.67622e-07
	10604505	6720401G13Rik	222.93	222.93	671.45	3.012	4.83018e-07	4.481	9.39221e-07	207.61	142.18	465.64	2.243	0.00219994	3.275	0.00123101	194.2	131.78	443.59	2.284	0.0375825	3.366	0.018539	228.27	2.941	2.30997e-05	4.481	9.39221e-07
	10364841	9030607L17Rik	114.28	114.28	239.84	2.099	9.39021e-07	2.049	3.9672e-06	114.13	115.76	227.71	1.995	0.000774598	1.967	0.000687282	111.88	123.68	243.88	2.18	0.00341537	1.972	0.00702621	93.75	2.558	0.00034485	2.049	3.9672e-06
	10489092	9830001H06Rik	149.45	149.45	362.88	2.428	1.75162e-05	2.448	2.02395e-05	215.54	249.5	289.14	1.341	0.046187	1.159	0.219098	155.34	162.7	279.36	1.798	0.00574266	1.717	0.00580898	211.48	1.716	0.000974777	2.448	2.02395e-05
	10350337	A130050O07Rik	34.89	34.89	143.29	4.107	5.39779e-08	3.325	1.02512e-06	27.29	56.74	130.71	4.79	0.00704159	2.304	0.0204471	27.41	38.01	138.54	5.054	7.3299e-05	3.645	0.000458603	25.18	5.691	3.65692e-06	3.325	1.02512e-06
	10387985	A430084P05Rik	355.82	355.82	823.1	2.313	0.00202052	2.578	0.00191381	239.83	168.92	953.07	3.974	0.000163106	5.642	9.34836e-05	274.71	171.94	962.87	3.505	0.0193665	5.6	0.0134694	405.79	2.028	0.00820916	2.578	0.00191381
	10449893	A430107D22Rik	216.07	216.07	794.91	3.679	7.03041e-07	2.081	5.94819e-06	225.65	230.65	720.16	3.191	3.42391e-05	3.122	5.55693e-05	256.34	354.17	735.12	2.868	0.00247008	2.076	0.00467853	293.13	2.712	4.17403e-05	2.081	5.94819e-06
	10347921	A530040E14Rik	206.89	206.89	562.16	2.717	2.69248e-06	3.881	5.81333e-07	294.48	113.12	527.89	1.793	0.0129422	4.667	0.00149109	288.74	165.87	542.68	1.879	0.0052353	3.272	0.0015128	381.17	1.475	0.0155297	3.881	5.81333e-07
	10451646	A530064D06Rik	32.38	32.38	165.75	5.119	0.000102171	3.271	0.000234084	34.71	35.94	160.61	4.627	0.00173935	4.469	0.00194046	36.24	38.5	107.1	2.955	0.024389	2.782	0.0225102	57.61	2.877	0.00212709	3.271	0.000234084
	10511099	A530082C11Rik	240.45	240.45	626.57	2.606	2.16453e-05	2.408	4.1484e-05	208.39	181.65	516.96	2.481	0.000373287	2.846	6.58196e-05	221.12	212.4	545.12	2.465	0.0221565	2.566	0.0178311	316.05	1.983	0.000883811	2.408	4.1484e-05
	10525893	Aacs	156.19	156.19	369.6	2.366	5.8807e-05	2.665	1.4085e-05	155.44	143.12	286.75	1.845	0.000548704	2.004	0.00107272	178.81	162.5	307.87	1.722	0.015971	1.895	0.0107457	202.1	1.829	0.000839036	2.665	1.4085e-05
	10543785	AB041803	503.28	503.28	1272.79	2.529	0.000251146	2.239	0.000391265	311.32	541.2	1048.41	3.368	7.35746e-05	1.937	0.00109177	359.76	617.9	1271.56	3.534	0.000244344	2.058	0.00447429	347.6	3.662	0.0018135	2.239	0.000391265
	10392642	Abca5	104.03	104.03	515.32	4.954	5.3681e-05	5.585	3.85745e-05	68.1	65.14	334.18	4.907	0.000628624	5.13	0.000667596	74.25	81.82	370.16	4.985	0.0083559	4.524	0.00864921	88.26	5.839	0.00047289	5.585	3.85745e-05
	10519578	Abcb4	58.6	58.6	144.35	2.463	0.00119382	2.015	0.00172983	57.61	61.54	113.61	1.972	0.00704915	1.846	0.00181296	43.83	55.98	116.29	2.653	0.00631143	2.077	0.011298	37.74	3.825	0.00115962	2.015	0.00172983
	10433735	Abcc1	448.95	448.95	1003.75	2.236	3.15781e-07	2.291	5.28957e-07	480.55	493.69	740.77	1.542	0.00973672	1.5	0.000957417	417.78	432.64	687.64	1.646	0.000537371	1.589	0.00197043	670.31	1.497	0.000488255	2.291	5.28957e-07
	10588505	Abhd14b	59.22	59.22	196.04	3.31	4.24259e-05	2.803	8.78109e-05	55.33	69.53	158.93	2.872	0.00717047	2.286	0.0117494	48.58	69.39	146.6	3.018	0.000414299	2.113	0.000988446	59.7	3.284	0.000493464	2.803	8.78109e-05
	10554269	Abhd2	253.07	253.07	601.45	2.377	1.01176e-05	2.327	1.08086e-05	256.73	222.35	559.45	2.179	0.00410494	2.516	0.00182984	307.66	330.14	539.57	1.754	0.00519448	1.634	0.000600862	381.68	1.576	0.00399979	2.327	1.08086e-05
	10468691	Ablim1	58.96	58.96	483.83	8.206	3.57442e-08	8.975	2.45588e-08	62.43	59.78	475.51	7.617	2.31676e-05	7.954	1.79694e-05	85.4	82.18	565.09	6.617	6.16861e-06	6.876	3.30087e-06	67.2	7.2	3.53474e-06	8.975	2.45588e-08
	10595840	Acpl2	63.31	63.31	213.62	3.374	0.00089047	2.4	0.00209602	88.24	100	211.92	2.402	0.000150836	2.119	0.000332596	72.23	72.65	183.9	2.546	0.00104332	2.531	0.00137886	115.26	1.853	0.0161005	2.4	0.00209602
	10492426	Acsf2	167.07	167.07	457.46	2.738	2.89893e-05	2.052	5.27419e-05	108.8	134.48	319.23	2.934	2.63176e-05	2.374	1.35397e-05	178.49	161.82	381.38	2.137	0.0261674	2.357	0.0192241	131.63	3.475	0.000218523	2.052	5.27419e-05
	10571657	Acsl1	246.73	246.73	800.84	3.246	3.61228e-07	2.197	3.99801e-06	214.79	318.08	712.67	3.318	0.000350026	2.241	0.00126409	269.28	360.52	604.83	2.246	2.02209e-05	1.678	0.0010147	212.09	3.776	8.47456e-06	2.197	3.99801e-06
	10607089	Acsl4	382.22	382.22	840.62	2.199	0.000127318	2.752	3.91223e-05	317.52	216.9	724.64	2.282	0.000672591	3.341	3.18978e-05	347.14	296.1	670.9	1.933	0.0303283	2.266	0.0158621	595.4	1.412	0.0130064	2.752	3.91223e-05
	10596465	Acy1	60.36	60.36	120.98	2.004	0.000740396	2.026	0.000522912	62.44	68.89	113.85	1.823	0.0079023	1.653	0.0094379	57.91	73.89	114.13	1.971	0.00145068	1.545	0.00522489	53.45	2.263	0.00229896	2.026	0.000522912
	10381619	Adam11	211.32	211.32	1308	6.19	1.65829e-07	5.099	2.4095e-07	262.44	467.65	1094.47	4.17	7.38247e-05	2.34	0.000683096	191.11	444.65	1215.28	6.359	8.92124e-05	2.733	0.000841466	279.3	4.683	8.5277e-06	5.099	2.4095e-07
	10406982	Adamts6	54.35	54.35	148.17	2.726	5.4058e-05	2.892	5.13764e-06	33.03	47.29	102.37	3.099	0.000117062	2.165	0.00166129	74.25	48.02	110.85	1.493	0.0172001	2.308	0.000607095	23.43	6.324	2.2689e-05	2.892	5.13764e-06
	10413086	Adk	110.24	110.24	332.68	3.018	3.57335e-06	5.241	7.57414e-07	92.91	43.55	266.74	2.871	0.000677159	6.125	4.37186e-05	81.63	53.27	260.48	3.191	0.0149463	4.89	0.00820038	262.12	1.269	0.00514945	5.241	7.57414e-07
	10585860	Adpgk	424.37	424.37	1159.83	2.733	2.61452e-07	4.739	6.63376e-08	389.89	203.18	1079.23	2.768	0.000551983	5.312	0.000206763	388.54	204.38	1163.45	2.994	0.000114628	5.693	9.39654e-06	487.62	2.379	1.9482e-05	4.739	6.63376e-08
	10398859	Adssl1	64.64	64.64	476.56	7.373	0.000113191	6.535	0.000127447	77.71	134.45	437.19	5.626	0.000160491	3.252	0.00031655	90.89	94.86	402.37	4.427	0.0250333	4.242	0.0261704	112.46	4.238	0.00141648	6.535	0.000127447
	10354111	Aff3	311.91	311.91	810.68	2.599	6.9e-06	9.681	3.2043e-07	314.41	220.27	687.13	2.185	0.000578852	3.119	7.57879e-05	239.74	133.79	661.74	2.76	0.00163308	4.946	0.000262894	270.72	2.995	9.24299e-05	9.681	3.2043e-07
	10382985	Afmid	116.62	116.62	314.2	2.694	0.000107713	2.253	0.000436856	145.71	140.17	246.91	1.695	0.00238424	1.762	0.00214784	122.8	141.93	217.64	1.772	0.0522076	1.533	0.0885964	154.4	2.035	0.001823	2.253	0.000436856
	10481092	Agpat2	110.6	110.6	275.16	2.488	0.000392572	2.663	0.000250819	125.32	130.83	266.41	2.126	0.00783252	2.036	0.00274099	135.12	122.28	231.76	1.715	0.126324	1.895	0.0885337	101.32	2.716	0.00156372	2.663	0.000250819
	10518455	Agtrap	146.24	146.24	470.99	3.221	5.69688e-05	3.401	3.32248e-05	153.32	131.44	496.64	3.239	0.000272831	3.778	0.000281171	153.17	169.42	494.43	3.228	0.00136908	2.918	0.00101286	193.19	2.438	0.00102822	3.401	3.32248e-05
	10508788	Ahdc1	132.15	132.15	276.8	2.095	6.03833e-06	2.075	3.76855e-07	157.78	221.9	240.09	1.522	0.0106885	1.082	0.466637	142.03	162.14	256.61	1.807	0.00324645	1.583	0.00234179	95.09	2.911	2.10537e-06	2.075	3.76855e-07
	10461369	Ahnak	232.72	232.72	1131.75	4.863	1.53986e-09	9.004	5.29772e-10	674.71	633.91	1040.28	1.542	0.00445715	1.641	0.00438722	362.53	187.63	901.81	2.488	0.000366059	4.806	5.4996e-05	740.24	1.529	0.000307669	9.004	5.29772e-10
	10585517	AI118078	48.97	48.97	123.79	2.528	0.00970486	2.527	0.00992563	58.28	60.57	88.02	1.51	0.0390563	1.453	0.00287087	45.23	55.76	69.82	1.544	0.0114355	1.252	0.0552872	36.07	3.432	0.0130309	2.527	0.00992563
	10566366	AI451617	266.57	266.57	562.93	2.112	0.000957862	2.557	6.9435e-05	227.02	119.78	685.91	3.021	0.000626612	5.726	9.82875e-05	204.43	104.44	618.87	3.027	0.00322207	5.926	0.000741291	499.55	1.127	0.147028	2.557	6.9435e-05
	10438975	AI480653	127.17	127.17	409.36	3.219	2.44171e-07	2.386	1.68421e-06	139.19	115.44	439.54	3.158	3.23629e-05	3.808	7.20115e-05	123.14	140.04	416.36	3.381	0.000645533	2.973	0.000481922	145.58	2.812	2.59112e-05	2.386	1.68421e-06
	10533345	Aldh2	297.21	297.21	915.31	3.08	1.83829e-07	4.64	1.43614e-07	271.98	179.13	875.43	3.219	0.00130295	4.887	0.000637154	286.93	164.04	893.73	3.115	0.000209885	5.448	3.20672e-05	559.24	1.637	0.00129411	4.64	1.43614e-07
	10401473	Aldh6a1	87.09	87.09	214.15	2.459	2.44197e-06	2.161	6.15878e-06	91.87	105.08	198.28	2.158	0.00033296	1.887	0.000320634	100.19	76.56	193.97	1.936	0.0158928	2.534	0.00877547	120.41	1.779	2.89318e-05	2.161	6.15878e-06
	10379153	Aldoc	107.54	107.54	302.23	2.81	0.0009578	4.616	0.000303688	106.35	68.15	136.92	1.287	0.150038	2.009	0.0153106	135.52	67.89	215.11	1.587	0.00737065	3.169	0.000289418	231.5	1.306	0.0998668	4.616	0.000303688
	10584841	Amica1	641.41	641.41	1445.45	2.254	3.65744e-05	4.153	1.90835e-07	992.44	241.66	1174.97	1.184	0.4629	4.862	0.0074499	858.41	416.63	1317.9	1.535	0.242344	3.163	0.052064	1552.53	0.931	0.447148	4.153	1.90835e-07
	10418766	Ankrd28	115.47	115.47	707.88	6.13	4.14567e-06	5.287	4.31289e-06	114.02	116	658.37	5.774	0.00049113	5.676	0.000526676	117.55	122.46	567.68	4.829	0.0114497	4.636	0.0116613	149.53	4.734	0.000133515	5.287	4.31289e-06
	10404941	Aof1	250.56	250.56	760.57	3.035	5.22746e-05	3.555	4.41397e-05	256.55	202.57	812.41	3.167	0.00345772	4.011	0.0023273	247.34	256.19	642.12	2.596	0.00270394	2.506	0.00189732	256.07	2.97	0.00104055	3.555	4.41397e-05
	10591522	Ap1m2	49.15	49.15	232.81	4.737	3.17328e-07	4.572	4.79936e-07	48.48	60.2	217.87	4.494	1.41656e-05	3.619	1.8145e-05	56.47	58.79	226.57	4.012	2.62551e-05	3.854	3.21713e-05	47.32	4.92	1.39441e-05	4.572	4.79936e-07
	10577586	Ap3m2	203.85	203.85	461.04	2.262	0.000398565	2.004	0.000505803	218.05	188.48	366.95	1.683	0.00223487	1.947	0.00144394	206.27	217.57	397.72	1.928	0.0110493	1.828	0.0105155	215.81	2.136	0.00173497	2.004	0.000505803
	10462113	Apba1	183.57	183.57	378.08	2.06	0.000922088	3.387	8.80091e-05	180.1	134.86	324.36	1.801	0.00562004	2.405	0.000857535	160.98	113.6	320.41	1.99	0.0635337	2.821	0.0289796	203.55	1.857	0.00904011	3.387	8.80091e-05
	10454655	Apc	387.28	387.28	908.09	2.345	5.69202e-05	3.715	1.10396e-05	377.13	235.36	865.28	2.294	0.000963949	3.676	0.000634271	374.36	249.18	873	2.332	0.00703344	3.503	0.00270743	313.59	2.896	0.000284187	3.715	1.10396e-05
	10425333	Apobec3	864.23	864.23	1863.27	2.156	0.0048449	3.107	0.00124335	570.49	431.97	1160.06	2.033	0.0563131	2.686	0.0308599	629.7	531.05	1265.99	2.01	0.179392	2.384	0.128851	514.21	3.624	0.00332705	3.107	0.00124335
	10523579	Arhgap24	39.71	39.71	225.13	5.669	0.000114711	6.173	0.000103775	40.46	41	220.88	5.459	0.00132328	5.387	0.00124939	39.82	35.3	170.04	4.27	0.000678385	4.817	0.000696483	30.18	7.46	0.000720083	6.173	0.000103775
	10495685	Arhgap29	31.85	31.85	112.33	3.527	1.36914e-08	3.597	6.15759e-08	36.85	43.84	124.46	3.377	0.0522445	2.839	0.0667597	38.01	31.07	92.13	2.424	0.0174234	2.965	0.00975896	40.36	2.783	8.97807e-06	3.597	6.15759e-08
	10517744	Arhgef10l	86.69	86.69	236.71	2.731	1.68678e-05	2.46	1.72783e-05	97.94	146.46	228.36	2.332	0.000650154	1.559	0.00340958	87.59	96.9	216.39	2.47	0.000654749	2.233	0.00120309	77.9	3.039	0.000187191	2.46	1.72783e-05
	10364559	Arid3a	176.46	176.46	412.79	2.339	0.00023438	2.237	0.000283186	173.66	173.05	406.68	2.342	0.000763645	2.35	0.00155822	186.12	174.12	276.36	1.485	0.0579823	1.587	0.0394998	202.7	2.036	0.00204925	2.237	0.000283186
	10390535	Arl5c	339.15	339.15	709.88	2.093	1.97672e-07	2.309	5.96446e-07	350.29	415.18	597.1	1.705	0.0532699	1.438	0.136825	344.75	439.36	467.68	1.357	0.383119	1.064	0.834194	363.62	1.952	0.0179972	2.309	5.96446e-07
	10606735	Armcx2	100.82	100.82	234	2.321	3.78841e-06	2.359	1.52754e-05	97.92	68.24	208.39	2.128	0.00515366	3.054	0.00204235	103.03	91.67	185.15	1.797	0.0948528	2.02	0.0689192	149.63	1.564	0.000401815	2.359	1.52754e-05
	10451851	Armcx3	170.5	170.5	447.88	2.627	0.00029064	3.122	0.000160705	178.78	122.53	462.69	2.588	0.00247601	3.776	0.000932543	162.35	116.36	416.58	2.566	0.0176202	3.58	0.00962831	332.01	1.349	0.0945918	3.122	0.000160705
	10568363	Armcx3	257.4	257.4	695.47	2.702	0.000197215	3.652	7.64699e-05	200.22	149.38	676.42	3.378	0.00133742	4.528	0.000315727	214.57	150.73	600.96	2.801	0.00942533	3.987	0.00424819	464.64	1.497	0.0204139	3.652	7.64699e-05
	10601778	Armcx3	172.44	172.44	432.7	2.509	3.26238e-05	3.153	1.15985e-05	158.05	126.98	439.1	2.778	0.000986911	3.458	0.000599633	161.72	111.35	390.51	2.415	0.0127718	3.507	0.00564549	308.68	1.402	0.0202794	3.153	1.15985e-05
	10406407	Arrdc3	140.12	140.12	339.25	2.421	0.0724313	2.327	0.0777052	118.6	163.05	211.68	1.785	0.0461234	1.298	0.2047	105.87	132.05	181.57	1.715	0.042459	1.375	0.124558	220.11	1.541	0.259693	2.327	0.0777052
	10576482	Arv1	70.62	70.62	220.51	3.122	2.01179e-07	3.418	1.27548e-07	68.37	57.54	178.68	2.613	0.00116988	3.105	0.0012166	69.46	58.76	161.73	2.328	0.00517952	2.752	0.00243238	90.89	2.426	5.36291e-05	3.418	1.27548e-07
	10463704	As3mt	102.89	102.89	299.44	2.91	3.13398e-06	3.77	9.09716e-08	128.72	82.43	224.84	1.747	0.00256935	2.728	2.1064e-05	119.21	96.67	237.63	1.993	0.0227707	2.458	0.00961738	157.86	1.897	9.00594e-06	3.77	9.09716e-08
	10511446	Asph	111.89	111.89	350.38	3.131	0.000124484	5.005	5.07786e-05	121.33	128.78	305.37	2.517	0.000382175	2.371	0.000509316	117.08	86.14	330.67	2.824	0.000440996	3.839	0.000274241	120.7	2.903	0.00109893	5.005	5.07786e-05
	10362922	Atg5	202.38	202.38	422.9	2.09	5.62882e-06	2.051	1.03911e-05	194.9	243.1	478.71	2.456	0.0034393	1.969	0.00799068	197.44	210.06	457.75	2.318	0.00934283	2.179	0.00937927	285.31	1.482	3.88581e-05	2.051	1.03911e-05
	10509868	Atp13a2	284.76	284.76	1522.82	5.348	3.72146e-06	5.658	4.17803e-06	321.62	300.32	1252.62	3.895	0.000105824	4.171	0.000106299	318.15	242.79	1136.43	3.572	3.34993e-05	4.681	1.71046e-05	346.97	4.389	0.000109676	5.658	4.17803e-06
	10560919	Atp1a3	238.4	238.4	888.89	3.729	2.68656e-05	2.645	3.60735e-05	118.04	412.43	476.86	4.04	7.75057e-06	1.156	0.144829	149.1	300.51	963.93	6.465	0.0057876	3.208	0.00969024	105.1	8.458	9.43236e-05	2.645	3.60735e-05
	10567879	Atp2a1	93.63	93.63	274.07	2.927	0.000676784	3.026	0.000626916	106.51	103.95	190.25	1.786	0.00156092	1.83	0.00229266	98.12	92.54	212.08	2.161	0.00829626	2.292	0.00688757	73.65	3.721	0.00196389	3.026	0.000626916
	10378216	Atp2a3	157.25	157.25	1108.64	7.05	9.49505e-09	3.186	1.30239e-07	132.1	195.81	825.78	6.251	7.98934e-06	4.217	2.62367e-05	167.67	311.79	659.98	3.936	0.000438498	2.117	5.14649e-05	198.65	5.581	3.84186e-06	3.186	1.30239e-07
	10357833	Atp2b4	58.9	58.9	618.53	10.501	0.000116964	10.338	0.00011731	79.51	73.85	821.34	10.33	0.000126185	11.122	0.000124232	78.39	64.31	1043.14	13.307	0.0180304	16.22	0.0172565	105.6	5.857	0.00145804	10.338	0.00011731
	10364696	Atp5d	569.47	569.47	1342.79	2.358	4.54914e-06	3.013	2.09277e-07	585.29	546.62	1436.73	2.455	0.000173008	2.628	0.000165704	650.34	529.92	1246.31	1.916	0.00396577	2.352	0.000773481	1663.21	0.807	0.00976647	3.013	2.09277e-07
	10598664	Atp6ap2	428.84	428.84	871.39	2.032	0.000240648	2.398	0.000327329	335.14	341.96	896.7	2.676	0.000280765	2.622	6.55219e-05	407.94	391.69	799.31	1.959	0.0108938	2.041	0.0107424	687.23	1.268	0.0546607	2.398	0.000327329
	10499666	Atp8b2	346.75	346.75	729.17	2.103	3.49928e-06	2.408	3.11227e-06	384.3	299.81	589.86	1.535	0.0277531	1.967	0.00497603	409.97	316.4	535.3	1.306	0.0313523	1.692	0.0038145	548.28	1.33	0.00151002	2.408	3.11227e-06
	10508190	AU040320	256.75	256.75	562.62	2.191	0.000103134	2.255	3.36725e-05	278.72	223.11	530.07	1.902	0.00393677	2.376	0.0016003	284.98	258.62	553.89	1.944	0.0127398	2.142	0.0106402	262.52	2.143	0.000302636	2.255	3.36725e-05
	10409265	Auh	144.41	144.41	358.65	2.484	0.000810932	2.894	0.000444441	132.38	92.38	303.58	2.293	0.00111334	3.286	0.000201915	152.62	130.26	365.27	2.393	0.0108908	2.804	0.00609099	231.35	1.55	0.0246396	2.894	0.000444441
	10406456	AY512938	57.78	57.78	262.65	4.546	0.000425083	2.445	0.0020562	51.19	49.14	178.08	3.479	0.00027634	3.624	0.000346675	42.58	80.68	161.24	3.787	0.000689227	1.999	0.00892385	33.74	7.785	0.00129589	2.445	0.0020562
	10594802	B230380D07Rik	48.27	48.27	167.96	3.48	0.00027792	2.113	0.00144486	53.57	58.93	127.84	2.386	1.55019e-05	2.169	0.00277798	56.05	74.46	131.35	2.343	0.016233	1.764	0.0233673	69.38	2.421	0.00533669	2.113	0.00144486
	10498647	B3galnt1	23.3	23.3	119.04	5.109	0.00043629	4.301	0.000569885	29	33.63	68.94	2.377	0.00225909	2.05	0.00210744	34.74	34.8	126.62	3.645	0.0271343	3.639	0.0243795	20.94	5.685	0.00207839	4.301	0.000569885
	10384656	B3gnt2	178.36	178.36	475.26	2.665	0.000471958	2.619	0.000400633	148.38	116.08	391.28	2.637	5.14358e-06	3.371	1.27139e-05	150.14	122.88	369.56	2.461	0.0209021	3.007	0.0122097	180.89	2.627	0.00230594	2.619	0.000400633
	10551169	B3gnt8	74.2	74.2	188.79	2.544	0.00153872	2.097	0.00330755	72.94	88.95	182.38	2.5	0.000249572	2.05	0.000290967	71.74	88.56	199.43	2.78	0.00112327	2.252	0.0018631	52.31	3.609	0.00326355	2.097	0.00330755
	10445774	B430306N03Rik	63	63	170.19	2.701	2.14076e-05	2.28	4.93329e-05	72.13	64.64	152.39	2.113	0.000341781	2.358	0.00100742	87.9	83.22	169.42	1.927	0.000896931	2.036	0.00472566	91.83	1.853	0.00117718	2.28	4.93329e-05
	10503695	Bach2	141.53	141.53	304.73	2.153	0.000723043	2.966	0.00013034	111.59	169.92	231.08	2.071	0.00167461	1.36	0.0385844	113.42	155.91	242.85	2.141	0.00649331	1.558	0.0063959	111.33	2.737	0.000912524	2.966	0.00013034
	10587085	BC031353	197.5	197.5	876.16	4.436	3.69717e-06	3.282	5.61962e-06	185.3	171.05	723.78	3.906	3.10963e-05	4.231	0.000106208	207.56	272.58	860.1	4.144	0.000747227	3.155	0.000427908	142.93	6.13	4.28724e-05	3.282	5.61962e-06
	10595798	BC043934	43.16	43.16	126.14	2.923	0.000270932	4.061	0.000113816	34.82	36.73	98.95	2.842	0.00958793	2.694	0.0131916	41.67	38.23	104.44	2.506	0.00900191	2.732	0.00988248	31.79	3.968	0.000908746	4.061	0.000113816
	10561063	Bckdha	173.3	173.3	399.2	2.304	7.15324e-05	2.122	2.21352e-05	156.3	184.47	364.95	2.335	0.00700487	1.978	0.0120257	198.76	172.69	395.85	1.992	0.00259845	2.292	0.000495389	260.64	1.532	0.00387325	2.122	2.21352e-05
	10525542	Bcl7a	152	152	360.79	2.374	9.9142e-06	2.139	6.43749e-06	164.87	176.18	376.22	2.282	0.00251412	2.135	0.00294932	128.97	201.84	354.1	2.746	0.000988316	1.754	0.00395086	126.9	2.843	2.44398e-05	2.139	6.43749e-06
	10363983	Bcr	171.33	171.33	804.69	4.697	3.08923e-07	4.707	4.24851e-07	176.14	208	673.66	3.825	0.00063498	3.239	0.000996448	209.57	191.66	601.42	2.87	0.00396056	3.138	0.00275006	142.59	5.643	1.10629e-05	4.707	4.24851e-07
	10542959	Bet1	93.23	93.23	339.01	3.636	6.52976e-05	3.718	5.44307e-05	58.51	61.4	528.91	9.04	0.00475353	8.614	0.00478252	87.84	72.04	406.64	4.629	0.0237358	5.645	0.0194918	279.38	1.213	0.253611	3.718	5.44307e-05
	10527323	Bhlha15	74.07	74.07	186.37	2.516	0.00180373	2.835	0.00117077	84.47	88.93	196.46	2.326	0.00301532	2.209	0.00375383	76.96	89.25	153.11	1.989	0.0122356	1.716	0.0125778	61.37	3.037	0.00395946	2.835	0.00117077
	10489190	Blcap	149.43	149.43	317.4	2.124	5.07925e-07	2.187	1.85784e-06	169.94	176.3	270.75	1.593	0.00539027	1.536	0.0091474	161.45	170.91	265.08	1.642	0.0796637	1.551	0.0949019	133.8	2.372	8.16056e-06	2.187	1.85784e-06
	10467508	Blnk	66.77	66.77	1118.13	16.746	5.4796e-09	27.766	2.75771e-09	48.92	75.16	1053.57	21.537	1.9974e-05	14.018	2.35417e-05	77.92	61.54	1287.75	16.527	0.000613149	20.925	0.000553356	49.9	22.407	9.26017e-07	27.766	2.75771e-09
	10470182	Bmyc	401.57	401.57	1089.25	2.712	4.99301e-06	2.176	4.15027e-05	443.37	468.34	1353.64	3.053	0.00139873	2.89	0.00176272	447.48	426.86	1279.65	2.86	0.00671518	2.998	0.00643324	469.02	2.322	5.43745e-06	2.176	4.15027e-05
	10402648	Brp44l	164.42	164.42	427.65	2.601	0.000207145	2.163	0.000530098	143.12	157.63	405.22	2.831	0.000393204	2.571	0.000576881	170.43	177.75	376.08	2.207	0.00306419	2.116	0.000943715	418.82	1.021	0.776578	2.163	0.000530098
	10461237	Bscl2	159.48	159.48	350.25	2.196	3.24993e-05	2.45	8.67976e-06	164.03	171.16	309.09	1.884	0.00025432	1.806	0.00176645	145.37	146.78	319.15	2.195	0.00133434	2.174	0.000866806	222.32	1.575	0.00110032	2.45	8.67976e-06
	10579532	Bst2	379.88	379.88	5873	15.46	1.6998e-07	25.881	1.43217e-07	358.54	326.49	6525.25	18.2	3.23169e-05	19.986	3.20214e-05	410.79	269.34	6321.17	15.388	0.000510505	23.469	0.000474081	903	6.504	1.90479e-05	25.881	1.43217e-07
	10476538	Btbd3	193.54	193.54	426.71	2.205	0.0524641	4.024	0.0155101	120.36	95.89	236.02	1.961	0.0141704	2.461	0.00377319	135.44	96.65	231.01	1.706	0.0129691	2.39	0.000191045	215.7	1.978	0.0971929	4.024	0.0155101
	10413803	Btd	59.61	59.61	157.73	2.646	0.000963586	2.812	0.000831768	62.9	61.89	164.98	2.623	0.000377584	2.666	0.000282447	66.61	56.72	134.53	2.02	0.00894121	2.372	0.00807486	85.86	1.837	0.0180474	2.812	0.000831768
	10440419	Btg3	107.94	107.94	300.18	2.781	0.000159535	2.873	0.000151681	99.16	112.22	274.21	2.765	0.00197994	2.444	0.00289741	119.48	137.05	242.54	2.03	0.00466889	1.77	0.0048446	145.24	2.067	0.00243805	2.873	0.000151681
	10445875	Btg3	103.64	103.64	306.21	2.955	9.44395e-05	2.99	9.20327e-05	96.6	110.19	278.05	2.878	0.00176537	2.523	0.00265963	114.51	135.24	249.16	2.176	0.00281313	1.842	0.00356404	145.47	2.105	0.00174586	2.99	9.20327e-05
	10463486	Btrc	190.76	190.76	658.16	3.45	0.000134477	3.038	0.000204831	175.37	149.16	597.95	3.41	3.64481e-05	4.009	7.23348e-05	192.36	188.59	475.04	2.47	0.00538586	2.519	0.00456361	222.14	2.963	0.00126728	3.038	0.000204831
	10370681	C030046I01Rik	412.23	412.23	1412.35	3.426	2.23982e-07	3.036	4.61048e-07	528.33	513.52	1525.55	2.887	0.000799342	2.971	0.000622576	559.04	502.94	1090.29	1.95	0.013441	2.168	0.0105916	548.52	2.575	5.65989e-05	3.036	4.61048e-07
	10356248	C130026I21Rik	164.46	164.46	370.6	2.253	2.1095e-07	2.491	3.38693e-06	185.51	127.14	392.44	2.115	0.00391807	3.087	0.000952164	194.7	158.39	350.89	1.802	0.00307653	2.215	0.00203673	169.6	2.185	1.67046e-05	2.491	3.38693e-06
	10536369	C1galt1	207.53	207.53	728.18	3.509	2.19372e-05	2.049	0.000134572	182.68	187.53	699.89	3.831	6.26037e-05	3.732	3.13836e-05	208.92	237.53	574.26	2.749	0.00162222	2.418	0.000468257	262.12	2.778	0.000687952	2.049	0.000134572
	10455372	C330007P06Rik	200.4	200.4	483.14	2.411	0.000127353	2.909	7.84963e-05	203.74	168.95	427.3	2.097	0.000682849	2.529	0.000377036	178.18	149.68	395.73	2.221	0.00657323	2.644	0.00240206	378.08	1.278	0.0369356	2.909	7.84963e-05
	10392910	C630004H02Rik	82.37	82.37	165.79	2.013	2.26108e-05	2.061	1.78366e-05	91.31	114.57	170.3	1.865	0.00609426	1.486	0.0173949	95.67	94.2	125.01	1.307	0.0886594	1.327	0.0789722	79.15	2.095	0.0018149	2.061	1.78366e-05
	10469954	C730025P13Rik	233.45	233.45	577.45	2.474	1.86052e-07	2.57	5.91892e-07	152.8	187.17	514.1	3.365	6.60876e-05	2.747	0.00147179	168.15	160.29	417.23	2.481	0.000692269	2.603	0.00172259	322.96	1.788	9.17323e-05	2.57	5.91892e-07
	10418355	Cacna1d	51.13	51.13	209.97	4.107	2.22811e-06	4.178	2.08329e-06	53.85	76.95	215.04	3.993	0.000187974	2.795	0.000369731	53.52	66.84	205.86	3.846	1.6773e-05	3.08	0.000125716	42.9	4.894	5.22931e-05	4.178	2.08329e-06
	10358928	Cacna1e	982.34	982.34	2074.08	2.111	2.83042e-05	9.146	9.74397e-07	381.75	77.62	1571.2	4.116	1.03233e-05	20.242	4.22801e-06	396.07	107.54	1934.74	4.885	0.00193411	17.991	0.00110234	226.38	9.162	4.36579e-05	9.146	9.74397e-07
	10433057	Calcoco1	270.91	270.91	1789.55	6.606	8.58997e-07	7.589	6.99527e-07	283.23	289.91	1724.57	6.089	1.29212e-05	5.949	1.3589e-05	294.12	264.32	1639.13	5.573	0.00190565	6.201	0.00168914	233.85	7.653	2.85031e-05	7.589	6.99527e-07
	10539135	Capg	54.52	54.52	551.07	10.108	1.28507e-06	9.475	1.2254e-06	79.1	481.48	485.67	6.14	6.2615e-05	1.009	0.896084	75.65	109.58	342.14	4.523	0.00961892	3.122	0.0132188	133.16	4.138	9.48508e-05	9.475	1.2254e-06
	10565689	Capn5	100.47	100.47	363.04	3.613	3.00311e-05	3.971	2.30063e-05	113.58	129.99	363.21	3.198	0.0022463	2.794	0.00527256	129.17	114.4	324.15	2.509	0.0046869	2.833	0.00453276	82.35	4.409	0.000295036	3.971	2.30063e-05
	10535282	Card11	416.92	416.92	1660.58	3.983	2.75244e-05	2.257	0.000256809	350.34	249.56	1522.61	4.346	4.05505e-06	6.101	3.25708e-06	467.44	758.91	1902.09	4.069	2.63759e-05	2.506	0.00187528	302.15	5.496	0.000213268	2.257	0.000256809
	10427454	Card6	62.86	62.86	363.31	5.78	3.29692e-07	3.661	9.11601e-07	51.87	66.58	333.38	6.427	0.00142276	5.007	0.00184017	57.64	91.25	429.08	7.444	0.00111595	4.702	0.00154531	41.75	8.702	2.24424e-05	3.661	9.11601e-07
	10436967	Cbr1	137.59	137.59	288.55	2.097	1.65325e-05	2.09	3.37147e-05	148.6	162.43	303.78	2.044	0.0163379	1.87	0.0215789	135.1	125.5	275.4	2.038	0.0169854	2.194	0.0145807	242.97	1.188	0.0845803	2.09	3.37147e-05
	10393620	Cbx4	179.83	179.83	573.56	3.189	5.94777e-08	2.863	6.5174e-08	167.01	235.72	439.04	2.629	3.96552e-05	1.863	0.000378384	203.03	209.12	448.96	2.211	0.0143835	2.147	0.0151187	273.43	2.098	4.08888e-05	2.863	6.5174e-08
	10402142	Ccdc88c	142.15	142.15	365.81	2.573	4.26514e-06	2.068	4.00065e-06	151.87	181.25	324.8	2.139	0.000427221	1.792	0.000480378	139.68	217.31	306.14	2.192	0.00139925	1.409	0.00702825	120.59	3.034	3.66659e-05	2.068	4.00065e-06
	10463112	Ccnj	77.56	77.56	192	2.476	5.84722e-07	2.571	1.80397e-07	66.88	86.25	161.27	2.411	0.0025721	1.87	0.00892107	75.99	70.2	153.06	2.014	0.00819179	2.18	0.00278977	110.33	1.74	6.2324e-05	2.571	1.80397e-07
	10590631	Ccr2	183.91	183.91	709.58	3.858	6.00276e-05	6.913	3.18833e-06	307.81	765.3	521.92	1.696	0.0879533	0.682	0.0727311	214.91	98.48	588.67	2.739	0.00759937	5.978	0.00113514	249.04	2.849	0.00166366	6.913	3.18833e-06
	10598013	Ccr5	151.16	151.16	1788.85	11.834	5.8965e-08	21.172	4.05796e-08	421.8	326.47	1882.08	4.462	0.000178343	5.765	2.97857e-05	445.54	119.73	1985.42	4.456	9.75373e-06	16.582	4.44069e-06	645.51	2.771	9.82522e-05	21.172	4.05796e-08
	10590620	Ccr9	371.75	371.75	4151.75	11.168	1.91692e-06	49.098	1.11415e-06	327.98	92.64	3968.52	12.1	1.30596e-06	42.838	6.73653e-07	450.15	115.23	4109.63	9.129	2.88442e-05	35.665	1.71517e-07	479.15	8.665	5.96699e-05	49.098	1.11415e-06
	10405822	Ccrk	108.2	108.2	226.23	2.091	1.75938e-06	2.313	1.94934e-07	108.31	135.19	216.59	2	0.000181179	1.602	0.00131351	104.96	130.49	241.71	2.303	0.0268144	1.852	0.0468643	90.17	2.509	7.82744e-05	2.313	1.94934e-07
	10362803	Cd164	605.06	605.06	4393.3	7.261	8.14757e-11	4.483	1.49858e-09	383.81	425.76	4441.92	11.573	1.68279e-05	10.433	2.12372e-05	498.7	849.94	4377.95	8.779	0.000189926	5.151	0.000223775	792.07	5.547	3.75988e-08	4.483	1.49858e-09
	10576784	Cd209a	409.51	409.51	3252.65	7.943	4.29646e-05	2.923	0.000471051	101.77	1408.49	2624.33	25.787	0.000112145	1.863	0.00908701	72.29	336.37	2681.3	37.091	6.06128e-05	7.971	0.000165659	1024.81	3.174	0.00104452	2.923	0.000471051
	10576829	Cd209c	54.81	54.81	171.43	3.128	3.44909e-05	3.254	2.06607e-05	57.29	110.71	106.91	1.866	0.0186763	0.966	0.800343	48.43	49.84	104.23	2.152	0.000458803	2.091	0.00212954	85.55	2.004	0.00135675	3.254	2.06607e-05
	10576807	Cd209d	112.73	112.73	1306.14	11.586	7.48234e-06	51.749	4.28794e-06	64.01	139.82	919.63	14.367	2.01329e-05	6.577	3.2387e-05	32.07	26.86	690.13	21.519	0.0198605	25.694	0.0194374	691.61	1.889	0.0018972	51.749	4.28794e-06
	10346783	Cd28	36.59	36.59	220.97	6.039	0.00179478	6.13	0.00177679	37.63	55.74	269.93	7.173	0.00104519	4.843	0.00145766	42.51	42.83	210.24	4.946	0.00697488	4.909	0.00699053	59.68	3.703	0.00989965	6.13	0.00177679
	10392803	Cd300c	377.07	377.07	2842.1	7.537	3.00385e-09	20.168	3.42575e-10	140.63	166.83	2559.14	18.198	1.19134e-05	15.34	1.38276e-05	201.29	143.23	2387.06	11.859	2.29344e-05	16.666	9.74716e-06	110.9	25.628	1.76672e-07	20.168	3.42575e-10
	10562709	Cd33	187.61	187.61	728.01	3.88	0.000251723	4.993	0.000119259	69.06	314.24	533.74	7.729	0.00013062	1.699	0.0276673	73.84	181.67	543.25	7.357	0.00273241	2.99	0.00593732	310.67	2.343	0.00300075	4.993	0.000119259
	10563178	Cd37	609.86	609.86	2349.69	3.853	3.30748e-08	3.521	2.08394e-10	965.06	798.25	2585.51	2.679	0.000593932	3.239	0.000413559	872.49	534.85	2432.29	2.788	0.0177211	4.548	0.00960525	1244.26	1.888	0.000168766	3.521	2.08394e-10
	10521678	Cd38	484.25	484.25	1050.57	2.169	1.06911e-05	7.294	7.19305e-10	192.66	113.97	1189.79	6.176	0.00013122	10.44	9.83202e-05	193.82	153.18	1677.9	8.657	0.0045258	10.954	0.00421164	178.89	5.873	6.11376e-07	7.294	7.19305e-10
	10392142	Cd79b	130.05	130.05	417.72	3.212	1.29558e-06	2.259	3.47272e-06	108.54	174.87	357.99	3.298	0.000197385	2.047	0.000675341	103.51	183.71	347.53	3.357	0.00219744	1.892	0.00772778	119.57	3.494	4.6306e-05	2.259	3.47272e-06
	10538979	Cd8b1	143.26	143.26	1387.08	9.682	6.39823e-06	26.84	3.66279e-06	143.08	89.25	2020.22	14.12	0.000112093	22.636	9.87623e-05	196.64	95.39	2318.29	11.79	0.00346049	24.303	0.00294657	230.55	6.016	0.00015734	26.84	3.66279e-06
	10439744	Cd96	26.82	26.82	136.78	5.1	0.00172803	4.759	0.00189786	35.59	36.7	182.45	5.126	0.00355931	4.971	0.00382511	43.61	58.62	104.43	2.395	0.0464361	1.781	0.0850774	44.73	3.058	0.0115334	4.759	0.00189786
	10410099	Cdc14b	81.31	81.31	1164.21	14.318	7.15253e-07	17.584	6.50503e-07	67.62	68.33	1129.48	16.703	0.000258228	16.53	0.000256071	85.32	71.73	1155.39	13.542	0.000225571	16.107	0.000212017	101.82	11.434	3.66699e-05	17.584	6.50503e-07
	10575052	Cdh1	54.7	54.7	906.41	16.571	5.43943e-12	17.857	4.033e-12	67.18	61.04	957.26	14.249	3.48739e-05	15.683	3.47634e-05	65.26	65.68	927.34	14.21	0.000280247	14.119	0.000249156	74.38	12.186	4.60881e-08	17.857	4.033e-12
	10574438	Cdh5	58.42	58.42	187.76	3.214	0.000761692	3.265	0.000726025	64.66	59.85	185.29	2.866	0.00468577	3.096	0.00381804	62.48	63.19	152.64	2.443	0.00316712	2.416	0.00156339	57.08	3.289	0.00323092	3.265	0.000726025
	10390283	Cdk5rap3	253.6	253.6	517.59	2.041	7.97692e-05	2.022	0.000127629	211.21	202.29	412.42	1.953	0.0126734	2.039	0.00821686	224.58	250.98	430.69	1.918	0.11281	1.716	0.14463	396.55	1.305	0.0120575	2.022	0.000127629
	10519324	Cdk6	294.07	294.07	693.91	2.36	8.01646e-05	2.653	4.19333e-05	261.93	227.31	635.29	2.425	0.0021333	2.795	0.000435364	264.16	259.92	614.43	2.326	0.00421625	2.364	0.000231293	417.91	1.66	0.00711785	2.653	4.19333e-05
	10591517	Cdkn2d	136.57	136.57	547.07	4.006	7.82894e-07	3.379	1.10025e-06	174.16	152.84	518.54	2.977	0.00468203	3.393	0.0041646	187.4	195.22	585.78	3.126	0.000887495	3.001	0.000517496	298.49	1.833	0.000627191	3.379	1.10025e-06
	10523563	Cds1	54.1	54.1	619.79	11.456	1.52775e-06	11.525	1.48892e-06	55.34	77.61	496.65	8.975	0.000644916	6.399	0.000785103	53.81	56.47	518.48	9.635	0.00106817	9.182	0.00101834	78.54	7.891	9.74097e-05	11.525	1.48892e-06
	10476326	Cds2	217.81	217.81	535.11	2.457	6.27311e-07	2.345	4.70094e-07	227.45	156.89	491.52	2.161	0.00125056	3.133	0.000168151	219.98	201.41	611.71	2.781	0.000754204	3.037	0.00026408	347.59	1.539	5.16519e-05	2.345	4.70094e-07
	10561008	Ceacam1	88.89	88.89	1171.22	13.176	1.02124e-05	7.228	1.4977e-05	85.03	101.47	1154.76	13.581	0.000284149	11.38	0.000303487	79.84	139.66	1105.71	13.849	0.012324	7.917	0.0146098	88.16	13.285	0.000166835	7.228	1.4977e-05
	10590892	Cep57	151.65	151.65	499.88	3.296	1.67101e-06	3.042	4.28012e-06	158.17	128.94	505.42	3.195	0.000108546	3.92	4.26704e-05	163.83	177.67	462.1	2.821	0.00118091	2.601	0.000847735	233.28	2.143	6.67379e-05	3.042	4.28012e-06
	10413517	Chdh	117.3	117.3	1142.79	9.742	1.84248e-06	10.132	1.72884e-06	110.16	142.69	1139.19	10.341	0.00280665	7.984	0.00315263	122.61	127.21	1140.95	9.306	0.000164375	8.969	0.000156635	73.87	15.47	4.6065e-05	10.132	1.72884e-06
	10387625	Chrnb1	82.38	82.38	210.45	2.555	4.16542e-05	2.973	2.5478e-05	102.32	82.96	155.99	1.525	0.0163004	1.88	0.000306547	102.45	88.43	155.94	1.522	0.0262251	1.763	0.0243073	86.39	2.436	0.00140359	2.973	2.5478e-05
	10568553	Chst15	328.05	328.05	1148.23	3.5	4.1902e-07	2.462	2.226e-06	264.37	145.44	775.38	2.933	0.000110194	5.331	8.13517e-05	345.56	425.06	973.73	2.818	0.00600452	2.291	0.0101588	216.9	5.294	9.17393e-06	2.462	2.226e-06
	10369301	Chst3	62.77	62.77	161.53	2.573	0.0019775	2.652	0.00154202	54.34	56.46	132.46	2.438	0.000120279	2.346	2.21679e-05	61.16	61	111.79	1.828	0.00339179	1.833	0.000262353	44.73	3.611	0.00347143	2.652	0.00154202
	10564869	Cib1	182.42	182.42	719.53	3.944	1.93776e-05	3.437	2.79272e-05	175.91	163.39	820.95	4.667	0.000104806	5.024	9.67239e-05	187.4	192.56	696.32	3.716	4.2176e-05	3.616	2.52683e-05	496.37	1.45	0.0270001	3.437	2.79272e-05
	10364712	Cirbp	304.79	304.79	841.3	2.76	0.015158	2.456	0.017466	268.74	315.11	574.47	2.138	0.0938495	1.823	0.138173	271.98	329.82	587.59	2.16	0.105946	1.782	0.160969	327.91	2.566	0.0272925	2.456	0.017466
	10603289	Clcn5	125.07	125.07	1315.23	10.516	2.18952e-07	11.947	1.81777e-07	138.27	118.41	1132.37	8.19	5.49832e-05	9.563	3.96168e-05	154.02	116.37	1180.72	7.666	1.40953e-05	10.146	1.13142e-05	206.65	6.365	1.62665e-05	11.947	1.81777e-07
	10518428	Clcn6	163.16	163.16	417.91	2.561	6.20817e-06	3.754	8.36823e-07	193.82	123.64	347.39	1.792	0.0076073	2.81	0.000120752	202.04	123	381.71	1.889	0.00509381	3.103	0.000724	235.3	1.776	0.000514617	3.754	8.36823e-07
	10576772	Clec4g	50.22	50.22	220.59	4.392	5.92478e-05	4.143	6.48152e-05	56.64	86.45	227.48	4.016	0.000458832	2.631	0.00130968	58.14	66.19	192.34	3.308	0.00569899	2.906	0.00663221	35.88	6.148	0.000531542	4.143	6.48152e-05
	10433228	Cluap1	93.55	93.55	225.48	2.41	0.000170759	2.087	0.000146471	97.28	102.14	200.56	2.062	6.93967e-05	1.964	0.00114739	101.91	120.48	210.53	2.066	0.000677214	1.747	0.000606787	118.59	1.901	0.00153319	2.087	0.000146471
	10417167	Clybl	147.69	147.69	320.51	2.17	0.00047941	2.735	5.63655e-05	147.06	135.88	260.08	1.769	0.00489811	1.914	0.00279579	159.13	122.54	221.91	1.395	0.112719	1.811	0.000285114	225.59	1.421	0.0515473	2.735	5.63655e-05
	10404132	Cmah	44.22	44.22	2017.03	45.614	2.50376e-06	46.766	2.49759e-06	47.36	58.98	1947.4	41.119	2.2048e-06	33.018	2.1607e-06	85.61	73.23	1961.61	22.913	0.00186784	26.787	0.00179737	40.67	49.595	6.71278e-05	46.766	2.49759e-06
	10546079	Cnbp	1145.7	1145.7	2707.54	2.363	2.06606e-05	2.756	1.59054e-05	939	820.12	2587.65	2.756	0.000531959	3.155	0.000240839	1017.82	1023.84	2512.21	2.468	0.000193441	2.454	5.54518e-05	2768.84	0.978	0.66543	2.756	1.59054e-05
	10381154	Cnp	342.94	342.94	1284.29	3.745	3.44944e-09	4.708	2.63195e-09	378.84	210.85	1245.1	3.287	4.86168e-05	5.905	1.7689e-05	374.65	231.85	1177.15	3.142	0.00172599	5.077	0.000906227	781.63	1.643	7.6896e-07	4.708	2.63195e-09
	10483178	Cobll1	114.2	114.2	474.95	4.159	7.69626e-06	4.531	7.61675e-06	133.06	105.01	439.32	3.302	0.000317127	4.184	0.000186073	126.52	107.15	369.66	2.922	0.00857845	3.45	0.00626595	107.02	4.438	0.000141856	4.531	7.61675e-06
	10469505	Commd3	251.84	251.84	564.9	2.243	4.77713e-05	2.314	5.39519e-07	171.71	142.46	595.52	3.468	0.00191296	4.18	0.000765152	221.18	198.91	559.69	2.53	0.00358678	2.814	0.000560845	449.53	1.257	0.0133156	2.314	5.39519e-07
	10523529	Cops4	259.08	259.08	522.11	2.015	1.36499e-05	2.526	1.06884e-05	162.89	113.09	558.15	3.427	0.00158911	4.935	0.00081319	193.22	157.03	553.62	2.865	0.0187941	3.526	0.0123927	411.69	1.268	0.0028122	2.526	1.06884e-05
	10437399	Coro7	453.49	453.49	959.62	2.116	4.18816e-06	3.431	6.63429e-07	538.25	350.69	748.23	1.39	0.00539838	2.134	0.000170697	516.78	276.93	727.36	1.407	0.0417064	2.627	0.0049167	730.93	1.313	0.0208702	3.431	6.63429e-07
	10568369	Cox6a2	147.84	147.84	1660.93	11.235	6.0902e-05	9.578	6.78609e-05	168.96	197.42	2566.31	15.189	0.000302698	12.999	0.000315756	197.06	210.68	1952.16	9.906	0.00496472	9.266	0.00511374	121.6	13.659	0.000542558	9.578	6.78609e-05
	10544002	Creb3l2	102.04	102.04	286.04	2.803	2.32965e-06	3.848	3.37345e-07	115.3	117.52	314.91	2.731	0.0100785	2.68	0.0110289	117.93	91.48	272.15	2.308	0.0304885	2.975	0.0176026	130.36	2.194	3.25695e-05	3.848	3.37345e-07
	10425066	Csf2rb	836.23	836.23	2024.94	2.422	5.07061e-06	2.097	9.62903e-06	865.48	1013.37	1524.24	1.761	0.0014575	1.504	0.00234039	1205.64	1282.39	1939.86	1.609	0.0399103	1.513	0.0351971	956.74	2.116	0.000485623	2.097	9.62903e-06
	10430302	Csf2rb2	478.71	478.71	3846.99	8.036	6.902e-06	10.078	5.72988e-06	720.69	528.3	3031.45	4.206	0.000542966	5.738	0.000383939	654.06	640.3	4155.61	6.354	0.00164179	6.49	0.00172439	702.61	5.475	0.000179345	10.078	5.72988e-06
	10356274	Csprs	100.06	100.06	418.39	4.181	0.000627635	3.375	0.00104793	117.54	70.52	473.7	4.03	0.00417455	6.717	0.00258823	116.28	101.04	485.95	4.179	0.00124043	4.809	0.0011455	366.94	1.14	0.396242	3.375	0.00104793
	10582879	Csprs	137.53	137.53	541.57	3.938	0.000469063	2.922	0.000943796	161.3	84.09	646.4	4.007	0.000162988	7.687	7.68885e-05	149.54	145.61	587.45	3.928	0.0015078	4.034	0.00116028	463.53	1.168	0.266053	2.922	0.000943796
	10603026	Ctps2	121.95	121.95	410.54	3.366	2.58602e-06	2.069	1.11241e-05	124.11	144.83	348.76	2.81	9.08841e-05	2.408	0.00024044	148.46	185.1	371.56	2.503	0.000119132	2.007	0.000586598	111.72	3.675	1.8679e-05	2.069	1.11241e-05
	10415844	Ctsb	1229.48	1229.48	4794.84	3.9	2.07468e-07	4.47	1.49532e-07	823.91	909.6	4471.82	5.428	6.12708e-05	4.916	5.79879e-05	1033.63	1105.86	4371.41	4.229	0.000100541	3.953	5.78328e-05	1302.77	3.68	1.53617e-05	4.47	1.49532e-07
	10569319	Ctsd	160.28	160.28	1389.7	8.67	2.4063e-11	3.369	1.91449e-10	92.72	439.8	1442.89	15.562	1.00301e-05	3.281	4.41532e-05	185.57	726.63	1153.55	6.216	0.00593672	1.588	0.074921	257.06	5.406	7.54263e-07	3.369	1.91449e-10
	10492699	Ctso	230.32	230.32	1159.2	5.033	7.88073e-08	2.409	5.17441e-07	201.14	242.74	988.26	4.913	0.00257592	4.071	0.00318251	238.9	326.2	995.89	4.169	0.0298311	3.053	0.0393596	278.82	4.158	3.00407e-06	2.409	5.17441e-07
	10465059	Ctsw	67.2	67.2	149.85	2.23	7.76007e-07	2.597	1.77195e-07	62.26	64.87	166.65	2.677	0.00258735	2.569	0.00325127	57.71	65.34	155.54	2.695	0.000927961	2.38	0.00052167	65.75	2.279	5.79988e-06	2.597	1.77195e-07
	10606058	Cxcr3	739.03	739.03	1661.52	2.248	9.60747e-06	9.523	2.31897e-09	912.92	157.75	1308.17	1.433	0.0383214	8.293	0.000372977	932.6	215.13	1540.06	1.651	0.0651271	7.159	0.00696894	1084.43	1.532	3.06216e-05	9.523	2.31897e-09
	10454851	Cxxc5	159.07	159.07	1434.29	9.017	1.90326e-06	9.258	1.87815e-06	164.28	183.44	1368.37	8.329	1.32543e-05	7.459	1.6647e-05	208.4	220.28	1218.88	5.849	3.04064e-05	5.533	1.70729e-05	149.05	9.623	5.97431e-05	9.258	1.87815e-06
	10384795	Cyb5d1	117.49	117.49	312.37	2.659	5.34207e-05	2.685	6.4321e-05	133.43	111.73	253.83	1.902	0.0119379	2.272	0.011579	137.01	138.29	259.59	1.895	0.0120278	1.877	0.00776225	186.59	1.674	0.00206824	2.685	6.4321e-05
	10387363	Cyb5d1	159.74	159.74	403.88	2.528	9.47113e-06	2.588	1.6997e-05	179.9	158.38	330.41	1.837	0.01129	2.086	0.00603054	179.91	191.37	333.44	1.853	0.0125891	1.742	0.0103597	237.15	1.703	0.000308132	2.588	1.6997e-05
	10461487	Cybasc3	1717.35	1717.35	6555.8	3.817	5.39997e-08	3.626	8.74797e-08	1361.27	609.55	6447.24	4.736	1.09762e-05	10.577	5.79133e-06	1488.07	1587.28	6829.9	4.59	0.00124916	4.303	0.00116459	1456.32	4.502	7.00262e-06	3.626	8.74797e-08
	10425092	Cyth4	1236.1	1236.1	3732.37	3.019	2.06299e-06	2.524	4.40751e-06	1342.69	1424.22	3474.3	2.588	0.000230394	2.439	0.000377952	1276.32	1636.72	3561.49	2.79	0.000499693	2.176	2.71645e-05	1304.7	2.861	0.00012787	2.524	4.40751e-06
	10503709	D130062J21Rik	91.97	91.97	255.2	2.775	0.000236712	3.718	0.000122	72.87	125.07	128.52	1.764	0.0594185	1.028	0.905689	85.53	114.07	143.9	1.682	0.0451811	1.262	0.248175	89.64	2.847	0.00261823	3.718	0.000122
	10418185	D14Ertd449e	232.96	232.96	1359.47	5.836	1.58958e-05	6.48	1.34694e-05	209.9	198.17	1367.76	6.516	0.00110114	6.902	0.0010674	269.39	249.98	1245.92	4.625	0.00281798	4.984	0.00240117	375.92	3.616	0.000397289	6.48	1.34694e-05
	10418198	D14Ertd449e	239.09	239.09	1475.58	6.172	3.66085e-06	6.64	3.2027e-06	218.98	202.91	1443.82	6.593	0.000937917	7.116	0.00089996	280.65	268.07	1300.48	4.634	0.00326113	4.851	0.00294163	369.67	3.992	0.000127977	6.64	3.2027e-06
	10418210	D14Ertd449e	223.78	223.78	1362.29	6.088	1.41795e-05	6.581	1.26859e-05	211.32	197.67	1322.2	6.257	0.00145466	6.689	0.00138606	266.16	254.95	1199.99	4.509	0.00269169	4.707	0.00236239	358.39	3.801	0.00034624	6.581	1.26859e-05
	10450374	D17H6S56E-5	982.43	982.43	2394.01	2.437	0.000124004	2.461	3.41399e-05	860.69	448.37	2853.18	3.315	0.00018947	6.363	4.16358e-05	1028.24	741.8	2642.94	2.57	0.00342104	3.563	8.89959e-05	1419.79	1.686	0.00106164	2.461	3.41399e-05
	10451993	D17Wsu104e	136.78	136.78	289.72	2.118	7.24125e-07	2.795	1.7686e-07	149.52	123.1	315.52	2.11	0.000861046	2.563	0.00235625	155.93	109.26	257.02	1.648	0.0940933	2.352	0.0328082	412.18	0.703	0.00300006	2.795	1.7686e-07
	10417461	D830030K20Rik	41.68	41.68	107.95	2.59	0.000357011	3.71	0.000127477	38.53	32	95.89	2.489	0.00614413	2.997	0.00434178	41.6	35.3	120.47	2.896	0.00123153	3.413	0.00252723	58.71	1.839	0.0220649	3.71	0.000127477
	10556208	D930014E17Rik	144.78	144.78	322.42	2.227	4.41475e-05	2.026	2.47391e-06	144.97	103.37	310.89	2.145	0.000948637	3.008	0.000156301	160.14	119.45	280.74	1.753	0.0524813	2.35	0.0235831	360.59	0.894	0.199877	2.026	2.47391e-06
	10419736	Dad1	353.35	353.35	1137.76	3.22	1.64508e-05	3.901	1.17398e-05	204.74	205.11	1386.45	6.772	7.40357e-05	6.76	7.72342e-05	242.24	239.92	1148.38	4.741	0.00515004	4.787	0.00535957	1077.44	1.056	0.392658	3.901	1.17398e-05
	10596893	Dag1	170.16	170.16	421.11	2.475	0.000106218	2.7	6.13163e-05	174.92	177.87	392.26	2.243	0.00489315	2.205	0.00699248	197.19	206.56	414.17	2.1	0.0403807	2.005	0.0456902	207.82	2.026	0.00257302	2.7	6.13163e-05
	10423498	Dap	508.54	508.54	2020.73	3.974	5.29331e-07	4.705	4.02875e-07	680.67	615.06	2009.3	2.952	6.93085e-05	3.267	7.28662e-05	656.71	509.89	2096.64	3.193	0.00145453	4.112	0.00101991	627.93	3.218	6.27107e-05	4.705	4.02875e-07
	10468949	Dclre1c	156.19	156.19	620.86	3.975	0.00121661	2.189	0.00581881	159.26	231.04	701.88	4.407	7.10427e-05	3.038	0.000223775	184.82	262.71	673.88	3.646	0.00888254	2.565	0.0157231	173.31	3.582	0.00529807	2.189	0.00581881
	10578138	Dctn6	257.05	257.05	1147.42	4.464	4.10176e-07	4.878	9.46161e-08	222.16	171.86	1264.83	5.693	0.000142594	7.36	0.000101086	245.25	221.03	1208.1	4.926	0.00426619	5.466	0.00313062	471.26	2.435	8.48209e-07	4.878	9.46161e-08
	10522430	Dcun1d4	68.98	68.98	191.91	2.782	0.000265795	2.698	0.000225197	68.4	72.92	175.9	2.572	0.00188136	2.412	0.00179625	70.9	68.93	150.86	2.128	0.0106726	2.189	0.00679396	98.99	1.939	0.00399152	2.698	0.000225197
	10432278	Ddn	54.09	54.09	123.24	2.278	0.00935061	2.213	0.00989604	46.3	62.87	90.83	1.962	0.00597533	1.445	0.0657467	67.51	50.19	101.71	1.507	0.0563649	2.026	0.00624819	46.07	2.675	0.0149663	2.213	0.00989604
	10524248	Ddx51	147.96	147.96	472.9	3.196	3.70931e-06	2.894	5.48753e-06	164.51	145.22	416.17	2.53	0.000645681	2.866	0.000507422	169.68	144.04	365.65	2.155	0.0118603	2.539	0.00385246	225.18	2.1	0.000756159	2.894	5.48753e-06
	10505749	Dennd4c	118.08	118.08	309.96	2.625	8.05436e-06	2.252	5.20996e-07	112.69	171.8	262.08	2.326	0.000460442	1.525	0.00311873	114.96	118.7	254.94	2.218	0.00124022	2.148	0.000232159	169.49	1.829	0.00011444	2.252	5.20996e-07
	10348321	Dgkd	230.61	230.61	1129.66	4.899	1.22365e-07	2.35	5.47781e-07	204.36	396.07	884.06	4.326	0.000197471	2.232	0.00093412	220.57	481.63	889.46	4.033	0.000152111	1.847	0.0013662	270.82	4.171	1.24689e-05	2.35	5.47781e-07
	10389738	Dgke	120.39	120.39	315.28	2.619	0.000416461	3.36	9.33632e-05	113.18	71.53	208.3	1.84	0.0131532	2.912	0.000813629	128.27	100.49	215.41	1.679	0.000849814	2.144	0.000810163	144.28	2.185	0.00376069	3.36	9.33632e-05
	10506571	Dhcr24	119.63	119.63	469.59	3.925	0.00747389	3.318	0.00954398	133.53	152.93	179.84	1.347	0.00103143	1.176	0.129278	183.84	216.7	278.91	1.517	0.0620579	1.287	0.123565	146.68	3.201	0.0208907	3.318	0.00954398
	10559312	Dhcr7	121.86	121.86	405.01	3.324	0.00274076	3.413	0.00270346	97.71	103.84	271.57	2.779	0.000102718	2.615	5.07576e-05	114.72	123	340.17	2.965	0.000724505	2.766	0.000770905	132.24	3.063	0.00948323	3.413	0.00270346
	10400941	Dhrs7	158.82	158.82	365.12	2.299	0.000922114	2.063	0.00146946	181.88	204.64	319.91	1.759	0.0157859	1.563	0.0196487	192.59	193.81	296.72	1.541	0.00143601	1.531	0.00275004	284.08	1.285	0.122542	2.063	0.00146946
	10403455	Dip2c	95.48	95.48	199.58	2.09	1.97531e-05	3.013	6.7993e-06	111.14	95.91	171.28	1.541	8.67095e-05	1.786	0.000120345	126.78	100.61	148.75	1.173	0.574695	1.478	0.257704	95.05	2.1	0.000562269	3.013	6.7993e-06
	10403466	Dip2c	68.27	68.27	216.68	3.174	1.51307e-06	5.182	2.86852e-07	65.71	57.73	136.65	2.08	0.000369907	2.367	4.23803e-05	86.68	63.78	142.7	1.646	0.00871469	2.237	0.000980311	92.75	2.336	5.96041e-05	5.182	2.86852e-07
	10439239	Dirc2	173.55	173.55	3557.73	20.5	1.81463e-05	14.937	2.02897e-05	203.63	381.71	3410.56	16.749	0.000470475	8.935	0.000589204	252.61	376.15	3126.79	12.378	8.27242e-06	8.313	7.91885e-06	204.22	17.421	0.000266276	14.937	2.02897e-05
	10448034	Dll1	67.82	67.82	144.4	2.129	0.0117014	2.018	0.0140751	77.83	95.26	114.67	1.473	0.00993997	1.204	0.0800674	70.99	92.35	100.31	1.413	0.0353711	1.086	0.332113	53.41	2.704	0.0132713	2.018	0.0140751
	10474958	Dll4	73.06	73.06	250.9	3.434	5.69799e-07	3.357	9.4045e-07	87.38	110.39	198.67	2.274	0.0140239	1.8	0.0300566	85.16	104.82	185.3	2.176	0.0021084	1.768	0.00641525	67.03	3.743	1.03331e-05	3.357	9.4045e-07
	10596231	Dnajc13	363.53	363.53	1017.19	2.798	5.46493e-06	3.151	7.30297e-06	345.19	250.9	989.53	2.867	0.0002022	3.944	1.78475e-05	357.57	275.49	988.09	2.763	0.00108281	3.587	0.000154788	518.1	1.963	0.000172487	3.151	7.30297e-06
	10596255	Dnajc13	403.29	403.29	1017.81	2.524	0.000101713	2.867	6.81912e-05	365.98	305.64	1024.18	2.798	0.00207042	3.351	0.000186468	377.63	277.6	1086.78	2.878	0.000218287	3.915	4.18203e-05	579.34	1.757	0.00340324	2.867	6.81912e-05
	10596257	Dnajc13	149.46	149.46	453.73	3.036	6.2028e-06	3.004	4.13802e-06	145.84	111.32	469.29	3.218	0.00136789	4.216	0.000291447	156.48	125.34	489.87	3.131	0.00163176	3.908	0.000289225	215.89	2.102	0.00168713	3.004	4.13802e-06
	10596259	Dnajc13	295.46	295.46	805.56	2.726	7.72993e-05	2.757	5.90249e-05	253.11	227.48	855.89	3.381	0.00181773	3.762	0.000326318	311.74	215.35	848.4	2.721	0.00276489	3.94	0.000888056	411.46	1.958	0.00171786	2.757	5.90249e-05
	10596261	Dnajc13	405.87	405.87	1286.32	3.169	1.19966e-05	3.502	9.82181e-06	328.36	218	1201.01	3.658	0.000684131	5.509	5.25264e-05	344.62	270.98	1238.55	3.594	0.00523848	4.571	0.00368523	613.36	2.097	0.000330124	3.502	9.82181e-06
	10596263	Dnajc13	312.25	312.25	783.38	2.509	1.13691e-06	2.962	6.40882e-07	260.19	183.7	816.82	3.139	0.000263378	4.446	3.78191e-05	235.2	218.74	846.14	3.598	0.000294465	3.868	5.65492e-05	421.99	1.856	7.47075e-05	2.962	6.40882e-07
	10596265	Dnajc13	250.25	250.25	763.83	3.052	4.4902e-06	3.554	2.77155e-06	229.61	189.34	706.63	3.078	0.000762849	3.732	0.000328566	213.6	173.84	755.03	3.535	0.01018	4.343	0.0071846	409.37	1.866	0.000295266	3.554	2.77155e-06
	10596267	Dnajc13	272.21	272.21	718.35	2.639	2.20733e-06	2.699	7.5466e-06	304.66	265.71	760.86	2.497	0.000260255	2.863	1.41494e-05	291.17	246.87	767.23	2.635	0.00554561	3.108	0.00314641	341.54	2.103	4.33213e-05	2.699	7.5466e-06
	10596269	Dnajc13	545.45	545.45	1309.68	2.401	2.39258e-05	2.6	2.12318e-05	576.16	460.54	1433.59	2.488	0.000530007	3.113	6.13504e-05	584.95	454.88	1374.22	2.349	0.00666716	3.021	0.00376969	650.27	2.014	0.000570104	2.6	2.12318e-05
	10596271	Dnajc13	925.96	925.96	2258.97	2.44	1.71999e-05	2.77	1.82142e-05	838.51	650.84	2509.41	2.993	0.000104401	3.856	1.15128e-05	819.25	694.1	2474.17	3.02	0.00826242	3.565	0.00602047	997.31	2.265	7.51798e-05	2.77	1.82142e-05
	10596273	Dnajc13	257.17	257.17	733.58	2.853	0.000103807	3.047	8.40253e-05	218.54	181.38	796.77	3.646	0.000127863	4.393	9.55764e-07	269.42	187.55	828.73	3.076	0.0101858	4.419	0.0049835	368.58	1.99	0.00201672	3.047	8.40253e-05
	10596275	Dnajc13	459.6	459.6	1150.23	2.503	5.14565e-05	2.655	5.19454e-05	389.1	318.63	1274.93	3.277	0.000304413	4.001	1.54524e-06	432.09	296.31	1388.39	3.213	0.00130412	4.686	0.000139497	537.5	2.14	0.000889536	2.655	5.19454e-05
	10596277	Dnajc13	604.47	604.47	1458.66	2.413	9.52865e-06	2.481	1.14804e-05	552.92	453.89	1655.34	2.994	6.49346e-05	3.647	2.59963e-05	616.65	455.11	1626.15	2.637	0.00322217	3.573	0.00137969	665.26	2.193	0.000188032	2.481	1.14804e-05
	10596279	Dnajc13	90.05	90.05	207.06	2.299	0.000535767	2.594	4.48822e-05	78.03	69.19	225.55	2.891	0.00838775	3.26	0.00306304	85.38	55.26	243.77	2.855	0.00855344	4.411	0.00310242	95.66	2.165	0.00430113	2.594	4.48822e-05
	10596281	Dnajc13	391.75	391.75	1061.67	2.71	9.39084e-07	2.961	4.04877e-07	353.54	283.16	1142.07	3.23	5.06643e-05	4.033	1.65318e-06	382.49	324.73	1180.81	3.087	0.000450835	3.636	0.000103914	517.42	2.052	4.52452e-05	2.961	4.04877e-07
	10566281	Dnajc19	128.75	128.75	283.25	2.2	0.00106079	2.348	0.000439753	88.18	93.6	282.56	3.204	0.00464698	3.019	0.00326242	108.65	87.06	213.52	1.965	0.00993294	2.453	0.00585007	405.26	0.699	0.00714182	2.348	0.000439753
	10463123	Dntt	36.87	36.87	889.56	24.127	6.98299e-07	23.034	7.05992e-07	43.74	51.64	1089.33	24.905	6.60859e-05	21.095	6.89775e-05	57.45	46.84	1450.19	25.243	0.0054271	30.961	0.00529122	146.58	6.069	0.000215765	23.034	7.05992e-07
	10562500	Dpy19l3	65.01	65.01	242.51	3.73	6.38916e-08	4.105	3.10881e-08	55.55	81.18	237.28	4.271	0.00144495	2.923	0.00351	86.86	82.69	244.37	2.813	0.000447052	2.955	0.000460869	80.1	3.028	5.38119e-05	4.105	3.10881e-08
	10526427	Dtx2	190.81	190.81	487.65	2.556	2.73223e-07	3.355	2.6663e-08	205.37	250.88	369.38	1.799	0.0145398	1.472	0.0378295	184.65	168.53	408.84	2.214	0.0071207	2.426	0.00569725	248.61	1.962	0.000303967	3.355	2.6663e-08
	10373093	Dtx3	163.64	163.64	356	2.176	0.000183703	2.171	0.00051239	185.34	142.13	305.03	1.646	0.0151038	2.146	0.00252821	218.28	182.19	305.07	1.398	0.212825	1.674	0.116152	149.76	2.377	0.0009071	2.171	0.00051239
	10588495	Dusp7	97.75	97.75	781.14	7.991	1.78516e-06	2.557	5.67288e-05	96.62	250.64	629.62	6.516	0.000433118	2.512	0.00229051	108.83	308.55	455.22	4.183	0.000561419	1.475	0.00250842	206.38	3.785	0.000129879	2.557	5.67288e-05
	10600205	Dusp9	127.03	127.03	682.47	5.373	3.17141e-05	4.988	3.60075e-05	140.84	165.79	602.49	4.278	3.46362e-05	3.634	2.48952e-05	129.04	121.86	421.56	3.267	0.00372377	3.459	0.00322608	101.42	6.729	0.000303732	4.988	3.60075e-05
	10413243	Duxbl	33.93	33.93	666.08	19.631	2.18215e-06	20.307	2.14854e-06	32.64	35.55	432.36	13.246	2.2519e-05	12.162	2.11859e-05	35.66	44.47	418.02	11.722	6.3096e-06	9.4	1.08385e-05	25.11	26.526	5.81851e-05	20.307	2.14854e-06
	10413255	Duxbl	33.08	33.08	749.7	22.663	1.21865e-05	22.829	1.20922e-05	36.22	32.8	493.68	13.63	9.01383e-06	15.051	5.80005e-06	35.03	43.25	505.44	14.429	0.000578454	11.686	0.000625426	25.55	29.342	0.000187128	22.829	1.20922e-05
	10603567	Dynlt3	136.16	136.16	277.33	2.037	0.00104412	2.383	0.000223927	151.63	108.45	291.5	1.922	0.00811552	2.688	0.00278272	108.88	103.4	262.18	2.408	0.00172231	2.536	0.00185418	286.09	0.969	0.785541	2.383	0.000223927
	10357590	Dyrk3	97.04	97.04	355.65	3.665	0.00317473	4.561	0.00225327	169.08	109.2	383.08	2.266	0.0368332	3.508	0.010964	151.7	116.35	231.06	1.523	0.299817	1.986	0.167164	137.33	2.59	0.0159957	4.561	0.00225327
	10414553	Ear14	11.22	11.22	124.41	11.088	0.000187688	11.519	0.000184565	10.24	15.63	61.77	6.032	0.00146332	3.952	0.00276147	12.4	11.98	122.16	9.852	0.00025863	10.197	0.000244871	11.28	11.029	0.00125771	11.519	0.000184565
	10417813	Ecd	259.49	259.49	540.9	2.084	2.08439e-06	2.303	1.15432e-05	253.4	184.58	464.44	1.833	0.00188726	2.516	0.00108823	293.84	252.27	416.87	1.419	0.0189558	1.652	0.00929286	371.8	1.455	0.000593106	2.303	1.15432e-05
	10551614	Ech1	372.02	372.02	1669.04	4.486	6.50968e-08	3.897	1.03853e-07	417.69	367.88	2218.78	5.312	0.000420845	6.031	0.000369111	444.48	395.11	2127.95	4.788	0.0124519	5.386	0.011399	694.77	2.402	4.11392e-05	3.897	1.03853e-07
	10488912	Edem2	275.49	275.49	1013.63	3.679	3.62223e-06	4.283	2.85171e-06	338.25	270.93	1087.7	3.216	6.58501e-05	4.015	4.10626e-05	347.28	287.56	1053.91	3.035	0.00791524	3.665	0.0063819	478.42	2.119	0.000281113	4.283	2.85171e-06
	10350646	Edem3	207.59	207.59	614.49	2.96	5.10953e-07	2.127	5.94834e-07	218.56	232.44	609.6	2.789	0.000211609	2.623	6.15842e-05	270.91	263.41	502.94	1.856	0.00745815	1.909	0.00669203	251.16	2.447	1.74367e-06	2.127	5.94834e-07
	10583920	Eepd1	118.63	118.63	825.41	6.958	5.9765e-08	6.747	3.77875e-08	93.21	118.76	740.23	7.942	0.000830653	6.233	0.000953449	114.42	112.34	810.78	7.086	0.00507044	7.217	0.00487749	107.79	7.658	4.07362e-06	6.747	3.77875e-08
	10542050	Efcab4b	81.26	81.26	226.63	2.789	2.23321e-06	3.303	7.96584e-07	53.41	77.3	202.19	3.786	0.000222168	2.616	0.000323773	63.91	69.45	233.92	3.66	0.00115139	3.368	0.00102018	47.53	4.768	1.96128e-05	3.303	7.96584e-07
	10374366	Egfr	57.61	57.61	308.67	5.358	0.000260263	6.884	0.000193409	51.96	54.12	230.97	4.445	0.000595016	4.268	0.000763869	59.23	50.85	174.55	2.947	9.69541e-05	3.433	0.000239737	56.98	5.417	0.00153477	6.884	0.000193409
	10538957	Eif2ak3	121.94	121.94	373.75	3.065	0.000587642	3.745	0.000256819	102.02	111.02	235.27	2.306	0.000598144	2.119	0.00141045	133.86	97.75	227.06	1.696	0.00853462	2.323	0.000617072	225.65	1.656	0.018782	3.745	0.000256819
	10516393	Eif2c4	137.86	137.86	357.81	2.595	0.000142998	3.301	4.76652e-05	118.25	85.62	268.11	2.267	0.000184009	3.131	6.28567e-05	111.04	102.46	254.2	2.289	0.000339268	2.481	0.000541292	141.21	2.534	0.00133552	3.301	4.76652e-05
	10579976	Elmod2	133.05	133.05	403.12	3.03	8.65141e-06	2.993	4.38627e-06	122.89	111.58	380.36	3.095	0.00214895	3.409	0.00161339	125.41	117.69	392.75	3.132	0.00085912	3.337	0.000645987	197.17	2.045	0.000652515	2.993	4.38627e-06
	10495993	Elovl6	133.2	133.2	364.32	2.735	6.05361e-06	3.996	3.01953e-06	143.36	130.83	177.46	1.238	0.240846	1.356	0.168534	149.44	106.54	205.28	1.374	0.191701	1.927	0.0366442	165.01	2.208	0.000292139	3.996	3.01953e-06
	10563441	Emp3	371.12	371.12	2108.69	5.682	9.84744e-07	3.418	4.36012e-06	331.9	435	2642.2	7.961	5.28711e-05	6.074	5.46318e-05	225.5	267.13	2029.1	8.998	0.0187169	7.596	0.020033	1764.94	1.195	0.132588	3.418	4.36012e-06
	10471486	Eng	137.19	137.19	309.66	2.257	3.04597e-05	2.626	1.10367e-05	142.92	185.63	231.2	1.618	0.00746206	1.245	0.063671	133.56	136.09	281.44	2.107	0.0254024	2.068	0.0319092	112.83	2.744	0.000161533	2.626	1.10367e-05
	10509965	Epha2	68.14	68.14	905.33	13.286	2.88082e-05	13.602	2.83703e-05	76.12	89.41	672.07	8.829	0.00328839	7.517	0.00353825	93.47	84.44	787.17	8.422	0.00012019	9.322	0.000106153	67.85	13.343	0.000351013	13.602	2.83703e-05
	10517488	Ephb2	79.86	79.86	242.9	3.042	1.17879e-06	3.028	1.29439e-06	83.13	105.72	196.84	2.368	0.00490084	1.862	0.0137238	95.72	90.36	206.47	2.157	0.00123066	2.285	0.00119598	68.91	3.525	2.84098e-05	3.028	1.29439e-06
	10373467	Erbb3	73.52	73.52	533.95	7.263	0.000508088	6.805	0.000534354	64.36	73.23	453.33	7.044	0.0034951	6.19	0.00399249	64.94	76.98	353.68	5.446	0.0105974	4.594	0.0116482	67.12	7.955	0.00236393	6.805	0.000534354
	10443009	Ergic1	459.43	459.43	1407.33	3.063	5.04133e-08	2.171	2.02549e-07	468.36	415.82	1542.51	3.293	1.92682e-05	3.71	3.70839e-05	519.9	585.26	1332.37	2.563	0.00163191	2.277	0.00217721	573.55	2.454	2.79614e-05	2.171	2.02549e-07
	10477777	Ergic3	284.15	284.15	598.04	2.105	2.93311e-06	2.572	1.10403e-06	356.84	283.14	521.68	1.462	0.000733844	1.842	0.00058352	330.7	257.96	542.47	1.64	0.0132008	2.103	0.00230338	516.34	1.158	0.0271175	2.572	1.10403e-06
	10584142	Ets1	93.77	93.77	837.51	8.932	1.76486e-09	7.075	2.34629e-09	106.14	128.97	774.82	7.3	6.14206e-05	6.008	6.54574e-05	105.87	163.56	737.13	6.963	0.00181836	4.507	0.00290804	120.37	6.958	7.40372e-06	7.075	2.34629e-09
	10406934	Etv1	41.75	41.75	128.82	3.086	5.28217e-05	3.063	5.66138e-05	44.82	61.62	75.69	1.689	0.000851448	1.228	0.0563528	47.32	53.16	88.15	1.863	0.0233906	1.658	0.0140323	45.81	2.812	0.000706613	3.063	5.66138e-05
	10532133	Evi5	91.75	91.75	497.61	5.424	4.96841e-06	3.306	1.19463e-05	87.89	198.86	561.84	6.393	0.000136627	2.825	0.000451733	87.88	116.89	500.53	5.696	0.0221299	4.282	0.027437	95.03	5.236	0.00014511	3.306	1.19463e-05
	10353192	Eya1	58.82	58.82	418.26	7.111	6.48431e-06	5.747	8.53354e-06	57.05	57.54	296.33	5.194	2.10033e-05	5.15	7.39452e-06	55.24	71.7	271.92	4.923	0.00619461	3.792	0.00752005	58.93	7.098	0.000124212	5.747	8.53354e-06
	10465895	Fads2	112.72	112.72	1100.78	9.766	1.64778e-06	12.664	1.36514e-06	96.43	81.86	1006.6	10.439	0.000118982	12.297	0.000109916	151.31	100.58	1087.95	7.19	0.00364165	10.817	0.00306983	151.76	7.253	5.92047e-05	12.664	1.36514e-06
	10461423	Fads3	82.98	82.98	802.8	9.675	1.42031e-09	10.909	1.63598e-09	83.09	97.3	615.47	7.407	8.86179e-06	6.325	9.47119e-06	91.59	75.68	546.99	5.972	0.00015238	7.228	0.000124571	85.22	9.42	4.79979e-07	10.909	1.63598e-09
	10588083	Faim	64.43	64.43	130.99	2.033	0.00337779	2.361	0.00125095	65.03	68.24	106.68	1.64	0.0127752	1.563	0.0173139	63.56	61.26	102.16	1.607	0.0834612	1.668	0.0336189	147.03	0.891	0.362574	2.361	0.00125095
	10370914	Fam108a	209.04	209.04	441.55	2.112	0.000240987	2.551	0.000106541	186.92	198.24	460.13	2.462	0.000104055	2.321	0.000526702	191.77	166.78	409.9	2.137	0.0115644	2.458	0.00839053	260.67	1.694	0.00550074	2.551	0.000106541
	10461999	Fam108b	182.58	182.58	1015.83	5.564	2.81076e-07	5.9	1.56043e-07	108.38	91.55	791.59	7.304	0.00273958	8.647	0.00238393	141.03	102.69	867.2	6.149	0.0130772	8.445	0.0107525	239.38	4.244	1.67422e-05	5.9	1.56043e-07
	10488589	Fam110a	127.49	127.49	284.23	2.229	6.38783e-05	2.388	3.5061e-05	156.21	159.9	263.95	1.69	0.0256913	1.651	0.0262247	153.49	224.37	237.91	1.55	0.17571	1.06	0.795944	193.79	1.467	0.0049084	2.388	3.5061e-05
	10380514	Fam117a	343.41	343.41	921.41	2.683	1.12423e-05	2.801	6.04291e-06	344.87	379.48	761.71	2.209	0.000244501	2.007	0.0039288	403.78	388.19	835.62	2.069	0.000254727	2.153	0.000872185	251.01	3.671	7.64931e-05	2.801	6.04291e-06
	10355147	Fam119a	92.14	92.14	187.17	2.031	3.54496e-05	2.025	0.000121201	97.87	101.81	171.9	1.756	0.0178158	1.688	0.00429028	82.21	84.15	171.53	2.086	0.0149269	2.038	0.00421085	168.42	1.111	0.126042	2.025	0.000121201
	10572637	Fam125a	580.81	580.81	2081.75	3.584	1.08737e-09	6	2.05747e-10	628.72	480.6	2098.85	3.338	0.000106769	4.367	7.52703e-05	666.78	396.28	1920.39	2.88	0.000777129	4.846	0.000441124	854.02	2.438	5.64689e-05	6	2.05747e-10
	10572669	Fam129c	170.69	170.69	448.65	2.628	1.66452e-07	2.717	4.41734e-08	224.07	253.98	397.2	1.773	0.00606794	1.564	0.0100657	208.38	189.21	337.57	1.62	0.0240044	1.784	0.0146173	161.1	2.785	2.00837e-06	2.717	4.41734e-08
	10464218	Fam160b1	272.26	272.26	598.76	2.199	1.00568e-05	2.088	8.41396e-06	278.07	230.2	481.88	1.733	0.00306497	2.093	0.00122406	265.36	268.88	472.2	1.779	0.00343464	1.756	0.00185467	252.54	2.371	0.000105865	2.088	8.41396e-06
	10554118	Fam169b	27.97	27.97	461.6	16.503	6.80772e-05	13.916	7.32153e-05	43.67	47.52	503.89	11.539	1.05948e-05	10.604	1.15224e-05	29.31	43.78	377.11	12.866	0.00947731	8.614	0.0106246	50.77	9.092	0.000792352	13.916	7.32153e-05
	10423512	Fam173b	108.06	108.06	259.19	2.399	0.00128779	2.155	0.00214211	119.02	109.56	233.34	1.961	0.000817704	2.13	0.000209808	128.42	106.23	241.31	1.879	0.00620167	2.272	0.00438405	151.64	1.709	0.0142029	2.155	0.00214211
	10543319	Fam3c	120.14	120.14	1234.92	10.279	2.1244e-08	8.114	2.38043e-08	127.7	163.54	1303.52	10.208	3.69578e-05	7.971	4.28622e-05	126.87	143.39	1251.95	9.868	0.000151398	8.731	0.000135569	180.94	6.825	3.33371e-06	8.114	2.38043e-08
	10434932	Fam43a	92.36	92.36	324.16	3.51	0.000231761	2.339	0.00127225	94.35	177.33	237.76	2.52	0.0306924	1.341	0.242549	100.11	139.64	238.02	2.378	0.0176863	1.705	0.0385221	116.65	2.779	0.00245671	2.339	0.00127225
	10585085	Fam55a	72.9	72.9	1165.96	15.994	6.99411e-08	2.709	2.79075e-06	55.91	216.04	1206.7	21.583	0.000108414	5.586	0.000209796	83.05	283.97	1138.03	13.703	0.00013288	4.008	0.000213515	68.9	16.922	5.32393e-06	2.709	2.79075e-06
	10404152	Fam65b	144.42	144.42	1408.38	9.752	1.23457e-06	3.52	4.51646e-06	71.37	136.04	1129.14	15.821	4.6209e-05	8.3	5.66224e-05	88.43	224.09	1092.11	12.35	1.82434e-05	4.874	4.96615e-05	73.33	19.206	3.07416e-05	3.52	4.51646e-06
	10425421	Fam83f	51	51	173.19	3.396	5.30682e-05	3.69	4.52067e-05	69.48	72.46	163.96	2.36	0.000872907	2.263	0.000867615	63.84	58.24	115.91	1.816	0.0147973	1.99	0.00937366	64.57	2.682	0.00116764	3.69	4.52067e-05
	10503602	Fbxl4	84.45	84.45	227.81	2.698	0.00545483	2.557	0.00501007	75.5	62.4	148.21	1.963	0.00521514	2.375	0.000511304	70.54	73.36	143.84	2.039	0.00127505	1.961	0.001014	90.8	2.509	0.0125537	2.557	0.00501007
	10579609	Fcho1	231.07	231.07	475.12	2.056	1.3925e-05	2.393	3.03413e-06	206.45	162.92	346.63	1.679	0.0129654	2.128	0.00148956	245.41	191.52	373.91	1.524	0.0216315	1.952	0.00412032	291.73	1.629	0.000372058	2.393	3.03413e-06
	10360018	Fcrla	258.64	258.64	1071.78	4.144	6.22786e-07	21.363	8.57568e-08	182.06	56.61	1571.31	8.631	0.000197417	27.757	0.000131558	128.53	60.67	1231.75	9.583	0.00435103	20.302	0.00359849	386.69	2.772	0.000413256	21.363	8.57568e-08
	10412909	Fdft1	169.55	169.55	433.5	2.557	0.00552837	2.1	0.0104791	147.38	100.82	184.21	1.25	0.00683813	1.827	0.00101586	226.42	238.85	286.06	1.263	0.141986	1.198	0.193195	219.27	1.977	0.0259557	2.1	0.0104791
	10542745	Fgfr1op2	657.91	657.91	1623.33	2.467	0.000116656	2.399	6.3525e-05	563.38	472.06	1640.81	2.912	0.000802135	3.476	0.00103592	590.86	496.38	1491.62	2.524	0.0024836	3.005	0.000611022	667.53	2.432	0.000582189	2.399	6.3525e-05
	10505982	Fggy	51.33	51.33	504.31	9.825	7.11505e-06	9.432	7.51893e-06	58	76.27	413.95	7.137	3.28453e-05	5.427	4.43883e-05	63.48	66.45	422.3	6.652	1.30109e-05	6.355	2.84482e-05	40.37	12.492	0.000132328	9.432	7.51893e-06
	10505996	Fggy	59.17	59.17	420.57	7.108	9.95019e-06	6.917	1.00875e-05	57.23	54.07	338.94	5.922	0.000101967	6.269	7.81286e-05	55.55	56.32	376.91	6.785	0.00541435	6.692	0.00551335	44.4	9.472	0.000149158	6.917	1.00875e-05
	10505998	Fggy	21.74	21.74	158.13	7.274	0.000870597	7.198	0.000886831	21.23	26.91	101.75	4.793	0.00158107	3.781	0.00196578	25.4	26.5	124.07	4.885	0.000886942	4.682	0.00102753	21.94	7.207	0.00365364	7.198	0.000886831
	10603099	Figf	40.8	40.8	213.8	5.24	1.15774e-05	6.411	8.92509e-06	42.46	43.22	171.63	4.042	9.30227e-05	3.971	0.000107601	43.57	41.68	153.9	3.532	0.0011184	3.692	0.000128914	31.72	6.74	0.000160503	6.411	8.92509e-06
	10465553	Fkbp2	246.24	246.24	600.51	2.439	0.00074059	4.116	0.000197063	242.85	150.66	548.93	2.26	0.00119544	3.644	0.000360146	248.17	147.99	497.75	2.006	0.0928143	3.363	0.0412212	799.94	0.751	0.0329436	4.116	0.000197063
	10505044	Fktn	62.97	62.97	137.4	2.182	0.000139549	2.425	1.18456e-05	54.81	45.25	91.91	1.677	0.000449312	2.031	0.000771481	43.36	54.61	102.03	2.353	0.000495557	1.868	0.00444161	65.31	2.104	0.000271407	2.425	1.18456e-05
	10383556	Fn3krp	65.37	65.37	139.57	2.135	0.00263861	2.127	0.00280255	60.3	59.48	137.33	2.277	0.00772175	2.309	0.0134582	74.55	68.26	112.21	1.505	0.189647	1.644	0.140549	125.68	1.111	0.537067	2.127	0.00280255
	10421488	Fndc3a	712.22	712.22	1644.76	2.309	5.36851e-06	2.587	1.50898e-06	658.3	562.91	1646.45	2.501	0.000957518	2.925	0.000615708	693.41	580.99	1610.88	2.323	0.00953241	2.773	0.00619494	821.25	2.003	0.000254405	2.587	1.50898e-06
	10497548	Fndc3b	138.3	138.3	568.27	4.109	0.000542985	5.134	0.000387958	133.7	180.41	480.17	3.591	0.000201071	2.662	0.000378342	162.33	157.82	484.01	2.982	0.00306329	3.067	0.004082	213.35	2.664	0.00546459	5.134	0.000387958
	10592870	Foxr1	46.07	46.07	121.09	2.628	0.000118282	2.008	0.000549531	56.19	60.95	113.04	2.012	0.00651972	1.855	0.00630924	51.71	63.06	116.04	2.244	0.000798105	1.84	0.000289309	53.61	2.259	0.00158794	2.008	0.000549531
	10430255	Foxred2	111.21	111.21	633.49	5.696	3.91516e-06	5.141	4.46972e-06	134.66	180.73	442.18	3.284	0.00244756	2.447	0.00451829	122.75	159.36	393.14	3.203	0.00471558	2.467	0.00700156	171.39	3.696	0.000156644	5.141	4.46972e-06
	10468992	Frmd4a	389.89	389.89	900.8	2.31	3.72979e-06	4.128	1.19919e-07	517.24	379.83	693.51	1.341	0.00996304	1.826	0.0100195	440.3	369.56	695.61	1.58	0.0122506	1.882	0.00448357	518.53	1.737	6.98999e-05	4.128	1.19919e-07
	10362596	Fyn	654.8	654.8	3298.91	5.038	7.59528e-09	7.586	2.61709e-09	631.78	437.04	3190.57	5.05	5.76308e-06	7.3	3.45822e-06	693.55	498.78	2963.7	4.273	0.000331228	5.942	0.000135504	621.27	5.31	9.66246e-07	7.586	2.61709e-09
	10383088	Gaa	223.81	223.81	666.48	2.978	2.3531e-07	2.65	1.2585e-07	258.7	270.48	510.71	1.974	0.00145694	1.888	0.00468045	255.12	334.51	484.85	1.9	0.00945109	1.449	0.0356831	288.18	2.313	0.000934851	2.65	1.2585e-07
	10605357	Gab3	149.29	149.29	390.01	2.612	0.000196968	2.019	0.00064839	139.47	149.2	282.43	2.025	0.000237028	1.893	0.000536788	149.04	153.6	289.97	1.946	0.00210959	1.888	0.0017811	116.72	3.341	0.000734925	2.019	0.00064839
	10542200	Gabarapl1	101.36	101.36	258.39	2.549	1.24714e-07	2.769	3.28123e-06	119.33	165.26	220.52	1.848	0.000128158	1.334	0.0775326	116.74	152.14	200.47	1.717	0.011418	1.318	0.0712578	205.03	1.26	0.0733577	2.769	3.28123e-06
	10393047	Galk1	113.26	113.26	256.22	2.262	6.56074e-05	2.311	5.06872e-05	108.25	127.11	233.77	2.16	0.00936038	1.839	0.0166449	123.29	113.62	206.27	1.673	0.0309299	1.815	0.0243656	127.79	2.005	0.00171749	2.311	5.06872e-05
	10576417	Galnt2	213.82	213.82	450.28	2.106	2.36107e-05	2.186	6.19755e-05	246	259.47	405.45	1.648	0.00457853	1.563	0.00121865	258.26	216.07	418.31	1.62	0.0105751	1.936	0.00575667	226.77	1.986	0.000240371	2.186	6.19755e-05
	10412078	Gapt	87.04	87.04	1580.35	18.157	0.000574859	4.5	0.00162743	79.11	127.88	1800.01	22.753	0.0140661	14.076	0.0155376	112.53	240.78	1550.82	13.781	0.0325481	6.441	0.0413519	73.76	21.426	0.0026209	4.5	0.00162743
	10377215	Gas7	90.42	90.42	693.81	7.673	7.6938e-07	7.597	7.62955e-07	100.24	108.92	632.27	6.308	0.000119803	5.805	0.000135933	108.51	124.59	663.78	6.117	0.000993999	5.328	0.00103527	100.45	6.907	3.6047e-05	7.597	7.62955e-07
	10594840	Gcom1	54.84	54.84	309.43	5.642	3.54804e-07	6.632	1.95752e-07	68.43	58.89	285.6	4.174	0.00120201	4.85	0.00107853	58.84	49.77	285.34	4.849	3.66581e-05	5.733	8.24163e-06	79.51	3.892	0.000128252	6.632	1.95752e-07
	10503334	Gem	42.97	42.97	213.89	4.978	6.11302e-05	4.79	7.41419e-05	44	45.1	250.41	5.691	0.0309911	5.552	0.0316456	56.29	104.6	164.88	2.929	0.0143261	1.576	0.104561	60.31	3.547	0.000996736	4.79	7.41419e-05
	10412076	Gemin8	57.02	57.02	150.35	2.637	5.55836e-05	2.251	9.36744e-05	74.61	73.38	132.53	1.776	0.012168	1.806	0.00576898	65.85	68.73	134.5	2.043	0.010645	1.957	0.0131243	69.14	2.175	0.00110299	2.251	9.36744e-05
	10538138	Gimap1	68.64	68.64	226.7	3.303	9.3157e-06	2.873	1.66168e-05	96.57	76.43	209.02	2.164	0.00170376	2.735	0.00187536	80.77	81.04	257.93	3.193	0.00286662	3.183	0.00363595	77.27	2.934	0.000316717	2.873	1.66168e-05
	10544583	Gimap6	61.39	61.39	732.99	11.94	2.46225e-07	12.504	2.5836e-07	59.6	64.51	794.68	13.334	1.31893e-05	12.319	1.78828e-05	115.59	151.08	744.23	6.439	0.00173921	4.926	0.00195846	62.8	11.672	1.47937e-05	12.504	2.5836e-07
	10538123	Gimap9	25.51	25.51	171.86	6.737	3.00043e-05	6.623	3.07015e-05	27	33.65	172.46	6.387	0.00114259	5.125	0.00138913	31.57	31.24	186.37	5.903	0.00310402	5.966	0.00304144	40.08	4.288	0.000701025	6.623	3.07015e-05
	10446334	Glcci1	507.2	507.2	1568.92	3.093	0.000167801	4.341	6.95584e-05	587.07	186.92	1384.06	2.358	0.000191102	7.405	9.8046e-06	500.39	317.5	1413.05	2.824	0.0146278	4.451	0.00757981	387.58	4.048	0.000709184	4.341	6.95584e-05
	10543118	Glcci1	223.8	223.8	486.28	2.173	0.000173693	2.014	7.59602e-05	345.47	191.32	590.84	1.71	0.00364792	3.088	0.000121597	307.84	265.14	652.92	2.121	0.00692894	2.463	0.00365003	205.01	2.372	0.000271451	2.014	7.59602e-05
	10413657	Glt8d1	92.3	92.3	254.26	2.755	0.000940501	3.205	0.000680419	85.84	95.46	199.92	2.329	0.00118535	2.094	0.00146781	101.65	91.06	184.82	1.818	0.0182171	2.03	0.00658053	140.65	1.808	0.0136926	3.205	0.000680419
	10412517	Gm10021	84.58	84.58	331.89	3.924	6.91285e-05	6.842	2.41612e-05	86.66	60.74	315.28	3.638	6.50077e-05	5.191	0.000118153	72.4	52.54	411.72	5.687	0.000126156	7.836	0.00013627	140.98	2.354	0.0105527	6.842	2.41612e-05
	10458088	Gm10548	94.94	94.94	211.18	2.224	4.79592e-05	2.331	3.51e-05	105.02	101.48	176.26	1.678	0.00596895	1.737	0.00548682	100.72	101.25	188	1.867	0.000737776	1.857	0.00336552	74.41	2.838	0.000158716	2.331	3.51e-05
	10406452	Gm10759	59.28	59.28	331.29	5.589	0.00223134	2.303	0.0122637	29.92	35.12	216.18	7.225	0.000470957	6.155	0.000548349	34.79	69.17	205.28	5.901	0.0016587	2.968	0.00379572	45.62	7.262	0.0055994	2.303	0.0122637
	10404772	Gm10790	55.81	55.81	341.74	6.123	0.000714065	7.307	0.000605458	43.4	50.58	261.95	6.036	0.00171524	5.179	0.00200724	43.35	51.28	300.69	6.936	0.0303095	5.864	0.0328218	33.79	10.114	0.00237324	7.307	0.000605458
	10392410	Gm10838	86.75	86.75	388.35	4.477	1.12263e-07	5.249	7.95144e-08	71.5	90.09	228.19	3.191	6.96223e-07	2.533	5.9618e-05	88.34	83.11	324.14	3.669	0.0147921	3.9	0.0134491	63.61	6.105	4.11867e-06	5.249	7.95144e-08
	10376383	Gm12253	22.06	22.06	183.4	8.314	9.93101e-06	8.129	9.93281e-06	23.04	25.95	435.93	18.921	1.92328e-05	16.799	2.02779e-05	23.35	24.09	123.94	5.308	0.0436735	5.145	0.0444292	19.44	9.434	0.000156908	8.129	9.93281e-06
	10513362	Gm12528	122.77	122.77	256.62	2.09	3.94579e-06	3.244	2.97593e-07	129.39	76.71	187.33	1.448	0.0104198	2.442	0.00056157	129.71	86.89	215.47	1.661	0.0117339	2.48	0.00248991	150.45	1.706	0.00128436	3.244	2.97593e-07
	10486201	Gm14207	38.33	38.33	201.15	5.248	1.60201e-06	6.325	1.12235e-06	45.38	39.86	179.73	3.961	0.00126716	4.509	0.000983236	39.94	39.54	189.73	4.75	0.000986927	4.798	0.00114791	32.42	6.205	3.94922e-05	6.325	1.12235e-06
	10539927	Gm1965	188.1	188.1	459.49	2.443	4.72765e-05	3.383	1.07937e-05	185.98	136.6	323.38	1.739	0.0460826	2.367	0.0134835	208.19	139.21	716.58	3.442	0.126387	5.147	0.0968289	165.71	2.773	0.00033836	3.383	1.07937e-05
	10539931	Gm1965	298.09	298.09	904.13	3.033	2.48931e-06	8.658	2.17458e-07	367.04	139.3	429.77	1.171	0.491293	3.085	0.0265377	479.69	145.94	1087.83	2.268	0.154721	7.454	0.0602902	309.12	2.925	0.000124242	8.658	2.17458e-07
	10402262	Gm2701	285.66	285.66	606.62	2.124	0.000133338	3.017	4.95713e-06	141.74	123.31	523.33	3.692	0.000969949	4.244	0.000866943	167.51	125.5	488.11	2.914	0.0146789	3.889	0.00930605	930.31	0.652	0.0193503	3.017	4.95713e-06
	10417264	Gm3373	41.08	41.08	124.39	3.028	0.000127887	4.587	4.88227e-05	39.35	29.43	107.82	2.74	0.00144437	3.664	0.000807484	40.36	34.78	130.15	3.225	0.000523351	3.742	0.00235697	61.38	2.027	0.00868133	4.587	4.88227e-05
	10585097	Gm5617	163.9	163.9	472.22	2.881	1.87254e-05	3.005	1.48245e-05	185.75	185.03	668.87	3.601	0.000224601	3.615	0.000249704	190.55	175.49	467.18	2.452	0.000237888	2.662	0.00028169	269.71	1.751	0.0071308	3.005	1.48245e-05
	10414427	Gm6498	31.65	31.65	160.46	5.07	1.26349e-05	5.094	1.06913e-05	38.46	48.82	129.53	3.368	0.000700084	2.653	0.00319274	40.24	41.48	118.43	2.943	0.00159502	2.855	0.000719184	30.45	5.27	0.000201421	5.094	1.06913e-05
	10347915	Gm7609	137.79	137.79	624.95	4.536	0.000226947	3.114	0.000548394	165.99	96.19	671.23	4.044	0.000561232	6.978	0.000312261	158.61	138.49	643.42	4.057	0.00174806	4.646	0.00146018	505.95	1.235	0.137041	3.114	0.000548394
	10347925	Gm7609	112.3	112.3	496.19	4.418	0.000392012	3.128	0.000852681	145.48	73.67	564.42	3.88	0.000622973	7.661	0.000320662	137.79	122.11	539.82	3.918	0.00157157	4.421	0.000990724	439.72	1.128	0.390183	3.128	0.000852681
	10462111	Gm9938	163.86	163.86	490.78	2.995	1.20971e-05	2.575	1.91395e-05	127.83	119.61	333.81	2.611	0.000690183	2.791	0.00119048	123.64	148.13	323.28	2.615	0.0086006	2.182	0.00869954	171.51	2.862	0.000107663	2.575	1.91395e-05
	10588836	Gmppb	69.21	69.21	149.11	2.154	0.000100623	2.281	4.34542e-05	75.1	61.08	123.75	1.648	0.00361741	2.026	0.00142326	86.91	71.5	89.46	1.029	0.826526	1.251	0.244635	193.9	0.769	0.0149076	2.281	4.34542e-05
	10371230	Gna11	144.59	144.59	517.3	3.578	4.29508e-06	3.335	5.6829e-06	172.14	113.52	571.45	3.32	0.000185828	5.034	0.000103932	158.36	127.48	467.33	2.951	0.00115724	3.666	0.00118026	201.99	2.561	0.000212519	3.335	5.6829e-06
	10371220	Gna15	206.26	206.26	512.93	2.487	0.00112029	6.2	0.000160393	472.81	149.09	749.09	1.584	0.0278594	5.024	0.0019209	394.71	107.83	632.76	1.603	0.00878293	5.868	0.000733927	575.78	0.891	0.380436	6.2	0.000160393
	10497689	Gnb4	174.21	174.21	410.28	2.355	8.72404e-07	6.058	1.13249e-08	298.67	85.43	308.79	1.034	0.868046	3.615	0.000339609	290.92	140.46	325.24	1.118	0.592612	2.316	0.00290167	690	0.595	0.0195513	6.058	1.13249e-08
	10512640	Gne	302.79	302.79	1478.85	4.884	2.13984e-08	5.526	6.87933e-09	267.91	227.26	1377.64	5.142	0.00016004	6.062	0.000132288	289.15	261.43	1410.64	4.879	0.00261839	5.396	0.0022469	324.3	4.56	1.35869e-06	5.526	6.87933e-09
	10365601	Gnptab	310.89	310.89	947.74	3.048	7.09375e-07	2.78	1.2743e-06	260.99	254.39	771.79	2.957	0.000124526	3.034	2.18216e-05	260.93	280.23	776.51	2.976	0.000236326	2.771	1.20876e-05	306.78	3.089	3.42717e-05	2.78	1.2743e-06
	10409767	Golm1	70.9	70.9	194.05	2.737	0.000554654	2.781	0.000538857	126.49	121.52	254.91	2.015	0.00309593	2.098	0.00519051	117.56	81.85	190.12	1.617	0.0423577	2.323	0.0177372	196.32	0.988	0.907571	2.781	0.000538857
	10468533	Gpam	86.96	86.96	204.21	2.348	0.0115034	2.037	0.0179288	93.5	92.29	136.16	1.456	0.0527639	1.475	0.101292	83.14	110.56	142.03	1.708	0.007502	1.285	0.0194198	123.47	1.654	0.0654354	2.037	0.0179288
	10603151	Gpm6b	71.19	71.19	564.74	7.933	0.00118559	2.585	0.00714569	69.85	82.52	409.29	5.86	0.00244096	4.96	0.00287209	70.34	147.49	424.55	6.036	6.51068e-05	2.879	7.91315e-05	64.58	8.745	0.00429747	2.585	0.00714569
	10525387	Gpn3	101.98	101.98	240.57	2.359	0.000125854	2.051	0.000144407	100.67	118.04	201.76	2.004	0.022354	1.709	0.0333286	120.79	123.51	216.96	1.796	0.0683826	1.757	0.0676223	193.82	1.241	0.068057	2.051	0.000144407
	10526943	Gpr146	126.2	126.2	326.13	2.584	2.62706e-07	2.416	5.78403e-08	105.21	121.89	279.25	2.654	0.00322192	2.291	0.00845643	112.34	107.7	263.76	2.348	0.0255814	2.449	0.0244483	108.7	3	9.23158e-06	2.416	5.78403e-08
	10483679	Gpr155	193.43	193.43	1253.22	6.479	7.14987e-08	4.482	1.62871e-07	161	286.27	1131.18	7.026	1.94115e-05	3.951	0.000185102	131.08	258.59	1074.44	8.197	1.37244e-05	4.155	8.17896e-06	216.89	5.778	5.96323e-06	4.482	1.62871e-07
	10491272	Gpr160	56.79	56.79	121.64	2.142	0.000132288	2.251	8.86243e-05	68.31	78.19	130.84	1.915	0.00594887	1.673	0.00755703	68.83	65.08	151.25	2.197	0.00035973	2.324	0.00180845	59.98	2.028	0.000978816	2.251	8.86243e-05
	10547888	Gpr162	74.66	74.66	340.35	4.559	7.97271e-05	3.366	0.00015726	77.17	137.42	286.43	3.712	0.00266899	2.084	0.00885186	90.04	112.49	210.78	2.341	0.00377545	1.874	0.00656148	88.94	3.827	0.000893719	3.366	0.00015726
	10498345	Gpr171	301.33	301.33	728.55	2.418	0.0311402	13.263	0.00408591	345.11	152.17	793.28	2.299	0.00789131	5.213	0.00169228	437.47	105.8	648.97	1.483	0.10832	6.134	0.00799466	716.89	1.016	0.943492	13.263	0.00408591
	10601424	Gpr174	15.37	15.37	131.57	8.56	5.52678e-06	8.902	5.59783e-06	15.92	19.99	117.52	7.382	9.41805e-07	5.879	1.56911e-06	16.23	17.53	125.01	7.702	1.02038e-05	7.131	1.19207e-05	16.31	8.067	0.000130819	8.902	5.59783e-06
	10359375	Gpr52	261.45	261.45	1253.81	4.796	2.4154e-05	13.233	8.63038e-06	228.81	117.36	1240.01	5.419	0.00231628	10.566	0.00149645	279.23	148.81	1179.34	4.224	0.000674254	7.925	0.000323084	194.05	6.461	0.00022527	13.233	8.63038e-06
	10592471	Gramd1b	186.3	186.3	398.85	2.141	1.54651e-05	2.159	6.14555e-06	195.85	225.14	353.4	1.804	0.00343561	1.57	0.0095444	246.92	263.63	317.93	1.288	0.153895	1.206	0.255601	183.91	2.169	9.18396e-05	2.159	6.14555e-06
	10376796	Grap	228.11	228.11	939.59	4.119	5.98825e-07	2.379	9.73096e-06	309.05	255.92	1154.92	3.737	8.31314e-05	4.513	9.045e-05	256.92	404.88	760.2	2.959	0.000184663	1.878	0.000493741	506.3	1.856	0.000282122	2.379	9.73096e-06
	10599348	Gria3	52.52	52.52	859.92	16.373	4.57925e-06	21.428	3.80059e-06	42.37	45.39	735.74	17.365	6.5403e-08	16.209	8.58307e-08	54.98	62.41	695.74	12.654	0.000120088	11.148	0.000123269	72.18	11.914	0.000113953	21.428	3.80059e-06
	10424781	Grina	470.98	470.98	1762.3	3.742	1.46238e-08	3.889	9.86732e-09	539.9	470.56	1674.8	3.102	3.70515e-05	3.559	2.72447e-05	640.78	485.78	1875.28	2.927	0.00176907	3.86	0.00108382	455.64	3.868	2.89541e-06	3.889	9.86732e-09
	10584124	Grit	159.29	159.29	655.82	4.117	1.1107e-06	6.51	3.94569e-07	101.87	72.54	530.81	5.211	0.00089723	7.317	0.00067854	124.18	102.39	551.19	4.439	0.016591	5.383	0.0145387	87.38	7.505	1.69646e-05	6.51	3.94569e-07
	10405464	Grk6	320.07	320.07	924.42	2.888	1.91961e-05	2.543	1.35469e-05	325.85	278.54	796.77	2.445	0.000392584	2.861	0.000283641	383.89	342.38	856.02	2.23	0.00023862	2.5	1.07678e-05	428.33	2.158	0.000256469	2.543	1.35469e-05
	10543494	Grm8	17.98	17.98	340.05	18.913	2.62404e-05	17.332	2.70047e-05	21.03	21.74	310.06	14.744	0.00176992	14.262	0.00180696	20.91	20.71	267.21	12.779	2.09657e-06	12.902	1.20942e-06	18.13	18.756	0.000330342	17.332	2.70047e-05
	10381588	Grn	1961.49	1961.49	6636.15	3.383	4.58921e-08	5.305	6.13571e-09	1932.32	1513.18	6911.6	3.577	5.95861e-06	4.568	9.22059e-06	2031.22	1184.27	6295.19	3.099	0.000596988	5.316	0.000272867	2627.9	2.525	8.11562e-06	5.305	6.13571e-09
	10464583	Gstp1	514.17	514.17	1307.99	2.544	0.00022973	2.808	0.000172366	492.32	462.34	1021.64	2.075	0.0183398	2.21	0.0192011	428.5	426.42	1013.68	2.366	0.0303264	2.377	0.0195075	1158.2	1.129	0.445567	2.808	0.000172366
	10534216	Gtf2i	552.32	552.32	1146.94	2.077	0.00273362	2.676	0.00098854	562.5	375.67	1187.06	2.11	0.000508561	3.16	0.000206135	536.6	408.52	1242.31	2.315	0.00677507	3.041	0.00293331	563.05	2.037	0.00851852	2.676	0.00098854
	10444814	H2-gs10	883.93	883.93	2249.15	2.544	3.12354e-06	2.587	3.80386e-06	980.35	661.58	2563.91	2.615	0.000974808	3.875	0.000550801	1050.98	828.69	2449.89	2.331	0.00705744	2.956	0.00527815	1217.44	1.847	0.00137993	2.587	3.80386e-06
	10450675	H2-T24	171.84	171.84	787.78	4.584	6.65759e-05	2.551	0.000273025	162.25	215.78	901.7	5.557	0.00033221	4.179	0.000496501	154.64	176.43	969.51	6.269	0.0029115	5.495	0.00308804	205.27	3.838	0.000731336	2.551	0.000273025
	10502205	Hadh	179.63	179.63	421.32	2.345	3.2524e-05	3.087	1.72821e-06	184.72	168.35	400.82	2.17	0.000984422	2.381	0.000824867	218.51	137.29	332.81	1.523	0.0680876	2.424	0.00425683	382.46	1.102	0.0664903	3.087	1.72821e-06
	10375463	Havcr1	31.77	31.77	815.67	25.674	4.13198e-07	28.195	3.95454e-07	36.5	36.52	845.58	23.167	5.8189e-07	23.154	5.25123e-07	39.82	32.55	761.31	19.119	0.000114944	23.389	0.000113651	55.79	14.62	2.30825e-05	28.195	3.95454e-07
	10431371	Hdac10	141.44	141.44	406.04	2.871	2.61317e-08	2.015	6.47626e-07	172.23	175.01	308.29	1.79	0.00120779	1.762	0.000887978	155.38	218.65	346.8	2.232	0.000983761	1.586	0.00613257	216.22	1.878	9.56506e-06	2.015	6.47626e-07
	10391577	Hdac5	199	199	617.21	3.102	3.86854e-08	2.76	1.92515e-07	239.53	271.55	454.82	1.899	0.00213911	1.675	0.00440908	208.53	235.8	450.51	2.16	0.00206076	1.911	0.00091956	217.75	2.834	4.79388e-06	2.76	1.92515e-07
	10424860	Heatr7a	212.47	212.47	459.04	2.16	3.42764e-06	2.709	3.44795e-06	215.7	198.58	326.44	1.513	0.00671871	1.644	0.00253499	211.72	191.55	354.21	1.673	0.00145425	1.849	0.000699849	241.46	1.901	0.000137682	2.709	3.44795e-06
	10424894	Heatr7a	235.24	235.24	490.65	2.086	4.37414e-06	2.357	1.17807e-06	249.73	249.1	349.9	1.401	0.0257507	1.405	0.0226787	242.16	224.79	412.08	1.702	0.00154386	1.833	0.00022044	285.57	1.718	0.00014454	2.357	1.17807e-06
	10494388	Hist2h2be	51.35	51.35	126.11	2.456	0.0151792	2.703	0.0107688	43.95	45.96	107.4	2.444	0.000683237	2.337	0.000645974	41.62	39.42	100.27	2.409	0.0404985	2.544	0.0364366	56.56	2.23	0.0340337	2.703	0.0107688
	10507677	Hivep3	92.02	92.02	242.64	2.637	1.90998e-07	2.437	5.52399e-07	112.23	116.59	226.19	2.015	0.00416332	1.94	0.00454704	108	116.35	232.22	2.15	0.0262251	1.996	0.0328313	78.5	3.091	5.54687e-05	2.437	5.52399e-07
	10412466	Hmgcs1	275.86	275.86	801.56	2.906	0.00684878	2.602	0.0103617	211.14	135.07	362.99	1.719	0.0349801	2.687	0.00283521	321.17	345.06	622.23	1.937	0.000476077	1.803	0.0192287	333.35	2.405	0.0249433	2.602	0.0103617
	10494643	Hmgcs2	57	57	166.81	2.926	2.50037e-05	3.073	2.70832e-05	58.2	67.01	160.44	2.757	0.00145806	2.394	0.00140212	54.91	57.24	115.73	2.108	3.732e-05	2.022	0.000567929	45.25	3.686	0.000216698	3.073	2.70832e-05
	10595371	Hmgn3	141.72	141.72	367.9	2.596	0.00149672	2.86	0.0011144	135.26	73.88	432.3	3.196	0.00316036	5.851	0.000846004	194.69	232.49	419.75	2.156	0.0151251	1.805	0.00980288	231.92	1.586	0.0629072	2.86	0.0011144
	10392943	Hn1	456.19	456.19	1169.55	2.564	2.74097e-06	2.243	3.63145e-07	542.56	352.94	1001.81	1.846	0.00961282	2.838	0.00299421	527.56	498.17	931.64	1.766	0.061522	1.87	0.0508126	1071.17	1.092	0.0456718	2.243	3.63145e-07
	10417359	Hn1l	42	42	113.71	2.707	0.000214848	3.844	8.95884e-05	43.12	31.42	99.77	2.314	0.00641185	3.175	0.00301108	45.3	35.61	122.27	2.699	0.00192489	3.434	0.00451936	55.3	2.056	0.00682654	3.844	8.95884e-05
	10531737	Hpse	220.74	220.74	1836.6	8.32	4.21136e-08	10.928	1.1055e-08	202.13	239.52	1826.02	9.034	3.75926e-05	7.624	3.8557e-05	177.37	143.16	1857.13	10.47	0.00340266	12.972	0.00314971	395.91	4.639	1.13031e-05	10.928	1.1055e-08
	10529732	Hs3st1	41.15	41.15	286.43	6.961	6.86185e-09	7.862	6.39428e-09	40.46	42.69	255.49	6.315	4.65403e-06	5.985	6.73518e-06	48.21	36.74	263.86	5.473	0.00108581	7.182	0.000834513	32.55	8.8	1.13409e-06	7.862	6.39428e-09
	10361234	Hsd11b1	37.74	37.74	149.76	3.968	0.00178355	4.256	0.00151249	37.59	35.98	210.65	5.604	0.000680273	5.855	0.000651875	38.42	34.89	141.68	3.688	0.000492311	4.061	0.0013205	27.33	5.48	0.0041663	4.256	0.00151249
	10359917	Hsd17b7	73.26	73.26	182.6	2.492	0.00356581	2.042	0.00769419	71.85	78.68	95.39	1.328	0.0938963	1.212	0.32084	84.43	111.63	116.45	1.379	0.0225406	1.043	0.711319	65.81	2.775	0.0124738	2.042	0.00769419
	10440388	Hspa13	141.7	141.7	312.97	2.209	0.00411683	2.457	0.00351466	117.11	79.36	345.61	2.951	0.00482312	4.355	0.00261151	125.03	113.54	302.36	2.418	0.0110432	2.663	0.00913216	368.31	0.85	0.27348	2.457	0.00351466
	10435443	Hspbap1	121.73	121.73	315.32	2.59	0.000162904	2.349	0.000235279	141.23	166.23	266.83	1.889	0.00284395	1.605	0.0117123	123.26	155.53	244.7	1.985	0.00358685	1.573	0.00626669	160.08	1.97	0.0026249	2.349	0.000235279
	10525365	Hvcn1	97.61	97.61	1580.47	16.192	5.83046e-07	3.551	4.82562e-06	207.23	340.32	1893.95	9.139	0.00053783	5.565	0.000720416	239.56	500.17	1507.6	6.293	0.00456965	3.014	0.00950789	279.22	5.66	5.43005e-05	3.551	4.82562e-06
	10403413	Idi1	146.2	146.2	632.72	4.328	0.00169039	3.435	0.002628	117.26	113.67	394.19	3.362	0.00622699	3.468	0.00794918	274.42	284.09	554.82	2.022	0.17332	1.953	0.184932	290.71	2.176	0.0387019	3.435	0.002628
	10482762	Idi1	150.24	150.24	605.88	4.033	0.00355245	3.275	0.00556587	121.8	116.25	336.78	2.765	0.0171661	2.897	0.0218961	290.63	308.94	507.02	1.745	0.232941	1.641	0.267744	294.39	2.058	0.059515	3.275	0.00556587
	10402347	Ifi27l2a	80.07	80.07	397.81	4.968	5.96769e-08	2.181	0.000122683	68.52	162.13	386.05	5.634	0.00668668	2.381	0.0233283	68.72	95.36	372.75	5.424	0.000275535	3.909	0.00037011	277.18	1.435	0.0158236	2.181	0.000122683
	10502791	Ifi44	106.9	106.9	625.25	5.849	0.000602259	10.994	0.000340599	182.09	73.9	613.76	3.371	0.00356238	8.305	0.001496	121.48	60.78	612.35	5.041	0.0814707	10.075	0.0610388	685.45	0.912	0.490463	10.994	0.000340599
	10375515	Ifi47	39.22	39.22	138.29	3.526	2.06188e-05	2.333	0.000107466	37.69	48.27	138.79	3.682	5.98306e-05	2.875	0.000844262	34.53	40.08	113.56	3.289	0.000933497	2.833	0.000883824	38.74	3.57	0.000256095	2.333	0.000107466
	10436849	Ifnar1	524.62	524.62	1608.6	3.066	0.000216203	2.911	0.000215493	514.38	547.77	1379.68	2.682	3.91122e-05	2.519	0.000294119	581.59	489.93	1566.76	2.694	0.00141061	3.198	0.000141536	534.77	3.008	0.00122294	2.911	0.000215493
	10436830	Ifnar2	694.29	694.29	2915.57	4.199	1.77911e-07	2.293	2.56393e-07	518.37	490.48	2959.03	5.708	8.66817e-05	6.033	8.60326e-05	581.63	629	3359.03	5.775	0.000199137	5.34	0.000111245	833.98	3.496	1.30662e-05	2.293	2.56393e-07
	10554094	Igf1r	81.18	81.18	478.67	5.896	2.1971e-08	6.119	1.58121e-08	87.32	138.28	335.42	3.841	0.000250043	2.426	0.000489123	90.3	103.47	399.84	4.428	5.34147e-05	3.864	0.000101927	81.63	5.864	4.29221e-06	6.119	1.58121e-08
	10438415	Igl-V2	29.17	29.17	351.35	12.045	2.80595e-05	11.312	2.94049e-05	31.33	33.47	463.74	14.802	6.72593e-05	13.855	6.76076e-05	38.44	41.82	487.34	12.678	9.37065e-05	11.653	0.00011082	25.52	13.768	0.000329789	11.312	2.94049e-05
	10455961	Iigp1	38.62	38.62	136.17	3.526	0.000325259	5.923	4.29732e-05	63.74	39.54	116.47	1.827	0.0277569	2.946	0.00534088	49.9	21.88	101.56	2.035	0.0970264	4.642	0.0308606	23.37	5.827	0.000562577	5.923	4.29732e-05
	10357604	Ikbke	58.51	58.51	122.24	2.089	0.000100974	2.053	0.000263007	59.6	70.13	121.35	2.036	0.00284993	1.73	0.00733427	61.94	73.04	134.53	2.172	0.00210051	1.842	0.00354596	52.83	2.314	0.00061603	2.053	0.000263007
	10355312	Ikzf2	70.89	70.89	243.25	3.431	0.000366127	3.651	0.000307524	81.35	81.28	239.03	2.938	0.000291891	2.941	0.000110061	84.29	84.22	277.72	3.295	0.0316532	3.298	0.0308545	67.43	3.607	0.00181874	3.651	0.000307524
	10390640	Ikzf3	41.32	41.32	253.86	6.144	5.26231e-07	3.697	1.96636e-06	43.33	59.43	249.02	5.747	0.0023242	4.19	0.00385104	54.98	60.66	260.74	4.742	0.0296262	4.298	0.0313815	69.87	3.633	0.000357104	3.697	1.96636e-06
	10418341	Il17rb	46.52	46.52	332.36	7.144	5.0383e-07	7.042	4.95763e-07	54.09	64.44	235.61	4.356	0.00089529	3.656	0.000948551	67.24	71.02	280.43	4.171	0.00779396	3.949	0.0092062	47.74	6.962	2.17195e-05	7.042	4.95763e-07
	10345777	Il1rl2	25.79	25.79	182.97	7.095	1.0392e-07	8.738	8.6162e-08	39.12	45.66	130.36	3.332	0.000148741	2.855	0.000322157	25.78	25.96	106.27	4.122	0.000583338	4.094	0.000551085	120.1	1.523	0.0167253	8.738	8.6162e-08
	10427628	Il7r	148.05	148.05	1785.86	12.063	1.25405e-06	12.962	1.20707e-06	189.07	250.68	1623.3	8.586	1.38498e-05	6.476	1.53939e-05	268.58	477.12	2362.78	8.797	0.000214149	4.952	0.000281371	316.31	5.646	0.000235947	12.962	1.20707e-06
	10384974	Il9r	107.29	107.29	324.33	3.023	9.37998e-05	3.291	7.75967e-05	132.29	123.01	418.7	3.165	0.000856461	3.404	0.000744974	103.1	124.77	310.13	3.008	0.0186537	2.486	0.0259043	90.48	3.585	0.000669415	3.291	7.75967e-05
	10345580	Inpp4a	474.93	474.93	1719.62	3.621	3.83567e-08	4.516	1.29848e-08	491.17	339.19	1443.19	2.938	0.000198758	4.255	0.000109663	483.68	334.85	1571.43	3.249	0.00578713	4.693	0.00392685	482.39	3.565	3.84221e-06	4.516	1.29848e-08
	10558515	Inpp5a	138.63	138.63	379.07	2.734	7.0435e-06	2.148	6.65923e-06	170.76	180.5	323.04	1.892	0.00135351	1.79	0.00167145	191.59	154.18	303.14	1.582	0.0133827	1.966	2.09517e-05	178.5	2.124	0.000110701	2.148	6.65923e-06
	10565996	Inppl1	168.54	168.54	437.13	2.594	7.35359e-07	2.454	1.35716e-06	173.2	205.61	434.93	2.511	0.00080722	2.115	0.00120207	201.19	195.95	418.85	2.082	0.000284697	2.138	0.000139137	179.44	2.436	0.000108202	2.454	1.35716e-06
	10520362	Insig1	228.39	228.39	1820.31	7.97	0.000156921	5.459	0.000235643	237.33	306.9	1007.8	4.246	0.000121494	3.284	0.000375593	338.36	391.99	1068.87	3.159	0.00177623	2.727	0.00391687	438.91	4.147	0.00189009	5.459	0.000235643
	10576696	Insr	198.85	198.85	417	2.097	3.45884e-06	2.151	4.70409e-08	200.3	239.92	276.37	1.38	0.0130525	1.152	0.123527	270.71	236.92	276.74	1.022	0.707405	1.168	0.0712351	164.32	2.538	1.08661e-05	2.151	4.70409e-08
	10352735	Ints7	510.04	510.04	1024.52	2.009	9.61129e-08	2.077	2.12393e-05	563.08	296.6	897.96	1.595	0.00158098	3.028	6.08872e-05	544.08	429.84	931.16	1.711	0.00751879	2.166	0.00177951	842.61	1.216	0.0065893	2.077	2.12393e-05
	10358064	Ipo9	293.8	293.8	927	3.155	1.48822e-07	2.531	1.85463e-06	309.93	267.59	881.3	2.844	0.00063418	3.293	0.00042803	272.17	351.45	912.19	3.352	0.00123258	2.596	0.00152793	439.36	2.11	2.66468e-05	2.531	1.85463e-06
	10582811	Irf2bp2	528.3	528.3	1975.59	3.74	5.38778e-08	2.127	2.2651e-06	785.63	1076.41	1662.99	2.117	0.000847208	1.545	0.00808238	703.91	1012.34	1499.07	2.13	0.0021618	1.481	0.0096884	635.13	3.111	5.51048e-07	2.127	2.2651e-06
	10569102	Irf7	589.76	589.76	1953.9	3.313	2.38671e-05	3.231	2.00784e-05	699.02	449.17	2280.11	3.262	0.000269703	5.076	8.88649e-05	615.72	257.47	1697.68	2.757	0.0665181	6.594	0.0312397	1694.52	1.153	0.127426	3.231	2.00784e-05
	10557591	Itgal	1015.24	1015.24	2098.77	2.067	2.17059e-06	2.525	4.4868e-07	1021.49	479.68	1948.27	1.907	0.000447008	4.062	5.62926e-05	825.68	462.17	2023.76	2.451	0.0125606	4.379	0.00538962	1256.52	1.67	0.000379096	2.525	4.4868e-07
	10381809	Itgb3	110.95	110.95	634.87	5.722	1.20272e-07	4.296	1.77323e-07	86.12	136	378.27	4.392	0.000505567	2.781	0.00146021	95.17	175.31	541.85	5.693	0.00297102	3.091	0.00502848	79.34	8.002	5.31913e-06	4.296	1.77323e-07
	10432957	Itgb7	409.73	409.73	873.07	2.131	1.01473e-05	2.04	3.88924e-06	608.87	317.97	664.95	1.092	0.296994	2.091	0.00167608	605.66	480.19	653.87	1.08	0.309318	1.362	0.0112624	1010.96	0.864	0.0102368	2.04	3.88924e-06
	10549282	Itpr2	281.03	281.03	691.35	2.46	4.12768e-07	2.083	2.72514e-07	292.37	352.89	579.62	1.982	9.64264e-06	1.642	0.000566894	300.63	272.48	615.64	2.048	0.00117916	2.259	0.00108069	282.85	2.444	9.10549e-05	2.083	2.72514e-07
	10436892	Itsn1	58.45	58.45	493.06	8.436	8.81181e-05	9.055	8.18583e-05	62.62	69.22	404.15	6.454	0.000107802	5.839	0.000115946	60.77	57.8	329.11	5.416	1.30854e-05	5.694	1.71159e-05	86.59	5.694	0.000964569	9.055	8.18583e-05
	10521481	Jakmip1	107.53	107.53	273.37	2.542	2.23081e-06	2.604	1.82725e-06	121.86	126.39	324.47	2.663	0.000865526	2.567	8.11806e-05	126.12	128.21	273.36	2.167	0.000971356	2.132	0.00107822	72.25	3.784	1.64964e-06	2.604	1.82725e-06
	10396306	Jkamp	136.6	136.6	277.99	2.035	0.0025177	2.183	0.00126794	100.85	94.59	238.18	2.362	0.000175045	2.518	0.00053895	110.74	95.31	246	2.221	0.014953	2.581	0.00398732	226.75	1.226	0.134395	2.183	0.00126794
	10570516	Kbtbd11	224.22	224.22	504.24	2.249	7.94401e-05	3.138	2.49036e-06	166.26	105.77	324.65	1.953	0.00623756	3.069	0.00147988	179.81	100.56	390.61	2.172	0.140002	3.884	0.0682317	182.35	2.765	0.000162687	3.138	2.49036e-06
	10518927	Kcnab2	171.04	171.04	393.92	2.303	2.20321e-05	2.002	2.69829e-05	260.79	263.26	419.95	1.61	0.0303951	1.595	0.0425034	227.43	223.75	340.6	1.498	0.0612811	1.522	0.0720428	369.48	1.066	0.270798	2.002	2.69829e-05
	10422059	Kctd12	988.69	988.69	2096.83	2.121	8.96499e-05	3.376	5.58394e-06	1006.88	991.72	1752.1	1.74	0.00326047	1.767	0.000386462	1141.78	797.17	1694.87	1.484	0.00793475	2.126	0.00201641	1187.59	1.766	0.00230582	3.376	5.58394e-06
	10553131	Kdelr1	228.92	228.92	472.54	2.064	6.12123e-05	2.246	2.15359e-05	208.91	172.78	442.7	2.119	0.00220617	2.562	0.00156756	203.76	183.94	391.26	1.92	0.00496905	2.127	0.00212101	401.59	1.177	0.0269809	2.246	2.15359e-05
	10530692	Kdr	117.69	117.69	725.04	6.161	0.000532182	10.88	0.00028872	105.07	168.32	903.77	8.602	4.50778e-05	5.369	0.000101707	84.62	62.81	866.17	10.236	0.00504482	13.79	0.00465134	175.32	4.136	0.00419602	10.88	0.00028872
	10357051	Kdsr	144.92	144.92	348.28	2.403	0.00013295	2.48	6.42887e-05	117.48	142.64	298.64	2.542	9.0136e-05	2.094	0.00209629	141.57	107.38	311.88	2.203	0.0262037	2.904	0.00729835	198.84	1.752	0.00248337	2.48	6.42887e-05
	10520612	Khk	273.88	273.88	862.95	3.151	1.41427e-05	5.997	3.07401e-07	155.67	135.65	893.64	5.741	3.34301e-06	6.588	3.8021e-06	243.85	145.17	611.6	2.508	0.012278	4.213	0.00553306	188.11	4.587	2.77331e-05	5.997	3.07401e-07
	10542836	Klhdc5	113.2	113.2	708.5	6.259	5.98744e-07	6.7	5.39747e-07	93.17	76	584.9	6.278	1.35908e-05	7.696	1.59936e-05	98.51	74.66	572.45	5.811	7.26071e-06	7.667	1.18898e-05	98.68	7.18	3.17178e-05	6.7	5.39747e-07
	10434094	Klhl22	90.21	90.21	195.05	2.162	4.52506e-06	2.045	2.49944e-05	102.86	113.74	163.1	1.586	0.00569674	1.434	0.00927136	81.4	104.48	179.77	2.208	0.00318499	1.721	0.0144712	95.01	2.053	6.75753e-05	2.045	2.49944e-05
	10434302	Klhl24	592.29	592.29	1254.4	2.118	0.00153967	2.184	0.00041151	480.63	478.6	987.15	2.054	0.00108909	2.063	0.000786041	499.69	475.49	1188.74	2.379	0.00914488	2.5	0.00301843	403.66	3.108	0.000646476	2.184	0.00041151
	10552546	Klk1	67.05	67.05	3117.55	46.496	2.51079e-05	43.185	2.53508e-05	67.69	83.17	2889.18	42.683	2.8275e-05	34.738	2.89184e-05	86.32	88.53	2223.19	25.755	0.00712972	25.112	0.00715265	65.89	47.314	0.000318544	43.185	2.53508e-05
	10552587	Klk1b21	46.13	46.13	396.48	8.595	8.38259e-05	8.284	8.55199e-05	44.58	53.07	370.28	8.306	6.9053e-05	6.977	7.53527e-05	49.22	46.08	250.12	5.082	0.0253007	5.428	0.0238367	44.24	8.962	0.000705397	8.284	8.55199e-05
	10548437	Klra17	64.97	64.97	950.54	14.63	3.71211e-08	48.596	1.40287e-08	16.77	22.61	860.98	51.34	2.58851e-05	38.08	2.65291e-05	23.82	16.82	838.74	35.212	0.00565812	49.866	0.00550407	36.23	26.236	2.28619e-06	48.596	1.40287e-08
	10352000	Kmo	1704.1	1704.1	3968.87	2.329	1.68013e-05	2.477	5.68707e-06	738.21	674.81	3593.71	4.868	0.000198125	5.326	0.000186735	947.06	920.39	4106.79	4.336	0.000445888	4.462	0.000348179	980.39	4.048	1.24559e-06	2.477	5.68707e-06
	10368380	L3mbtl3	281.52	281.52	945.85	3.36	8.3907e-06	3.348	1.0818e-06	229.08	244.2	828.83	3.618	0.000309557	3.394	0.000314814	236.39	259.22	902.29	3.817	0.00946907	3.481	0.00987568	223.02	4.241	2.43689e-05	3.348	1.0818e-06
	10547906	Lag3	289.7	289.7	1903.52	6.571	3.46117e-06	13.901	9.43788e-07	158.18	292.86	1381.26	8.732	3.36754e-05	4.716	5.78277e-05	158.54	192.77	1512.2	9.538	0.00175868	7.845	0.00190635	277.43	6.861	5.3228e-05	13.901	9.43788e-07
	10559486	Lair1	96.14	96.14	2947.2	30.655	4.03433e-07	4.764	1.64019e-06	78.38	120.41	3079.49	39.289	1.21488e-05	25.575	1.30087e-05	101.83	229.99	3084.01	30.286	0.000432589	13.409	0.000481588	115.65	25.484	2.04025e-05	4.764	1.64019e-06
	10604187	Lamp2	269.54	269.54	711.48	2.64	1.84738e-05	2.788	1.1865e-05	132.85	172.84	638.45	4.806	3.98913e-05	3.694	1.40782e-05	164.85	169.49	661.82	4.015	0.0030438	3.905	0.00193124	379.85	1.873	0.00219119	2.788	1.1865e-05
	10355266	Lancl1	126.66	126.66	470.53	3.715	7.38986e-06	3.704	7.58873e-06	128.28	81.91	347.68	2.71	0.00178916	4.245	0.00092684	128.53	128.99	375.43	2.921	0.00337525	2.911	0.00229157	219.41	2.145	0.000591532	3.704	7.58873e-06
	10579744	Large	73.33	73.33	164.84	2.248	0.000129239	2.757	5.2255e-05	64.07	61.58	114.07	1.78	0.001123	1.852	0.00127048	76.71	120.81	118.9	1.55	0.0939541	0.984	0.93268	63.75	2.586	0.000680945	2.757	5.2255e-05
	10534303	Lat2	262.37	262.37	641.31	2.444	5.32014e-08	2.301	1.94733e-06	316.13	529.51	720.37	2.279	0.00108928	1.36	0.0278221	269.76	300.82	693.07	2.569	0.0233848	2.304	0.0292781	419.93	1.527	0.000161664	2.301	1.94733e-06
	10595382	Lca5	47.05	47.05	120.78	2.567	1.26945e-05	2.649	7.06975e-06	47.1	57.04	112.33	2.385	0.000209774	1.969	7.01048e-05	47.7	57.38	111.92	2.346	0.030184	1.951	0.0406853	43.45	2.78	0.000153263	2.649	7.06975e-06
	10446771	Lclat1	190.73	190.73	458.65	2.405	0.000272234	2.499	0.000146964	138.19	146.09	422.92	3.06	0.00148523	2.895	0.00220015	177.76	178.56	419.56	2.36	0.00403224	2.35	0.00215388	276.42	1.659	0.00743867	2.499	0.000146964
	10462035	Ldhb	45.91	45.91	226.08	4.924	1.22813e-05	4.401	1.43262e-05	49.23	60.42	154.41	3.137	1.90809e-05	2.556	6.26425e-05	59.25	63.62	175.16	2.956	0.00441488	2.753	0.00442103	52.26	4.326	0.000219858	4.401	1.43262e-05
	10549097	Ldhb	41.76	41.76	163.55	3.916	3.93172e-06	3.214	9.3504e-06	53.69	46.05	115.38	2.149	2.55567e-05	2.506	3.27928e-05	67.98	44.6	126.49	1.861	0.0146586	2.836	0.00124301	46.47	3.519	0.000382739	3.214	9.3504e-06
	10583732	Ldlr	205.42	205.42	686.17	3.34	0.00149988	2.569	0.00270975	211.71	242.29	311.35	1.471	0.0271823	1.285	0.136818	265.05	350.7	408.83	1.542	0.0176733	1.166	0.186057	222.18	3.088	0.00474189	2.569	0.00270975
	10485388	Ldlrad3	149.85	149.85	1060.12	7.075	6.6077e-07	9.072	5.79971e-07	132.16	161.79	880.23	6.66	0.000173587	5.441	0.000202324	116.93	136.69	994.07	8.501	1.20745e-06	7.272	1.94011e-06	125.31	8.46	2.76358e-05	9.072	5.79971e-07
	10431147	Ldoc1l	147.2	147.2	354.88	2.411	1.10534e-06	2.962	6.72011e-07	164.49	117.89	298.62	1.815	0.0075023	2.533	0.00255543	148.67	116.03	303.72	2.043	0.000774939	2.618	0.000968474	140.21	2.531	5.09818e-05	2.962	6.72011e-07
	10352314	Lefty1	44.88	44.88	123.98	2.762	0.000712672	2.834	0.000701664	45.19	59.15	109.51	2.423	0.00637198	1.851	0.0140486	44.48	43.18	120.14	2.701	0.0100376	2.782	0.00994726	33.81	3.667	0.00203918	2.834	0.000701664
	10425161	Lgals1	334.13	334.13	4203.15	12.579	0.000288345	15.688	0.000265671	551.59	703.74	3943.48	7.149	3.31727e-07	5.604	5.08437e-06	389.25	299.84	2811.83	7.224	0.00375713	9.378	0.00315789	2738.84	1.535	0.0483382	15.688	0.000265671
	10393573	Lgals3bp	502.27	502.27	1378.44	2.744	0.000129691	2.532	0.000164442	619.33	730.68	1328.76	2.145	0.000113116	1.819	0.000176458	614.47	642.29	1185.91	1.93	0.0465785	1.846	0.0664943	1607.89	0.857	0.0909045	2.532	0.000164442
	10551626	Lgals4	54.8	54.8	181.07	3.304	0.000395466	3.113	0.00048514	75.91	74.12	119.51	1.574	0.00928062	1.612	0.0115852	55.56	63.31	131.53	2.367	0.00384944	2.078	0.00635435	49.52	3.657	0.00196015	3.113	0.00048514
	10388902	Lgals9	172.94	172.94	631.01	3.649	1.23474e-07	2.225	1.07853e-05	302.92	300.43	755.35	2.494	5.19917e-05	2.514	0.000627997	219.62	215.25	638.22	2.906	0.0165521	2.965	0.0131811	846.69	0.745	0.00187434	2.225	1.07853e-05
	10372503	Lgr5	45.18	45.18	148	3.276	0.00589471	3.324	0.00568994	56.41	61.57	125.74	2.229	0.00409109	2.042	0.00889094	56.03	57.87	101.88	1.818	0.171434	1.76	0.165193	42.77	3.46	0.0132041	3.324	0.00568994
	10437687	Litaf	443.11	443.11	1538.28	3.472	7.38218e-06	7.364	2.43179e-06	449.73	571.14	1165.4	2.591	0.000607118	2.04	0.00263828	499.93	418.55	1036.52	2.073	0.00032137	2.476	0.000369655	788.44	1.951	0.000648948	7.364	2.43179e-06
	10442816	Lmf1	240.52	240.52	504.36	2.097	5.59571e-05	2.162	4.598e-05	245.68	279.74	531.71	2.164	0.00444826	1.901	0.00725074	234.92	241.49	543.48	2.313	0.0872609	2.251	0.0916002	364.12	1.385	0.00985438	2.162	4.598e-05
	10474201	Lmo2	633.4	633.4	2068.46	3.266	2.59998e-06	2.012	4.78634e-05	517.14	837.54	1685.67	3.26	7.36348e-05	2.013	0.000674953	638.45	665.61	1709.09	2.677	0.00180862	2.568	0.00178743	769.05	2.69	0.000166729	2.012	4.78634e-05
	10598152	LOC625360	139.24	139.24	1105.62	7.94	2.72027e-06	2.48	0.000204638	124.01	128.61	906.4	7.309	7.45463e-05	7.048	6.92336e-05	117.48	181.17	964.76	8.212	0.000224722	5.325	0.000479738	357.23	3.095	0.000158829	2.48	0.000204638
	10352756	Lpgat1	378.5	378.5	781.99	2.066	4.40841e-05	2.167	2.74904e-05	436.05	229.72	796.97	1.828	0.00379125	3.469	4.65515e-05	444.84	312.47	910.04	2.046	0.00987013	2.912	0.0023905	599.43	1.305	0.0114944	2.167	2.74904e-05
	10502776	Lphn2	57.65	57.65	138.11	2.396	0.00113855	2.98	0.000601618	58.81	59.74	82.04	1.395	0.0397059	1.373	0.0683373	53.2	49.56	96.46	1.813	0.0332407	1.946	0.028537	45.87	3.011	0.00273139	2.98	0.000601618
	10502780	Lphn2	46.73	46.73	158.6	3.394	2.88295e-06	4.998	3.54862e-07	42.74	41.86	95.54	2.235	0.00855075	2.282	0.00815864	36.13	37.68	85.42	2.364	0.00912717	2.267	0.0116299	34.76	4.563	3.99943e-05	4.998	3.54862e-07
	10421581	Lrch1	579.35	579.35	1164.67	2.01	8.4938e-08	2.147	6.89651e-08	587.93	442.78	940.54	1.6	0.00016894	2.124	0.00013153	599.49	522.36	973.17	1.623	0.00201496	1.863	0.000262666	523.71	2.224	3.72833e-06	2.147	6.89651e-08
	10506714	Lrp8	110.7	110.7	2500.18	22.585	2.59847e-06	9.393	4.00493e-06	122.65	196.4	2467.7	20.12	1.87042e-05	12.565	2.43024e-05	148.67	251.71	2169.38	14.592	0.0089076	8.619	0.0102882	142.26	17.575	7.67537e-05	9.393	4.00493e-06
	10408280	Lrrc16a	221.56	221.56	2140.11	9.659	7.71328e-07	3.091	4.41346e-06	97.42	180.81	1889.68	19.397	2.0168e-08	10.451	4.45262e-08	128.01	487.34	1823.79	14.247	1.88601e-05	3.742	0.000200119	135.45	15.8	2.1381e-05	3.091	4.41346e-06
	10364194	Lss	66.1	66.1	177.71	2.689	0.00138222	2.632	0.00144757	67.51	62.19	109.66	1.624	0.00222917	1.763	0.000377579	74.76	75.95	140.85	1.884	0.00522326	1.855	0.00646901	94.02	1.89	0.0136147	2.632	0.00144757
	10429564	Ly6a	393.09	393.09	7994.05	20.336	5.37685e-07	46.952	4.19976e-07	355.9	171.79	9840.48	27.65	2.81008e-06	57.282	2.65565e-06	442.57	129.19	9232.88	20.862	9.97951e-05	71.467	7.55498e-05	3051.49	2.62	0.000192276	46.952	4.19976e-07
	10429568	Ly6c1	248.3	248.3	7935.1	31.958	1.95438e-08	89.906	1.5557e-08	170.04	92.24	9416.58	55.379	2.297e-05	102.088	2.2256e-05	228.94	71.18	8578.09	37.469	0.00125993	120.513	0.00117878	602.57	13.169	5.55885e-06	89.906	1.5557e-08
	10429573	Ly6c2	183.2	183.2	4625.94	25.251	2.47876e-07	69.49	2.01857e-07	132.16	73.01	4502.01	34.065	1.36495e-05	61.663	1.29791e-05	164.61	67.52	4473.82	27.178	1.63781e-05	66.259	9.89856e-06	307.75	15.031	1.85752e-05	69.49	2.01857e-07
	10429520	Ly6d	109.85	109.85	8176.67	74.435	5.48829e-05	71.12	5.50851e-05	114.89	118.8	9193.72	80.022	3.70781e-05	77.388	3.701e-05	178.38	127.44	8053.89	45.15	7.41799e-05	63.198	7.05134e-05	179.11	45.652	0.000560772	71.12	5.50851e-05
	10450431	Ly6g5b	60.25	60.25	129.57	2.151	0.00056172	2.023	0.00244051	56.73	61.23	159.98	2.82	1.28268e-06	2.613	2.21216e-05	58.6	64.83	113.88	1.943	0.00324891	1.757	0.0122991	49.59	2.613	0.00139547	2.023	0.00244051
	10429515	Lynx1	57.82	57.82	690.04	11.934	4.47631e-05	12.689	4.32722e-05	60.61	63.16	611.78	10.094	0.000147905	9.686	0.000148208	56.58	57.13	587.01	10.375	0.000959808	10.275	0.000966253	47.37	14.567	0.000445324	12.689	4.32722e-05
	10605766	Maged1	46.62	46.62	321.39	6.894	5.04214e-06	7.553	4.51055e-06	57.35	58.37	235.82	4.112	2.02893e-05	4.04	0.000123865	61.6	62.38	244.83	3.975	0.000747995	3.925	0.000778148	69.4	4.631	0.000186615	7.553	4.51055e-06
	10583207	Maml2	126.42	126.42	352.84	2.791	1.15921e-06	5.243	1.58197e-07	113.24	56.6	286.06	2.526	0.00293656	5.054	0.000197244	126.61	59.7	289.21	2.284	0.00814301	4.844	0.00109422	78.9	4.472	1.55464e-05	5.243	1.58197e-07
	10598101	Maml2	191.31	191.31	421.59	2.204	9.47079e-06	2.933	5.33465e-06	187.27	175.83	341.83	1.825	0.00241344	1.944	0.000906983	192.22	146.69	372.15	1.936	0.00588309	2.537	0.00237505	110.76	3.806	6.10365e-05	2.933	5.33465e-06
	10517287	Man1c1	142.91	142.91	1075.35	7.525	1.80968e-05	6.823	1.92921e-05	148.4	282.89	942.91	6.354	0.000389712	3.333	0.000836526	167.17	205.75	839.91	5.024	0.00219798	4.082	0.00278639	153	7.028	0.000267152	6.823	1.92921e-05
	10564909	Man2a2	197.11	197.11	1469.55	7.455	1.03949e-10	7.077	4.85227e-10	177.52	255.31	1161.31	6.542	5.38666e-05	4.549	7.20824e-05	181.55	204.18	1255.1	6.913	0.000244082	6.147	0.000294311	235.42	6.242	2.88011e-07	7.077	4.85227e-10
	10511881	Manea	124.38	124.38	440.15	3.539	6.72694e-06	2.346	4.42505e-06	100.25	108.73	375.99	3.751	7.42671e-05	3.458	0.000215432	127.81	163.3	393.2	3.076	0.00556774	2.408	0.0082632	173.93	2.531	0.000166709	2.346	4.42505e-06
	10419354	Map1lc3b	275.59	275.59	786.75	2.855	1.17554e-05	3.125	8.51353e-06	218.05	242.74	768.12	3.523	0.000289371	3.164	0.000301643	242.35	242.14	719.68	2.97	0.000643601	2.972	0.000616159	494.8	1.59	0.00414347	3.125	8.51353e-06
	10576056	Map1lc3b	304.27	304.27	762.23	2.505	1.8558e-05	2.741	1.70044e-05	244.63	269.79	764.1	3.123	0.00022946	2.832	0.000321136	284.07	279.68	694.73	2.446	0.00129101	2.484	7.41524e-05	473.36	1.61	0.00181618	2.741	1.70044e-05
	10460891	Map4k2	346.25	346.25	992.1	2.865	0.000136956	2.676	0.000203084	331.4	310.03	743.98	2.245	0.000213537	2.4	0.000151099	377.22	396.8	722.5	1.915	0.000154805	1.821	2.44462e-05	368.29	2.694	0.0010998	2.676	0.000203084
	10385004	Mare	211.62	211.62	523.17	2.472	7.26649e-05	2.2	0.000134632	209.85	212.42	448.15	2.136	0.000267332	2.11	8.83848e-05	207.24	195.43	474.91	2.292	0.000495049	2.43	0.00050858	236.65	2.211	0.000900238	2.2	0.000134632
	10423599	Matn2	41.56	41.56	180.97	4.354	0.000302577	4.172	0.000319489	53.96	50.83	197.6	3.662	0.000278563	3.887	0.000419636	51.07	51.09	147.58	2.89	2.51527e-05	2.889	2.27668e-05	67.13	2.696	0.00374142	4.172	0.000319489
	10606910	Mcart6	41.94	41.94	398.04	9.491	2.7017e-07	7.227	5.0936e-07	53.49	49.81	385.34	7.204	0.00598192	7.736	0.00563609	42.47	41.06	406.89	9.581	0.000785159	9.91	0.000770918	29.57	13.461	1.33974e-05	7.227	5.0936e-07
	10496771	Mcoln2	68.14	68.14	268.33	3.938	1.11627e-05	5.075	6.83782e-06	51.25	96.87	233.65	4.559	0.000520373	2.412	0.00182186	62.19	62.03	252.25	4.056	0.0062615	4.067	0.00621726	89.77	2.989	0.000285898	5.075	6.83782e-06
	10405994	Med10	427.96	427.96	1039.2	2.428	1.67792e-05	2.321	5.65042e-06	405.37	311.69	1309.64	3.231	4.71504e-05	4.202	3.47695e-05	399.47	346.96	1159.51	2.903	0.00730466	3.342	0.00484703	781.81	1.329	0.0116246	2.321	5.65042e-06
	10370665	Med16	222.47	222.47	520.88	2.341	4.94744e-06	2.252	1.68138e-06	227.08	202.6	420.02	1.85	0.0104814	2.073	0.0107679	244.42	245.5	323.08	1.322	0.00177962	1.316	0.0250719	328.91	1.584	0.00350107	2.252	1.68138e-06
	10481128	Med22	128.03	128.03	257.69	2.013	8.61869e-06	2.08	2.63411e-05	139.58	114.98	211.49	1.515	0.000219338	1.839	6.80514e-05	134.26	127.58	196.91	1.467	0.0248608	1.543	0.025005	167.93	1.535	0.000520061	2.08	2.63411e-05
	10388154	Med31	96.62	96.62	211.42	2.188	0.000910447	2.454	0.000578658	108.9	101.87	190.87	1.753	0.0109703	1.874	0.00452983	94.27	96.9	173.92	1.845	0.0232833	1.795	0.0280906	276.81	0.764	0.0359826	2.454	0.000578658
	10406434	Mef2c	226.68	226.68	1251.23	5.52	4.83818e-06	2.906	1.78687e-05	126.35	191.89	895.9	7.091	2.94317e-08	4.669	1.01601e-05	150.88	352.03	856.42	5.676	0.00054214	2.433	0.0031808	173.72	7.203	8.20453e-05	2.906	1.78687e-05
	10453544	Mettl4	116.36	116.36	430.54	3.7	0.00120022	2.58	0.00314579	82.4	70.22	467.33	5.671	0.00944963	6.655	0.00847173	103.02	96.39	473.68	4.598	0.0218636	4.914	0.0195613	182.67	2.357	0.0103782	2.58	0.00314579
	10571325	Mfhas1	155.55	155.55	311.83	2.005	4.77666e-05	2.099	3.33484e-06	167.33	155.72	212.53	1.27	0.0171868	1.365	0.0196452	179.03	224.85	213.35	1.192	0.227543	0.949	0.698622	145.39	2.145	0.00212959	2.099	3.33484e-06
	10375537	Mgat1	229.48	229.48	927.95	4.044	1.79015e-06	4.497	1.2279e-06	258.98	186.54	613.76	2.37	0.000666416	3.29	0.000240912	241.97	199.98	678.51	2.804	0.0223468	3.393	0.0164215	399.32	2.324	0.000149492	4.497	1.2279e-06
	10377782	Mgl1	41.09	41.09	1117.93	27.207	1.41656e-07	26.441	1.4061e-07	50.97	551.86	1186.74	23.283	0.000381343	2.15	0.00656549	39.33	88.76	898.62	22.848	2.03623e-05	10.124	8.82117e-05	247.7	4.513	5.42378e-05	26.441	1.4061e-07
	10377774	Mgl2	26.62	26.62	160.91	6.045	2.98653e-06	5.449	3.1418e-06	46.02	922.91	185.31	4.027	0.00237671	0.201	0.00744537	29.53	74.25	135.57	4.591	0.0279905	1.826	0.10959	1031.79	0.156	0.00534069	5.449	3.1418e-06
	10491952	Mgst2	52.19	52.19	280.12	5.367	3.37189e-07	4.926	3.07831e-07	64.89	67.79	270.78	4.173	4.65131e-05	3.994	5.43745e-05	58.25	71.73	263.11	4.517	0.000303432	3.668	0.000690874	44.41	6.308	1.83966e-05	4.926	3.07831e-07
	10376889	Mmgt2	209.21	209.21	467.51	2.235	1.64165e-05	2.317	2.37581e-05	217.53	177.13	442.48	2.034	0.00109703	2.498	0.000923417	187.96	159.15	398.4	2.12	0.0147443	2.503	0.00786377	308.07	1.518	0.00571542	2.317	2.37581e-05
	10507213	Mobkl2c	153.46	153.46	335.04	2.183	0.000179922	2.007	0.000178491	190.87	201.17	352.62	1.847	0.00176922	1.753	0.00178808	190.33	171.74	314.41	1.652	0.0238463	1.831	0.0202338	202.56	1.654	0.00682332	2.007	0.000178491
	10446013	Mpnd	308.27	308.27	617.69	2.004	1.42778e-05	2.185	5.0435e-07	336.94	233.91	560.1	1.662	0.000845264	2.395	1.96177e-05	312.85	247.52	500.71	1.6	0.00530296	2.023	0.000511461	432.13	1.429	0.00543751	2.185	5.0435e-07
	10605370	Mpp1	129.72	129.72	451.03	3.477	5.68686e-05	3.308	7.08166e-05	150.26	129.2	377.49	2.512	0.00404762	2.922	0.00327376	153.25	121.86	426.34	2.782	0.0139135	3.499	0.0101475	311.11	1.45	0.0127221	3.308	7.08166e-05
	10358982	Mr1	65.66	65.66	209.27	3.187	4.50693e-06	2.427	2.00194e-05	57.37	66.41	167.71	2.923	0.000416757	2.525	0.000865194	56.75	68.75	136.35	2.403	0.0369912	1.983	0.051787	68.88	3.038	1.14474e-05	2.427	2.00194e-05
	10476189	Mrps26	191.75	191.75	534.68	2.788	2.5273e-05	2.474	2.13162e-05	220.93	212.87	559.4	2.532	0.000104437	2.628	0.0006704	214.05	188.39	518.72	2.423	0.00149008	2.753	0.00099291	431.98	1.238	0.181532	2.474	2.13162e-05
	10512594	Msmp	110.8	110.8	271.07	2.446	0.000259616	2.003	0.000554122	115.02	138.48	260.05	2.261	0.00323108	1.878	0.00745052	130.29	142.42	248.51	1.907	0.023375	1.745	0.0304543	79.64	3.404	0.000260378	2.003	0.000554122
	10428857	Mtss1	75.48	75.48	665.1	8.812	1.48028e-07	8.664	1.60615e-07	101.9	163.47	600.79	5.896	0.000271128	3.675	0.000316405	91.19	118.32	663.72	7.278	0.0057384	5.61	0.00688154	119.78	5.553	1.7255e-05	8.664	1.60615e-07
	10437224	Mx2	58.34	58.34	157.36	2.697	0.0031605	3.016	0.00147109	59.07	78.22	123.85	2.097	0.00324996	1.583	0.00458873	54.35	35.31	111.17	2.045	0.0367335	3.148	0.00680153	122.01	1.29	0.171976	3.016	0.00147109
	10368199	Myb	236.35	236.35	675.8	2.859	5.82773e-05	6.642	1.21373e-05	304.14	93.7	504.7	1.659	0.000769256	5.386	1.27807e-05	170.05	99.79	508.22	2.989	0.00107075	5.093	1.55788e-05	315.97	2.139	0.00131935	6.642	1.21373e-05
	10423293	Myo10	66.51	66.51	178.5	2.684	9.74324e-07	2.625	5.21152e-07	70.44	80.7	198.33	2.816	0.000352249	2.458	0.000785551	61.72	88.56	180.3	2.921	0.000162798	2.036	0.000519414	57	3.132	8.84389e-06	2.625	5.21152e-07
	10553354	Nav2	64.31	64.31	148.6	2.311	0.00129384	2.069	0.00202615	83.44	77.91	132.05	1.583	6.99739e-05	1.695	0.000175421	70.51	83.61	155.15	2.2	0.000317765	1.856	1.09154e-06	92.48	1.607	0.0265314	2.069	0.00202615
	10428222	Ncald	88.65	88.65	322.81	3.641	0.000194841	2.406	0.000686263	99.52	108.89	264.48	2.658	0.00619766	2.429	0.00697729	103.77	132.53	206.09	1.986	0.000632986	1.555	2.0458e-05	61.08	5.285	0.000890553	2.406	0.000686263
	10491083	Nceh1	81.63	81.63	919.2	11.261	1.96723e-08	9.372	2.27212e-08	79.85	110.47	940.53	11.779	2.18831e-07	8.514	1.89406e-07	95.05	104.09	951.6	10.012	0.000175436	9.142	0.000185324	137.89	6.666	3.16606e-06	9.372	2.27212e-08
	10534202	Ncf1	898.91	898.91	2305.71	2.565	2.46395e-05	2.21	5.33087e-05	1150.43	863.75	2055.59	1.787	0.000250343	2.38	0.000142166	1400.33	1574.31	2029.33	1.449	0.0012053	1.289	0.0156368	1062.85	2.169	0.000537458	2.21	5.33087e-05
	10589113	Nckipsd	298.24	298.24	599.24	2.009	7.61871e-05	4.08	2.90145e-06	363.72	181.82	462	1.27	0.00355394	2.541	0.000180055	351.19	188.53	515.22	1.467	0.0410675	2.733	0.00464192	426.2	1.406	0.00820682	4.08	2.90145e-06
	10598055	ND3	965.12	965.12	1952.36	2.023	0.00210144	3.142	0.000191192	283.34	205.33	1697.1	5.99	0.000838963	8.265	0.000627906	317.57	260.07	1757.29	5.534	0.00794715	6.757	0.00626213	1971.03	0.991	0.945675	3.142	0.000191192
	10406459	Ndufc1	115.09	115.09	232.86	2.023	0.0151509	2.293	0.00908759	73.32	82.04	169.12	2.307	0.00399674	2.061	0.00322017	82.91	77.35	159.98	1.93	0.0133887	2.068	6.63081e-05	262.8	0.886	0.530979	2.293	0.00908759
	10364744	Ndufs7	279.45	279.45	569.65	2.038	0.000428258	2.193	0.000576904	246.77	211.63	614.44	2.49	0.000365698	2.903	0.000261271	272.93	226.08	573.46	2.101	7.5687e-05	2.537	0.000124523	623.11	0.914	0.318957	2.193	0.000576904
	10464572	Ndufv1	197.54	197.54	438.59	2.22	0.00171002	2.422	0.000777835	220.51	216.44	263.95	1.197	0.127606	1.22	0.215724	225.41	199.8	315.31	1.399	0.447214	1.578	0.328514	486.59	0.901	0.332336	2.422	0.000777835
	10517883	Necap2	707.77	707.77	1662.39	2.349	2.26927e-05	2.239	3.02827e-05	782.41	915.43	1561.17	1.995	0.000339151	1.705	0.000146894	782.91	870.23	1749.28	2.234	0.000105131	2.01	0.000980537	1316.77	1.262	0.0575627	2.239	3.02827e-05
	10571922	Nek1	78.25	78.25	266.98	3.412	0.00636343	3.492	0.00611654	70.19	54.09	278.12	3.962	0.00197476	5.142	0.00112237	85.24	66.07	253.85	2.978	0.00463454	3.842	0.00266689	130.43	2.047	0.0439493	3.492	0.00611654
	10361098	Nenf	106.21	106.21	218.84	2.06	4.18094e-05	2.248	1.4105e-05	137.43	150.8	246.87	1.796	0.000261304	1.637	0.000354015	133.81	122.03	221.44	1.655	0.11641	1.815	0.0882242	195.83	1.117	0.363498	2.248	1.4105e-05
	10407420	Net1	384.6	384.6	870.02	2.262	3.02832e-05	12	3.99753e-07	639.91	253.55	850.34	1.329	0.0275102	3.354	0.000508831	675.12	315.39	758.43	1.123	0.511768	2.405	0.00464158	574.5	1.514	0.00146829	12	3.99753e-07
	10442643	Nme3	102.98	102.98	208.19	2.022	4.18264e-05	2.055	0.000405346	90.85	114.14	232.48	2.559	0.000733084	2.037	0.00119558	88.61	86.91	204.5	2.308	0.00151971	2.353	0.00152443	120.93	1.722	0.000427776	2.055	0.000405346
	10412394	Nnt	151.36	151.36	376.98	2.491	4.17682e-06	2.324	9.08742e-06	135.7	132.09	334.86	2.468	2.7564e-05	2.535	6.0347e-06	133.22	148.14	336.54	2.526	0.00672019	2.272	0.00655834	158.46	2.379	0.000127276	2.324	9.08742e-06
	10481056	Notch1	191.27	191.27	1246.94	6.519	3.34917e-07	9.398	2.03922e-07	206.38	206.78	944.03	4.574	0.000992246	4.565	0.00106362	187.86	148.36	946.1	5.036	5.85901e-05	6.377	5.05175e-06	178.77	6.975	1.96817e-05	9.398	2.03922e-07
	10449775	Notch3	117.84	117.84	284.18	2.412	3.68336e-05	2.982	5.03467e-06	115.93	126.29	155.8	1.344	0.0982554	1.234	0.15272	103.98	116.48	229.61	2.208	5.00805e-05	1.971	9.86903e-05	81.69	3.479	7.22466e-05	2.982	5.03467e-06
	10457508	Npc1	351.79	351.79	2165.84	6.157	5.45292e-07	3.143	1.11409e-06	296.62	484.64	2223.46	7.496	0.000122768	4.588	0.000211952	294.82	502.47	2429.44	8.24	0.00028403	4.835	0.000363023	460.22	4.706	2.37563e-05	3.143	1.11409e-06
	10572290	Nr2c2ap	176.67	176.67	446.89	2.53	3.11702e-05	2.416	3.94177e-05	183.24	161.21	371.32	2.026	0.00067498	2.303	0.00128351	206.54	189.02	372.03	1.801	0.000571257	1.968	0.000613529	280.73	1.592	0.00323304	2.416	3.94177e-05
	10576639	Nrp1	146.98	146.98	529.32	3.601	2.61427e-06	4.153	1.13235e-06	110.9	129.82	455.72	4.109	0.00501342	3.51	0.00664414	162.93	138.03	527.1	3.235	0.00614103	3.819	0.00444376	145.72	3.632	3.86186e-05	4.153	1.13235e-06
	10465424	Nrxn2	86.51	86.51	210.65	2.435	9.29076e-06	2.427	5.74303e-06	120.11	118.41	140.37	1.169	0.199895	1.185	0.109188	101.27	108.09	151.86	1.5	0.0615553	1.405	0.0751898	68.2	3.089	6.20084e-05	2.427	5.74303e-06
	10376557	Nt5m	150.54	150.54	309.48	2.056	9.63234e-05	2.004	0.000109479	137.02	150.51	271.97	1.985	0.00191803	1.807	0.00248166	144.73	135.4	266.74	1.843	0.0370322	1.97	0.0332945	167.19	1.851	0.00217142	2.004	0.000109479
	10556583	Nucb2	323.09	323.09	1918.77	5.939	6.56658e-06	18.241	2.41965e-06	320.66	138.11	1971.78	6.149	0.000243036	14.277	0.000126397	383.87	95.75	2041.44	5.318	0.000237763	21.321	7.39189e-05	477.66	4.017	0.000159437	18.241	2.41965e-06
	10384092	Nudcd3	224.24	224.24	566.07	2.524	3.43806e-06	2.403	7.06099e-06	248.59	256.89	459.41	1.848	0.000636677	1.788	0.000590393	270.76	276.47	480.9	1.776	0.0028679	1.739	0.00200915	302	1.874	0.00027332	2.403	7.06099e-06
	10562480	Nudt19	120.69	120.69	282.38	2.34	0.000106597	2.49	0.000116297	95.65	113.19	334.24	3.494	0.000664039	2.953	0.00109066	72.17	76.91	302.02	4.185	0.0118465	3.927	0.0123816	136.27	2.072	0.00243539	2.49	0.000116297
	10386238	Obscn	49.75	49.75	378.37	7.605	0.000487889	7.648	0.000485966	56.78	64.35	477.17	8.404	1.14453e-05	7.415	1.39198e-05	52.74	58.18	348.85	6.615	0.000280016	5.996	0.00029466	37.39	10.12	0.00210735	7.648	0.000485966
	10386262	Obscn	62.01	62.01	425.15	6.856	0.00141197	7.162	0.00134759	67.98	76.17	540.74	7.954	2.86943e-06	7.099	3.24149e-06	64.35	63.91	423.13	6.575	0.00649859	6.621	0.00636745	38.6	11.014	0.00401252	7.162	0.00134759
	10438421	Olfr164	16.35	16.35	316.63	19.366	0.000514622	19.109	0.000517577	21.21	23.55	528.08	24.898	0.00098895	22.424	0.00100553	24.49	23.81	540.42	22.067	2.87951e-06	22.697	4.61518e-07	15.97	19.827	0.00249536	19.109	0.000517577
	10438423	Olfr165	24.55	24.55	200.85	8.181	0.00206634	7.776	0.0021477	26.55	31.42	266.07	10.021	0.0236253	8.468	0.025394	28.49	27.16	247.42	8.684	0.000268413	9.11	0.000233821	25.65	7.83	0.00680426	7.776	0.0021477
	10360454	Opn3	210.41	210.41	497.12	2.363	0.0456903	2.308	0.0476493	132.71	131.99	349.24	2.632	0.00112123	2.646	0.00287336	137.8	168.07	430.73	3.126	0.00237236	2.563	0.00358084	134.56	3.694	0.0322721	2.308	0.0476493
	10436426	Orai2	221.53	221.53	742.93	3.354	3.04389e-07	3.106	3.10824e-07	224.57	239.87	592.54	2.639	0.0034088	2.47	0.00410235	224.61	271.36	564.04	2.511	0.00257586	2.079	0.00382562	292.14	2.543	3.35889e-05	3.106	3.10824e-07
	10534570	Orai2	203.51	203.51	701.16	3.445	8.45316e-08	2.991	7.90291e-08	192.65	222.42	551.93	2.865	0.00155966	2.481	0.00207088	203.26	242.01	526.5	2.59	0.00402014	2.176	0.00669172	272.18	2.576	8.89223e-06	2.991	7.90291e-08
	10557754	Orai3	282.11	282.11	654.92	2.322	0.000129836	2.9	6.38548e-05	272.72	207.3	591.01	2.167	4.09656e-05	2.851	1.00204e-05	241.56	212.65	539.44	2.233	0.000761853	2.537	0.000219108	387.89	1.688	0.00488339	2.9	6.38548e-05
	10362829	Ostm1	284.26	284.26	995.26	3.501	9.27324e-07	2.912	1.97321e-06	178.25	213.67	1071.89	6.013	8.56673e-05	5.017	0.000102037	189.15	199.45	1049.57	5.549	0.00179765	5.262	0.00158703	355.92	2.796	7.0064e-05	2.912	1.97321e-06
	10469571	Otud1	145.47	145.47	316.34	2.175	0.000248023	2.627	0.000206611	177.17	171.84	231.1	1.304	0.0350773	1.345	0.0241352	150.75	149.6	203.78	1.352	0.34389	1.362	0.340744	165.31	1.914	0.00237223	2.627	0.000206611
	10494335	Otud7b	123.71	123.71	296.61	2.398	1.73425e-05	4.737	2.72589e-06	120.35	81.5	223.14	1.854	0.00359742	2.738	0.000968634	125.85	84.85	233.7	1.857	0.00315253	2.754	0.000222872	144.21	2.057	0.000509583	4.737	2.72589e-06
	10498371	P2ry12	35.24	35.24	156.25	4.434	1.28609e-06	4.573	1.30696e-06	38.46	40.39	142.24	3.698	0.00105702	3.522	0.0014424	36.59	34.19	135.2	3.695	0.00426953	3.954	0.00369594	54.44	2.87	8.11121e-05	4.573	1.30696e-06
	10498367	P2ry13	66.25	66.25	1080.78	16.314	3.73607e-05	9.462	5.13044e-05	76.28	94.09	1696.83	22.245	0.000422688	18.034	0.000439728	89.66	128.37	1295.41	14.448	0.00873983	10.091	0.00985251	97.87	11.043	0.000470158	9.462	5.13044e-05
	10443201	Pacsin1	90.9	90.9	983.91	10.824	3.3479e-10	12.019	3.42263e-10	96.77	91	871.32	9.004	9.35331e-05	9.575	8.4029e-05	116.48	111.46	888.55	7.628	0.00174351	7.972	0.00166461	74.22	13.257	1.3782e-07	12.019	3.42263e-10
	10509838	Padi2	143.7	143.7	857.52	5.967	1.74798e-08	12.233	4.71663e-09	230.73	123.92	810.95	3.515	0.00309098	6.544	0.00164901	150.24	88.05	755.83	5.031	0.0331902	8.584	0.0255814	409.84	2.092	0.000187927	12.233	4.71663e-09
	10497237	Pag1	85.69	85.69	323.43	3.774	6.93793e-05	2.392	0.000238036	92.39	107.71	311.31	3.37	0.00302434	2.89	0.00474202	89.64	144.25	275.12	3.069	5.03211e-05	1.907	0.00122808	111.21	2.908	0.000978204	2.392	0.000238036
	10594277	Paqr5	103.59	103.59	621.2	5.997	6.5543e-05	6.735	5.62464e-05	103.74	110.61	601.32	5.796	0.000235947	5.436	0.000228335	108.26	109.56	594.44	5.491	0.00275394	5.426	0.002795	81.07	7.663	0.000508508	6.735	5.62464e-05
	10596053	Pccb	156.91	156.91	406.3	2.589	0.000498508	2.388	0.000671343	158.18	176.19	369.88	2.338	0.00109829	2.099	0.00075337	143.6	168.9	350.94	2.444	0.00140193	2.078	0.00173207	235.9	1.722	0.0100312	2.388	0.000671343
	10545910	Pcyox1	151.35	151.35	457.62	3.024	1.9084e-06	2.863	1.07981e-06	167.23	190.88	424.16	2.536	0.00163844	2.222	0.00370869	195.33	165.11	402.43	2.06	0.00183394	2.437	0.00156287	263.59	1.736	0.000339925	2.863	1.07981e-06
	10497399	Pde7a	354.84	354.84	1025.72	2.891	9.74241e-06	2.156	2.44284e-05	218.21	167.32	830.67	3.807	0.000626986	4.965	0.000271712	296.44	349.49	943.62	3.183	0.000385881	2.7	8.38325e-05	287.59	3.567	8.41518e-05	2.156	2.44284e-05
	10467420	Pdlim1	90.97	90.97	383	4.21	1.52442e-08	4.703	1.49591e-07	97.41	111.41	270.27	2.775	0.00232064	2.426	0.00222715	71.52	62.52	281.2	3.932	0.022176	4.498	0.0192351	181.86	2.106	1.94207e-05	4.703	1.49591e-07
	10520950	Pdlim1	85.89	85.89	414.17	4.822	2.63342e-06	6.036	4.88623e-07	64.75	85.98	333.58	5.152	0.000258989	3.88	0.00013516	63.64	72.21	295.65	4.646	0.0280845	4.094	0.0306116	187.61	2.208	0.000876753	6.036	4.88623e-07
	10605104	Pdzd4	83.02	83.02	840.62	10.126	2.79891e-06	15.57	1.87928e-06	70.12	91.3	787.21	11.227	0.000233503	8.622	0.000267858	81.08	63.73	690.05	8.511	0.00421364	10.828	0.00379109	98.22	8.559	7.29202e-05	15.57	1.87928e-06
	10414417	Peli2	67.86	67.86	347.24	5.117	7.53774e-06	5.269	7.00885e-06	79.9	98.2	254.54	3.186	0.00139369	2.592	0.00182408	80.52	79.1	240.67	2.989	0.000589004	3.043	0.000332002	48.1	7.219	0.00010608	5.269	7.00885e-06
	10552125	Pepd	205.34	205.34	484.36	2.359	2.01158e-06	2.59	1.87194e-07	206.81	249.78	402.46	1.946	0.00390335	1.611	0.000495773	226.43	257.94	377.44	1.667	0.00629715	1.463	0.0197197	452.49	1.07	0.150214	2.59	1.87194e-07
	10547701	Pex5	135.64	135.64	320.13	2.36	0.000374718	3.188	9.15822e-05	154.72	124.39	240.55	1.555	0.0280858	1.934	0.00919372	167.86	124.49	238.04	1.418	0.00380853	1.912	0.00147106	231.76	1.381	0.0430444	3.188	9.15822e-05
	10384015	Pgam2	126.11	126.11	373.82	2.964	3.42184e-05	3.459	4.94755e-06	134.42	104.24	389.58	2.898	0.0108233	3.737	0.00765404	110.15	122.05	259.6	2.357	0.012866	2.127	0.0155088	76.35	4.896	6.09331e-05	3.459	4.94755e-06
	10572663	Pgls	372.12	372.12	830.4	2.232	3.92315e-07	3.391	2.40566e-08	377.03	332.38	927.48	2.46	0.00148952	2.79	0.000878725	355.36	309.27	783.36	2.204	0.000284339	2.533	0.000113419	329.74	2.518	7.99071e-05	3.391	2.40566e-08
	10595466	Pgm3	88.25	88.25	253.56	2.873	2.21865e-05	2.633	3.23834e-05	75.01	84.11	217.46	2.899	0.00154974	2.585	0.00158563	72.45	76.71	221.03	3.051	0.00347385	2.881	9.82688e-05	147.4	1.72	0.00131779	2.633	3.23834e-05
	10491860	Phf17	167.45	167.45	862.25	5.149	5.7694e-06	4.022	8.32118e-06	200.89	180.33	806.18	4.013	0.0021472	4.471	0.00202102	185.7	205.17	743.72	4.005	0.000350283	3.625	0.000475477	231.27	3.728	0.000162813	4.022	8.32118e-06
	10558439	Phgdh	140.28	140.28	465.39	3.318	1.72169e-05	3.983	9.39311e-06	145.21	130.35	426.72	2.939	6.61715e-05	3.274	0.0006676	140.22	158.72	350.67	2.501	0.000334409	2.209	0.000671704	222.89	2.088	0.00065216	3.983	9.39311e-06
	10575328	Phlpp2	114.64	114.64	556.76	4.857	1.03553e-06	3.843	1.59685e-06	128.79	126.28	489.21	3.799	0.000455108	3.874	0.000520549	125.29	147.11	396.15	3.162	0.000649247	2.693	0.00105689	145.9	3.816	4.30397e-05	3.843	1.59685e-06
	10468970	Phxr1	175.39	175.39	458.05	2.612	0.0362014	2.462	0.0413528	193.58	244.63	501.75	2.592	0.0566721	2.051	0.0919576	170.12	263.74	331.13	1.946	0.00126575	1.256	0.0562361	160.7	2.85	0.0490844	2.462	0.0413528
	10583203	Phxr4	99.77	99.77	297.99	2.987	0.000752048	9.89	0.000124449	66.28	22.78	185.87	2.804	0.0181602	8.159	0.00551719	67.86	21.47	210.67	3.104	0.00110013	9.812	0.000436715	31.96	9.324	0.000996513	9.89	0.000124449
	10545528	Pigp	95.06	95.06	223.92	2.356	0.00435979	2.517	0.00194159	79.68	37.76	210.71	2.644	0.0656024	5.58	0.02742	68.03	54.18	198.47	2.917	0.0162556	3.663	0.00707929	161.92	1.383	0.0696821	2.517	0.00194159
	10598467	Pim2	151.2	151.2	738.06	4.881	1.32288e-05	5.886	1.00956e-05	158.27	196.59	807.43	5.102	1.26087e-05	4.107	1.70477e-05	168.21	135.32	694.43	4.128	0.000873518	5.132	0.000822882	131	5.634	0.000178417	5.886	1.00956e-05
	10517600	Pink1	178.81	178.81	456.1	2.551	0.000413858	2.588	0.000349682	184.37	166.17	374.36	2.03	0.000645154	2.253	0.000583229	189.73	153.37	362.58	1.911	0.0323396	2.364	0.0166776	214.03	2.131	0.00271339	2.588	0.000349682
	10365069	Pip5k1c	589.36	589.36	1415.35	2.402	0.000147406	2.328	0.000309348	728.14	888.46	1262.86	1.734	0.0011205	1.421	0.00742225	770.32	681.91	1363.56	1.77	0.010869	2	0.00814633	662.86	2.135	0.0012121	2.328	0.000309348
	10603087	Pir	33.71	33.71	390.62	11.588	1.35404e-05	12.03	1.33167e-05	38.45	41.68	287.04	7.465	0.000395916	6.887	0.000396637	40.23	42.19	355.7	8.842	9.80111e-05	8.431	9.68565e-05	37.68	10.367	0.000223654	12.03	1.33167e-05
	10447517	Pisd-ps2	230.31	230.31	532.96	2.314	8.82521e-05	2.251	8.31372e-06	255.06	247.09	648.1	2.541	0.0140683	2.623	0.013407	228.85	260.83	609.68	2.664	0.0010078	2.337	0.000703037	275.47	1.935	0.000625896	2.251	8.31372e-06
	10442495	Pkd1	234	234	482.02	2.06	1.64856e-06	2.116	1.60098e-06	231.38	192.82	400.44	1.731	0.00779233	2.077	0.0020563	232.12	237.07	364.91	1.572	0.00127298	1.539	0.000447029	252.52	1.909	7.46172e-05	2.116	1.60098e-06
	10478409	Pkig	64.39	64.39	295.26	4.585	7.2319e-07	4.102	1.39843e-06	83.56	86.28	264.27	3.163	0.00028943	3.063	0.000451215	86.9	81.37	274.68	3.161	0.000713173	3.376	0.000285646	72.7	4.061	5.11698e-05	4.102	1.39843e-06
	10550906	Plaur	58.76	58.76	1284.08	21.853	0.00762091	11.444	0.00931739	74.72	659.45	1266.02	16.944	0.0297186	1.92	0.177777	82.41	209.98	640.31	7.77	0.00789786	3.049	0.0161431	62.59	20.516	0.0171345	11.444	0.00931739
	10398907	Pld4	1721.71	1721.71	5883.85	3.417	3.21279e-07	2.341	1.16657e-06	1820.83	1676.79	5731.18	3.148	0.000594825	3.418	0.000698386	2029.39	2075.56	5439.64	2.68	0.000768629	2.621	0.000376476	1946.9	3.022	2.32252e-05	2.341	1.16657e-06
	10429802	Plec1	80.76	80.76	249.53	3.09	1.91226e-06	2.264	2.11594e-05	102.45	251.26	212.66	2.076	0.000459419	0.846	0.155046	92.54	118.53	210.79	2.278	0.00248619	1.778	0.00540529	139.29	1.791	0.000142394	2.264	2.11594e-05
	10492757	Plrg1	284.23	284.23	573.86	2.019	1.00789e-05	2.028	0.000170849	247.89	213.06	518.43	2.091	0.00146052	2.433	0.00230956	259.91	248.55	496.39	1.91	0.000127864	1.997	0.00108677	663.39	0.865	0.0910172	2.028	0.000170849
	10605437	Pls3	53.08	53.08	284	5.35	1.02376e-05	5.653	9.91868e-06	47.58	44.2	252.64	5.31	0.000238627	5.716	0.000255531	57.75	47.7	230.78	3.996	0.00235302	4.838	0.00159006	80.38	3.533	0.00148117	5.653	9.91868e-06
	10489569	Pltp	97.21	97.21	4940.99	50.828	2.3399e-07	9.004	4.27312e-07	153.12	1369.77	4771.48	31.162	0.000235814	3.483	0.000976533	209.77	439.98	5237.95	24.97	0.0056015	11.905	0.00640533	90.77	54.434	1.37108e-05	9.004	4.27312e-07
	10390519	Plxdc1	308.67	308.67	1297.06	4.202	1.29223e-07	5.675	6.91043e-08	391.25	262.3	1241.11	3.172	8.80039e-05	4.732	5.9802e-05	324.91	225.2	1099.16	3.383	0.00335987	4.881	0.00154987	595.44	2.178	0.000241054	5.675	6.91043e-08
	10469457	Plxdc2	47.05	47.05	304.5	6.472	0.000165322	6.957	0.000155064	44.6	70.37	186.28	4.177	0.000644169	2.647	0.00201716	43.11	56.67	262.92	6.099	0.00490367	4.639	0.00609393	46.58	6.537	0.00130352	6.957	0.000155064
	10352867	Plxna2	60.39	60.39	134.21	2.222	0.000463604	2.19	0.000467071	62.43	69.88	78.51	1.258	0.031967	1.123	0.14864	55.59	66.19	76.79	1.381	0.00428022	1.16	0.112314	42.47	3.16	0.00097196	2.19	0.000467071
	10490159	Pmepa1	178.77	178.77	399.19	2.233	0.000131719	3.518	2.87332e-05	381.98	170.87	455.66	1.193	0.00258551	2.667	1.58257e-05	260.87	142.85	487.51	1.869	0.0493218	3.413	0.0179208	438.51	0.91	0.221387	3.518	2.87332e-05
	10594053	Pml	477.16	477.16	2086.76	4.373	3.29443e-05	8.705	1.35281e-05	737.17	294.8	1877.08	2.546	3.06516e-07	6.367	4.34032e-07	591.67	232.57	1971.15	3.332	0.000168781	8.476	4.40299e-05	850.57	2.453	0.00100219	8.705	1.35281e-05
	10605067	Pnck	61.39	61.39	347.74	5.664	2.37692e-05	5.958	2.19565e-05	68.47	70.27	326.68	4.771	0.000331311	4.649	0.000303701	65.26	68	279.17	4.278	2.99083e-05	4.105	7.25604e-05	56.63	6.141	0.000288077	5.958	2.19565e-05
	10384032	Pold2	100.76	100.76	264.21	2.622	7.94724e-08	2.571	7.30185e-07	111.27	115.15	252.75	2.272	0.000382276	2.195	0.000632616	131.71	109.41	251.65	1.911	0.00220152	2.3	0.00269667	274.96	0.961	0.619017	2.571	7.30185e-07
	10542993	Pon3	41.64	41.64	153.68	3.691	0.000581192	3.69	0.000590797	46.83	69.25	158.85	3.392	2.61389e-05	2.294	0.000306725	46.33	51.42	156.97	3.388	0.000843604	3.053	0.00118428	68.73	2.236	0.00814977	3.69	0.000590797
	10562578	Pop4	117.08	117.08	271.43	2.318	0.000622336	2.196	0.000571713	121.09	110.11	224.59	1.855	0.00137622	2.04	0.00476755	112.1	112.21	188.04	1.677	0.0106225	1.676	0.0134646	305.32	0.889	0.341408	2.196	0.000571713
	10413222	Ppif	145.38	145.38	779.96	5.365	5.15982e-05	4.52	6.70351e-05	131.47	129.64	656.59	4.994	8.60942e-06	5.065	1.00553e-05	134.07	149.24	475.13	3.544	0.00115714	3.184	0.000974996	274.26	2.844	0.00153235	4.52	6.70351e-05
	10418167	Ppif	64.23	64.23	146.01	2.273	0.000865405	2.126	0.00111936	74.48	77.16	143.74	1.93	0.00242074	1.863	0.00930111	65.55	62.94	143.38	2.187	0.00264863	2.278	0.000195692	44.84	3.256	0.00122943	2.126	0.00111936
	10389617	Ppm1e	72.76	72.76	267.84	3.681	7.4903e-05	3.603	6.60979e-05	82.92	100.5	234.31	2.826	0.00521549	2.331	0.0147499	69.59	71.07	252.53	3.629	0.0196243	3.553	0.0204206	65.21	4.107	0.000528912	3.603	6.60979e-05
	10366712	Ppm1h	380.1	380.1	986.91	2.596	8.33605e-07	4.204	1.1039e-07	358.2	254.29	869.14	2.426	1.3937e-05	3.418	5.53735e-06	367.71	230.84	928.23	2.524	0.000266322	4.021	0.000170186	383.44	2.574	2.53961e-05	4.204	1.1039e-07
	10492590	Ppm1l	81.98	81.98	360.29	4.395	3.91378e-08	3.848	5.4457e-08	80.44	95.61	274.93	3.418	0.000909254	2.876	0.0018842	82.8	110.08	392.05	4.735	0.00222005	3.562	0.00283416	57.77	6.237	2.05976e-06	3.848	5.4457e-08
	10421293	Ppp3cc	94.85	94.85	227.41	2.398	2.70104e-05	2.791	1.80586e-05	118.22	97.81	223.99	1.895	0.00250316	2.29	0.00116515	139	115.06	227.11	1.634	0.0250063	1.974	0.013878	118.58	1.918	0.000725239	2.791	1.80586e-05
	10399540	Pqlc3	247.06	247.06	839.99	3.4	3.90034e-05	3.208	4.96129e-05	191.52	161.29	836.25	4.366	5.0569e-05	5.185	3.56454e-05	193.49	189.05	711.04	3.675	0.00027183	3.761	7.0247e-05	435.06	1.931	0.00281652	3.208	4.96129e-05
	10441280	Prdm15	145.08	145.08	363.86	2.508	0.00268865	2.284	0.00430256	177.11	161.17	403.01	2.275	0.00228341	2.501	0.00133985	170.47	180.32	378.72	2.222	0.000681391	2.1	0.00126756	170.34	2.136	0.0126588	2.284	0.00430256
	10528702	Prkag2	248.17	248.17	566.73	2.284	2.90997e-05	2.883	8.44453e-06	224.78	215.4	666.84	2.967	0.00100309	3.096	0.000559803	198.07	163.12	677.99	3.423	6.92233e-05	4.156	3.58646e-05	310.45	1.826	0.000638636	2.883	8.44453e-06
	10392388	Prkca	38	38	954.41	25.116	2.6122e-06	24.248	2.63461e-06	47.21	52.99	715.87	15.164	7.46367e-05	13.51	7.46552e-05	59.16	51.03	995.43	16.826	0.00216813	19.507	0.00209102	44.26	21.564	7.37181e-05	24.248	2.63461e-06
	10438272	Prodh	78.56	78.56	233.35	2.97	3.75993e-08	2.849	5.05804e-07	92.02	119.2	179.36	1.949	0.000325851	1.505	0.0144311	99.17	93.78	174.75	1.762	0.00946038	1.863	0.0081299	71.04	3.285	1.59555e-05	2.849	5.05804e-07
	10607877	Prps2	143.31	143.31	533.16	3.72	1.61969e-06	2.253	4.85161e-05	103.62	135.9	474.62	4.58	0.0021063	3.492	0.00278033	122.54	150.02	559.85	4.569	0.00612309	3.732	0.00732684	286.48	1.861	0.000182005	2.253	4.85161e-05
	10427235	Prr13	635.23	635.23	1276.5	2.01	3.73833e-05	3.265	5.68018e-06	587.72	370.92	1128	1.919	0.000176372	3.041	5.14035e-05	592.48	439.56	1151.1	1.943	0.00102324	2.619	0.000186422	788.56	1.619	0.000975756	3.265	5.68018e-06
	10425880	Prr5	274.95	274.95	878.43	3.195	1.68552e-06	5.615	4.30205e-07	220.72	136.89	702.56	3.183	0.000225109	5.132	0.000115382	275.04	155.74	723.77	2.632	0.002629	4.647	0.000703556	343.4	2.558	0.00010778	5.615	4.30205e-07
	10485624	Prrg4	38.9	38.9	493.8	12.694	8.03966e-06	13.119	7.87295e-06	57.57	61.4	366.83	6.372	0.00412141	5.974	0.00445629	51.82	62.42	256.53	4.95	4.7201e-08	4.11	0.000254932	49.05	10.067	0.000161068	13.119	7.87295e-06
	10462102	Ptar1	168.18	168.18	595.25	3.539	3.9488e-05	2.98	6.38848e-05	171.77	163.56	603.37	3.513	0.000665512	3.689	0.000840495	161.47	185.42	534.89	3.313	0.00272003	2.885	0.00149289	252.6	2.356	0.00127048	2.98	6.38848e-05
	10407390	Ptbp1	222.73	222.73	636.08	2.856	3.53575e-05	2.701	4.79478e-05	244.24	184.72	717.71	2.939	0.00197384	3.885	0.00210887	244.45	202.06	611.91	2.503	0.0448704	3.028	0.0335324	862.57	0.737	0.149167	2.701	4.79478e-05
	10410039	Ptch1	146.91	146.91	517.32	3.521	4.61387e-08	2.083	2.40602e-07	142.92	138.26	415.6	2.908	0.00286735	3.006	0.00195213	137.5	170.02	403	2.931	0.0113209	2.37	0.0158602	149.72	3.455	8.25588e-06	2.083	2.40602e-07
	10478897	Ptpn1	279.6	279.6	1272.81	4.552	4.21539e-08	3.14	4.8066e-08	338.75	528.09	1188.1	3.507	8.47944e-06	2.25	2.52419e-05	330.19	485.51	1369.98	4.149	0.00466829	2.822	0.00758124	484.19	2.629	8.99138e-06	3.14	4.8066e-08
	10460371	Ptprcap	294.87	294.87	1023.73	3.472	4.84944e-07	3.505	2.60208e-07	306.07	351.14	1252.54	4.092	3.15359e-05	3.567	3.56205e-05	320.91	343.52	1055.24	3.288	3.68874e-05	3.072	0.00019377	226.43	4.521	1.00714e-05	3.505	2.60208e-07
	10515613	Ptprf	99.79	99.79	801.4	8.031	1.7898e-05	10.248	1.46919e-05	90.83	105.32	591.24	6.509	0.000445544	5.614	0.000511519	90.31	98.25	493.39	5.463	0.00151207	5.022	0.0015204	158.9	5.043	0.000356261	10.248	1.46919e-05
	10452047	Ptprs	499.59	499.59	1901.74	3.807	8.14024e-07	7.287	1.93041e-07	409.9	284.08	1604.83	3.915	0.000113776	5.649	6.46734e-05	404.36	356.7	1524.79	3.771	2.09084e-05	4.275	2.33904e-05	437.79	4.344	1.89463e-05	7.287	1.93041e-07
	10529895	Qdpr	234.77	234.77	562.5	2.396	1.28131e-05	2.609	4.4048e-05	239.05	311.78	583.86	2.442	0.000238853	1.873	0.000702001	265.89	248.66	539.78	2.03	0.00538354	2.171	0.000288478	471.64	1.193	0.0566348	2.609	4.4048e-05
	10560434	Qpctl	102.22	102.22	236.62	2.315	9.18149e-08	2.848	2.44711e-07	116.67	107.58	208.92	1.791	0.0072519	1.942	0.00437472	129.82	96.14	172.06	1.325	0.0466222	1.79	0.00958164	155.56	1.521	0.00127446	2.848	2.44711e-07
	10587023	Rab27a	223.1	223.1	608.63	2.728	7.74263e-08	2.566	8.13469e-08	330.52	240.65	545.98	1.652	0.0266659	2.269	0.0063854	260.22	269.36	626.44	2.407	0.0102454	2.326	0.00865559	407.51	1.494	6.42803e-06	2.566	8.13469e-08
	10491945	Rab33b	239.86	239.86	1115.42	4.65	0.000298495	6.66	0.000189091	184.68	169.17	1043.95	5.653	2.52776e-05	6.171	3.2561e-05	204.16	167.26	727.29	3.562	0.00343145	4.348	0.00312814	221.23	5.042	0.0015661	6.66	0.000189091
	10591643	Rab3d	80.19	80.19	290.84	3.627	9.63671e-05	3.412	0.000106607	103.2	121.6	226.06	2.191	0.00661474	1.859	0.0152188	85.12	82.58	178.62	2.098	0.000248065	2.163	0.00131187	131.69	2.209	0.0025274	3.412	0.000106607
	10588283	Rab6b	110.55	110.55	341.56	3.09	6.03179e-06	2.68	1.07795e-05	99.93	139.95	301.63	3.018	0.00870856	2.155	0.0191208	106.68	135.24	313.32	2.937	0.0145963	2.317	0.0209971	90.52	3.773	8.36164e-05	2.68	1.07795e-05
	10359339	Rabgap1l	388.56	388.56	1685.32	4.337	1.67096e-06	12.924	2.99349e-07	389.19	155.08	1497.94	3.849	9.35606e-05	9.659	4.58809e-05	478.82	255.94	1536.15	3.208	0.00127377	6.002	0.000676339	310.83	5.422	4.93827e-05	12.924	2.99349e-07
	10430372	Rac2	1181.29	1181.29	5740.16	4.859	2.28912e-07	2.284	5.60323e-06	732.34	1034.2	5716.93	7.806	0.000164977	5.528	0.000210575	1299.93	2187.25	5432.45	4.179	0.00363627	2.484	0.00714432	789.78	7.268	6.22826e-06	2.284	5.60323e-06
	10596543	Rad54l2	41.91	41.91	142.08	3.39	0.000334266	3.509	0.000178129	42.08	44.76	101.33	2.408	0.00249899	2.264	0.00674176	38.94	44.02	108.92	2.797	0.0028326	2.474	0.0032153	78.85	1.802	0.0130165	3.509	0.000178129
	10596545	Rad54l2	264.85	264.85	559.17	2.111	3.80681e-07	2.17	1.17112e-07	264.31	263.79	486.77	1.842	0.00378539	1.845	0.00590913	296.26	265.42	485.35	1.638	0.00120502	1.829	0.00146294	266.47	2.098	1.59645e-05	2.17	1.17112e-07
	10533462	Rad9b	123.03	123.03	358.01	2.91	0.000431506	2.039	0.00191238	113.11	83.2	344.67	3.047	0.000971222	4.143	0.000614338	106.93	135.32	302.35	2.828	0.000905064	2.234	0.00557794	112.5	3.182	0.00133128	2.039	0.00191238
	10499529	Rag1ap1	402.2	402.2	977.72	2.431	8.55138e-07	2.1	2.13214e-06	479.03	460.96	923.41	1.928	0.00861349	2.003	0.00714722	438.16	491.24	812.6	1.855	0.0277783	1.654	0.0517295	525.81	1.859	0.000115493	2.1	2.13214e-06
	10376568	Rai1	260.27	260.27	570.29	2.191	8.52842e-05	2.247	0.000160958	236.74	255.32	420.03	1.774	0.000560211	1.645	0.00122068	251.2	240.13	457.93	1.823	0.000978245	1.907	0.00116305	216.45	2.635	0.000435145	2.247	0.000160958
	10481804	Ralgps1	97.11	97.11	521.12	5.366	2.41064e-06	3.664	4.23723e-06	105.86	138.04	461.98	4.364	0.000414802	3.347	0.00118478	98.47	133.38	456.83	4.639	0.00213688	3.425	0.00279231	88.53	5.886	5.25497e-05	3.664	4.23723e-06
	10359201	Ralgps2	64.56	64.56	320.62	4.966	5.90259e-07	4.946	1.00125e-07	61.36	68.94	311.4	5.075	7.58845e-05	4.517	8.40922e-05	68.93	73.11	311.25	4.515	0.00437708	4.257	0.00570859	84.89	3.777	1.74162e-05	4.946	1.00125e-07
	10577190	Rasa3	441.15	441.15	943.99	2.14	9.7387e-06	5.417	9.3454e-08	408.99	331.78	810.71	1.982	0.00049537	2.444	2.8753e-05	504.98	208.62	975.66	1.932	0.00547854	4.677	0.000588043	625.72	1.509	0.00128544	5.417	9.3454e-08
	10460968	Rasgrp2	78.63	78.63	548.18	6.972	1.73674e-05	5.634	2.0438e-05	57.67	75.85	423.85	7.35	5.05464e-05	5.588	6.98797e-05	55.72	58.62	415.7	7.461	0.00255304	7.091	0.00266418	96.45	5.684	0.000270395	5.634	2.0438e-05
	10522467	Rasl11b	58.79	58.79	208.53	3.547	0.00255252	3.798	0.00232097	69.81	66.02	178.53	2.557	0.00017995	2.704	0.0010565	74.12	64.11	151.87	2.049	0.000386504	2.369	0.000357828	104.39	1.998	0.0275931	3.798	0.00232097
	10596568	Rbm15b	229.88	229.88	823.79	3.584	6.76262e-08	4.365	1.77394e-08	185.27	106.6	658.75	3.556	0.00103327	6.18	0.000387472	219.47	142.43	558.68	2.546	0.000151321	3.922	6.25474e-05	334.4	2.463	2.09162e-05	4.365	1.77394e-08
	10401181	Rdh11	56.38	56.38	153.26	2.718	4.33582e-05	2.145	0.000117106	74.35	70.44	107.54	1.446	0.00439947	1.527	0.0197387	75.23	93.54	116.52	1.549	0.026071	1.246	0.0598383	111.43	1.375	0.0261699	2.145	0.000117106
	10530130	Rell1	201.27	201.27	1815.96	9.023	0.000547004	7.134	0.000658571	225.95	367.96	2364.56	10.465	2.29345e-05	6.426	2.97734e-05	201.21	283.01	2244.3	11.154	0.0015514	7.93	0.00170957	282.04	6.439	0.00317832	7.134	0.000658571
	10593205	Rexo2	403.5	403.5	1180.7	2.926	2.88189e-06	3.111	2.31738e-07	485.23	361.44	1644.05	3.388	0.000297338	4.549	0.000187324	517.64	386.12	1481.79	2.863	0.0292683	3.838	0.0208714	649.9	1.817	9.99846e-05	3.111	2.31738e-07
	10461898	Rfk	328.58	328.58	667.85	2.033	2.28995e-05	2.177	2.6946e-05	219.89	178.05	631.91	2.874	0.000743315	3.549	0.000494823	272.04	248.15	615.4	2.262	0.00176088	2.48	0.000792222	482.61	1.384	0.00744221	2.177	2.6946e-05
	10451710	Rftn1	480.78	480.78	2090.55	4.348	1.72796e-07	9.688	5.45518e-08	661.85	672.85	1994.87	3.014	4.76703e-05	2.965	6.08211e-05	628.47	524.89	1927.47	3.067	0.00012256	3.672	0.000608138	624.87	3.346	0.000172576	9.688	5.45518e-08
	10504362	Rgp1	210.48	210.48	827.12	3.93	1.9166e-05	3.727	2.64858e-05	204.54	223.31	602.8	2.947	6.35673e-05	2.699	3.73852e-05	197.94	218.05	668.76	3.379	0.000356738	3.067	0.000446922	216.33	3.823	0.000274372	3.727	2.64858e-05
	10411949	Rgs7bp	45.52	45.52	134.66	2.958	2.68772e-05	3.446	1.94819e-05	51.49	65.52	102.18	1.984	0.00535281	1.56	0.0144364	42.55	49.66	150.73	3.542	0.0100919	3.035	0.0122498	36.5	3.689	0.000174891	3.446	1.94819e-05
	10393341	Rhbdf2	158.04	158.04	1207.94	7.643	1.4201e-07	6.818	1.43542e-07	171.27	232.5	1111.62	6.49	0.000395611	4.781	0.00053703	182.87	172.83	1056.12	5.775	0.000760913	6.111	0.000762726	167.05	7.231	9.09868e-06	6.818	1.43542e-07
	10421214	Rhobtb2	204.83	204.83	770.44	3.761	5.11388e-05	6.218	1.9259e-05	214.21	134.25	703.6	3.285	0.000701292	5.241	0.000385407	222.13	117.52	658.6	2.965	0.000142968	5.604	1.49491e-06	274.83	2.803	0.000772061	6.218	1.9259e-05
	10522182	Rhoh	118.29	118.29	345.08	2.917	5.18015e-06	2.24	2.28001e-06	136	137.24	413.87	3.043	0.00107935	3.016	0.00178197	101.14	140.31	398.79	3.943	0.00194776	2.842	0.00304778	146.43	2.357	0.000246675	2.24	2.28001e-06
	10574825	Rltpr	100.45	100.45	302.03	3.007	2.59908e-05	2.667	4.32724e-05	112.61	114.51	246.93	2.193	0.00306999	2.156	0.00381652	115.28	139.28	259.52	2.251	0.000345282	1.863	7.09018e-05	97.25	3.106	0.000462762	2.667	4.32724e-05
	10385699	Rmnd5b	208.21	208.21	742.77	3.567	1.73622e-05	2.046	0.000111172	210.69	235.7	663.53	3.149	0.000785161	2.815	0.0010383	190.71	303.32	602.53	3.159	0.000260295	1.986	0.000157852	438.9	1.692	0.00205174	2.046	0.000111172
	10387816	Rnasek	803.43	803.43	1679.12	2.09	1.28751e-06	2.2	9.92684e-07	738.6	763.91	2086.03	2.824	0.000286633	2.731	0.000322906	757.17	687.19	1821.33	2.405	0.0223609	2.65	0.0187899	1314.14	1.278	0.00727099	2.2	9.92684e-07
	10350742	Rnasel	47.07	47.07	581.02	12.344	3.70019e-08	3.786	4.32743e-07	33.04	59.2	411.35	12.45	8.76082e-06	6.948	3.39325e-05	38.88	86.19	450.4	11.584	0.000470243	5.226	0.000729261	41.25	14.085	3.40115e-06	3.786	4.32743e-07
	10571214	Rnf122	169.86	169.86	1302.76	7.67	3.33189e-05	6.524	3.9383e-05	165.79	189.21	1278.2	7.71	0.00210406	6.755	0.00236334	186.84	180.8	1046.53	5.601	0.00275766	5.788	0.002599	164.89	7.901	0.000374393	6.524	3.9383e-05
	10386230	Rnf187	547.38	547.38	1547.04	2.826	1.04582e-06	2.686	2.10554e-06	674.5	769.23	1302.5	1.931	0.0336822	1.693	0.0573339	639.55	652.39	1109.27	1.734	0.0764553	1.7	0.077458	691.79	2.236	6.84878e-05	2.686	2.10554e-06
	10362674	Rnu3a	144.11	144.11	428.24	2.972	0.000329689	3.701	0.000203572	122.71	95.74	365.19	2.976	2.1255e-05	3.814	3.98014e-05	132.39	123.94	330.51	2.496	0.0602645	2.667	0.0363845	537.13	0.797	0.107771	3.701	0.000203572
	10414663	Rpgrip1	51.39	51.39	192.55	3.747	0.000746164	4.248	0.000602135	50.75	44.73	185.3	3.651	0.0193153	4.143	0.0170498	58.52	46.36	179.95	3.075	0.0130828	3.882	0.00899491	47.58	4.047	0.00288221	4.248	0.000602135
	10428074	Rpl30	246.41	246.41	495.32	2.01	3.99326e-05	2.132	0.00019272	194.09	186.33	360.92	1.86	0.0126366	1.937	0.0103344	208.13	233.66	370.8	1.782	0.022221	1.587	0.0319921	418.25	1.184	0.0693451	2.132	0.00019272
	10345698	Rpl31	2450.59	2450.59	5868.29	2.395	0.000164338	3.996	2.48706e-05	1256.05	1010.62	5055.03	4.025	0.00231534	5.002	0.00178477	1306.28	825.92	4982.56	3.814	0.0236603	6.033	0.015974	3237.23	1.813	0.00196377	3.996	2.48706e-05
	10357478	Rpl31	2382.46	2382.46	5887.31	2.471	0.000126521	4.108	1.80923e-05	1180.17	975.64	5164.2	4.376	0.00314477	5.293	0.00256092	1272.02	772.64	5154.14	4.052	0.0326125	6.671	0.0228146	3285.31	1.792	0.00167406	4.108	1.80923e-05
	10400334	Rpl31	2391.78	2391.78	5235.88	2.189	0.000633977	3.718	7.83207e-05	1032.87	811.91	4643.27	4.496	0.00244095	5.719	0.00184953	1085.95	670.74	4552.43	4.192	0.0308607	6.787	0.0217974	2995.4	1.748	0.004195	3.718	7.83207e-05
	10401924	Rpl31	2299.19	2299.19	4924.97	2.142	0.000688556	3.367	6.05673e-05	1219.45	1120.73	4297.88	3.524	0.000103462	3.835	8.79629e-05	1332.42	831.92	4394.39	3.298	0.0132037	5.282	0.00793606	2941.82	1.674	0.00456122	3.367	6.05673e-05
	10431656	Rpl31	2467.97	2467.97	5943.1	2.408	0.000168062	4.016	2.42455e-05	1223.79	960.34	5250.21	4.29	0.00305088	5.467	0.00237435	1291.91	807.28	5146.9	3.984	0.0265504	6.376	0.0183408	3322.61	1.789	0.00203065	4.016	2.42455e-05
	10447286	Rpl31	2521.53	2521.53	5563.54	2.206	0.000143136	3.683	7.81541e-06	1167.23	969.96	4876.12	4.178	0.00204559	5.027	0.00160531	1278.53	749.89	4887.15	3.822	0.0248235	6.517	0.0163429	3235.6	1.719	0.000963274	3.683	7.81541e-06
	10500009	Rpl31	2164.75	2164.75	5655.89	2.613	3.54267e-05	4.512	4.00098e-06	1149.45	955.67	5134.19	4.467	0.00201863	5.372	0.00162966	1313.64	751.33	4955.62	3.772	0.0304353	6.596	0.0199988	3179.78	1.779	0.000725623	4.512	4.00098e-06
	10509275	Rpl31	2451.23	2451.23	5312.96	2.167	0.000268868	3.632	2.50482e-05	1070.07	847.06	4645.52	4.341	0.00215811	5.484	0.00159298	1183.66	635.46	4602.58	3.888	0.0201593	7.243	0.012551	3104.79	1.711	0.00217393	3.632	2.50482e-05
	10517116	Rps6ka1	713.35	713.35	2594.43	3.637	9.13048e-06	2.155	3.99211e-05	829.46	846.71	2483.44	2.994	0.000310337	2.933	0.000241471	889.09	1106.42	2704.13	3.041	5.19783e-05	2.444	0.00016215	903.4	2.872	0.000208909	2.155	3.99211e-05
	10378549	Rtn4rl1	139.65	139.65	515.57	3.692	4.25931e-05	3.06	6.39792e-05	113.88	115.39	502.02	4.408	0.00900107	4.351	0.00920861	142.5	227.81	474.87	3.332	0.00454156	2.085	0.012333	118.33	4.357	0.000328074	3.06	6.39792e-05
	10445357	Runx2	57.93	57.93	144.46	2.494	0.000312722	2.406	0.000453382	69.96	89.25	125.5	1.794	0.0421342	1.406	0.0939908	63.93	65.41	123.11	1.926	0.00129087	1.882	0.000145945	41.73	3.462	0.000541681	2.406	0.000453382
	10451061	Runx2	348.73	348.73	2518.42	7.222	1.28381e-08	7.653	4.61971e-11	250.09	366.81	1819.78	7.277	1.83284e-06	4.961	3.27509e-06	278.98	386.48	1860.8	6.67	0.000108865	4.815	8.15582e-05	194.73	12.933	3.33719e-08	7.653	4.61971e-11
	10371217	S1pr4	161.49	161.49	445.82	2.761	1.62046e-05	3.101	8.5211e-06	197	190.24	518.05	2.63	2.36173e-05	2.723	1.93362e-05	177.27	171.99	468.39	2.642	0.000903447	2.723	5.92439e-05	169.73	2.627	0.000747465	3.101	8.5211e-06
	10578916	Sc4mol	524.23	524.23	1876.46	3.579	0.00234757	2.452	0.00546546	367.24	496.45	1227.39	3.342	0.00802677	2.472	0.0135717	629.91	856.79	1792.32	2.845	0.0183737	2.092	0.0337594	467.84	4.011	0.00600877	2.452	0.00546546
	10592585	Sc5d	240.03	240.03	681.99	2.841	0.000419805	3.056	0.000431493	193.52	95.14	443.47	2.292	0.0104777	4.661	0.00272377	240.13	241.33	478.99	1.995	0.00845354	1.985	0.00916792	289.26	2.358	0.00428373	3.056	0.000431493
	10364814	Scamp4	293.15	293.15	596.27	2.034	1.37917e-05	2.095	1.33993e-05	284.92	260.8	491.04	1.723	0.000925077	1.883	0.00085514	282.1	312.85	494.76	1.754	0.0060917	1.581	0.000547927	389.11	1.532	0.000643915	2.095	1.33993e-05
	10589511	Scap	402.4	402.4	1105.76	2.748	8.17295e-08	2.549	1.90887e-07	418.88	350.7	1000.59	2.389	0.000219923	2.853	0.000108577	430.07	410.1	1033.5	2.403	0.000280132	2.52	0.000203369	500.38	2.21	2.39459e-05	2.549	1.90887e-07
	10389719	Scpep1	770.26	770.26	2452.37	3.184	1.33796e-06	3.267	7.82066e-07	812.47	866.04	2652.44	3.265	0.00083757	3.063	0.000898042	1117.04	972.42	2420.76	2.167	0.0165196	2.489	0.0118502	823.41	2.978	0.000347328	3.267	7.82066e-07
	10544875	Scrn1	49.09	49.09	302.67	6.166	2.39399e-05	6.348	2.32873e-05	53.4	53.44	228.36	4.276	0.000323351	4.273	0.000366983	58.85	50.51	338.43	5.751	0.0847062	6.7	0.0793422	43.92	6.891	0.000290055	6.348	2.32873e-05
	10489484	Sdc4	112.35	112.35	1138.98	10.138	3.27499e-10	8.004	4.27826e-10	122.96	290.46	974.71	7.927	0.000977012	3.356	0.00232022	118.26	194.73	913.69	7.726	0.00115548	4.692	0.00161434	184.7	6.167	1.39857e-06	8.004	4.27826e-10
	10495830	Sec24d	194.06	194.06	591.61	3.049	0.000134073	8.003	2.68377e-05	221	83.07	616.73	2.791	0.000316831	7.424	3.52339e-05	228.43	100.73	545.9	2.39	0.0285041	5.419	0.0105648	600.89	0.985	0.847356	8.003	2.68377e-05
	10554375	Sema4b	115.3	115.3	2723.85	23.624	1.48002e-07	12.399	1.90783e-07	132.01	159.62	2944.05	22.302	3.94163e-08	18.444	1.62652e-08	173.79	225.81	2571.4	14.796	5.22158e-05	11.387	5.11704e-05	255.22	10.673	1.35337e-05	12.399	1.90783e-07
	10353899	Sema4c	136.29	136.29	470.92	3.455	0.00282826	7.032	0.00105675	199.54	96.99	452.06	2.266	0.00100428	4.661	0.000177696	194.36	103.38	408.86	2.104	0.000807944	3.955	4.2649e-05	217.36	2.167	0.0234649	7.032	0.00105675
	10585778	Sema7a	178.8	178.8	805.41	4.505	0.000130229	2.366	0.000775098	331.42	314.24	605.71	1.828	0.00151111	1.928	0.00180412	304.19	652.98	527.93	1.736	0.0129647	0.808	0.0630341	332.85	2.42	0.00747096	2.366	0.000775098
	10517274	Sepn1	61.75	61.75	141.23	2.287	0.000358516	2.341	0.000291082	86.17	92.32	121.53	1.41	0.0263673	1.316	0.0467396	81.15	79.74	111.99	1.38	0.20364	1.404	0.181394	61.88	2.282	0.00189389	2.341	0.000291082
	10422598	Sepp1	79.16	79.16	236.37	2.986	0.000531313	2.896	0.0005522	41.93	107.67	173.79	4.145	7.09758e-06	1.614	0.00289358	63.55	177.87	197.87	3.114	0.0018375	1.112	0.562465	50.46	4.684	0.00132662	2.896	0.0005522
	10568202	Sept1	227.18	227.18	798.74	3.516	2.31754e-05	2.144	0.000138785	180.23	126.03	692.47	3.842	2.44654e-05	5.494	1.18137e-05	230.99	302.18	736.47	3.188	0.0189906	2.437	0.027158	151.94	5.257	0.00017457	2.144	0.000138785
	10523281	Sept11	318.54	318.54	1925.71	6.045	9.99324e-08	3.094	1.77501e-06	418.11	685.55	1718.53	4.11	0.000152725	2.507	0.000771567	373.06	701.5	1415.56	3.794	0.00480988	2.018	0.014636	753.67	2.555	3.17258e-05	3.094	1.77501e-06
	10489377	Serinc3	3621.52	3621.52	8432.54	2.328	1.78319e-05	2.652	2.39387e-07	2725.99	2309.89	7616.07	2.794	1.96042e-05	3.297	0.000101685	3110.45	2826.37	8398.52	2.7	0.00495643	2.971	0.0011757	2987.1	2.823	7.30035e-06	2.652	2.39387e-07
	10406598	Serinc5	171.85	171.85	1869.45	10.878	3.57562e-06	9.423	4.08423e-06	202.88	252.44	1724.8	8.502	0.00109319	6.833	0.0013517	229.55	284.5	1338.26	5.83	0.00257484	4.704	0.00291454	235.62	7.934	0.000132929	9.423	4.08423e-06
	10498319	Serp1	2450.22	2450.22	5935.45	2.422	2.37551e-06	3.377	6.9245e-07	1440.26	1239.62	6137.62	4.261	0.000157053	4.951	0.000104395	1621.5	1079.79	5878.95	3.626	0.00445267	5.445	0.00270855	2972.71	1.997	5.15959e-05	3.377	6.9245e-07
	10351015	Serpinc1	52.79	52.79	136.66	2.589	1.99469e-05	2.494	2.04479e-05	57.47	61.85	112.92	1.965	0.00160324	1.826	0.00218974	66.75	59.32	82.37	1.234	0.00640655	1.389	0.0181478	41.59	3.286	0.000158796	2.494	2.04479e-05
	10530633	Sgcb	87.67	87.67	487.44	5.56	3.33237e-07	8.819	1.40524e-07	87.93	56.8	429.11	4.88	0.00123474	7.555	0.000863043	87.74	63.47	385.31	4.391	0.00023413	6.071	0.000116249	180.38	2.702	8.49517e-05	8.819	1.40524e-07
	10534585	Sh2b2	411.44	411.44	1548.46	3.764	6.33415e-07	3.677	3.91275e-07	294.22	259.53	1299.24	4.416	0.000973	5.006	0.000959675	332.76	300.18	1278.15	3.841	0.0117832	4.258	0.0103605	539	2.873	6.87452e-05	3.677	3.91275e-07
	10348424	Sh3bp4	204.3	204.3	442.93	2.168	0.000146355	3.073	3.13257e-05	279.55	227.04	425.77	1.523	0.0236469	1.875	0.00377355	296.43	250.48	344.17	1.161	0.096224	1.374	0.0108507	173.61	2.551	0.000519851	3.073	3.13257e-05
	10593130	Sidt2	301.13	301.13	809.06	2.687	3.10953e-05	2.28	0.000140316	276.26	351.22	685.64	2.482	0.000290552	1.952	0.0010321	271.83	377.29	669.91	2.464	0.000738282	1.776	0.000251861	332.63	2.432	0.000521021	2.28	0.000140316
	10449741	Sik1	1227.43	1227.43	2992.03	2.438	2.58186e-06	4.886	6.57189e-08	1001.39	792.61	2023.87	2.021	0.0539116	2.553	0.0251144	1201.4	1023	1796.62	1.495	0.0338086	1.756	0.00272501	692.43	4.321	0.000172159	4.886	6.57189e-08
	10458251	Sil1	295.23	295.23	734.15	2.487	2.15843e-05	3.068	1.17249e-05	303.29	215.48	745.93	2.459	0.000646029	3.462	0.000219985	300.4	243.32	724.22	2.411	7.50902e-06	2.976	5.55831e-05	319.73	2.296	0.000416009	3.068	1.17249e-05
	10512480	Sit1	49.21	49.21	122.86	2.497	6.78723e-05	2.372	6.28691e-05	61.33	56.67	159.24	2.596	0.000674304	2.81	0.000129897	54.86	60.26	140.15	2.555	0.000242876	2.326	4.9531e-05	50.79	2.419	0.0024177	2.372	6.28691e-05
	10375935	Skp1a	114.21	114.21	279.48	2.447	0.000788252	3.066	0.000258637	90.38	57.94	225.63	2.496	0.002144	3.894	0.000872284	89.5	71.01	242.02	2.704	0.0394086	3.408	0.0292373	256.25	1.091	0.510326	3.066	0.000258637
	10489055	Sla2	104.57	104.57	1245.25	11.908	7.1522e-07	11.357	6.75719e-07	117.96	123.69	1111.29	9.421	0.0012865	8.984	0.00130128	133.48	131.83	963.59	7.219	0.00166858	7.309	0.00161952	102.25	12.178	2.64016e-05	11.357	6.75719e-07
	10351691	Slamf6	100.27	100.27	459.25	4.58	6.94761e-07	2.52	6.57348e-06	96	135.25	352.18	3.669	0.000150967	2.604	3.07995e-05	100.26	166	421.15	4.201	0.00598203	2.537	0.0104571	158.42	2.899	2.92205e-05	2.52	6.57348e-06
	10351792	Slamf9	82.35	82.35	1589.46	19.301	2.66285e-08	19.57	2.65825e-08	104.84	172.52	1995.99	19.038	4.38964e-05	11.57	5.13061e-05	86.03	100.65	1300.26	15.114	0.00189037	12.919	0.001959	193.75	8.204	6.68952e-06	19.57	2.65825e-08
	10487906	Slc23a2	266.06	266.06	603.81	2.269	7.79759e-08	2.211	1.97648e-07	297.07	337.63	552.9	1.861	3.87065e-05	1.638	0.00121394	293.14	286	503.52	1.718	0.0176921	1.761	0.012568	335	1.802	4.76579e-05	2.211	1.97648e-07
	10483604	Slc25a12	432.05	432.05	1674.89	3.877	2.32398e-07	3.94	5.06222e-07	559.9	252.17	1474.06	2.633	0.00200945	5.846	0.00059832	401.12	347.49	1576.64	3.931	0.0011255	4.537	0.000216468	1048.89	1.597	0.000353561	3.94	5.06222e-07
	10452257	Slc25a23	79.16	79.16	160.88	2.032	0.00120074	2.085	0.00107037	94.75	94.88	117.56	1.241	0.114268	1.239	0.0244247	86.05	76.33	124.41	1.446	0.102889	1.63	0.0534038	81.79	1.967	0.00533341	2.085	0.00107037
	10467852	Slc25a28	228.6	228.6	525.14	2.297	0.000249002	2.222	0.000280909	207.94	266.66	327.66	1.576	0.0218848	1.229	0.178575	242.52	219.87	309.15	1.275	0.204079	1.406	0.112873	302.55	1.736	0.00405787	2.222	0.000280909
	10572647	Slc27a1	158.65	158.65	912.32	5.751	9.19034e-06	8.029	6.3995e-06	156.17	184.96	690.08	4.419	0.000242869	3.731	0.000330697	188.17	144.54	695.3	3.695	7.1872e-05	4.81	1.6078e-05	170.3	5.357	0.000165767	8.029	6.3995e-06
	10369379	Slc29a3	335.18	335.18	1478.78	4.412	1.64237e-06	3.948	1.69988e-06	407.14	463.07	1317.05	3.235	0.000238254	2.844	0.000263052	323.65	301.53	1355.3	4.188	3.08795e-06	4.495	5.15274e-07	596.6	2.479	0.000173069	3.948	1.69988e-06
	10481164	Slc2a6	214.39	214.39	734.37	3.425	0.000107425	2.514	0.000262064	255.43	364.65	713.71	2.794	0.00226944	1.957	0.00746329	255.12	491.72	519.78	2.037	0.00107572	1.057	0.34936	315.87	2.325	0.00579336	2.514	0.000262064
	10487021	Slc30a4	139.21	139.21	292.87	2.104	0.00281303	2.102	0.00282727	176.8	142.55	175.47	0.992	0.942243	1.231	0.0269007	165.13	137.18	202.98	1.229	0.268734	1.48	0.0757192	369.37	0.793	0.216009	2.102	0.00282727
	10411751	Slc30a5	399.63	399.63	1135.68	2.842	1.28904e-06	2.322	1.7447e-06	303.57	238.83	1118.79	3.685	8.39909e-06	4.684	2.22108e-06	319.95	319.52	1102.37	3.445	0.000539171	3.45	0.000494854	673.24	1.687	0.000279989	2.322	1.7447e-06
	10372682	Slc35e3	159.47	159.47	442.99	2.778	1.8287e-06	2.943	5.45217e-08	169.54	141.55	386.18	2.278	0.0011243	2.728	0.000566181	192.65	128.71	356.34	1.85	0.130199	2.769	0.0623809	205.93	2.151	0.000726789	2.943	5.45217e-08
	10583326	Slc36a4	91.37	91.37	411.73	4.506	1.52607e-05	3.238	3.51887e-05	113.23	156.57	293.68	2.594	0.000567558	1.876	0.000877579	113.44	127.78	282.68	2.492	0.000476538	2.212	0.000252356	171.31	2.403	0.000555037	3.238	3.51887e-05
	10592266	Slc37a2	95.36	95.36	758.57	7.955	1.16365e-05	5.229	1.85588e-05	102.96	121.38	580.22	5.635	0.00936713	4.78	0.0105212	106.27	125.8	544.81	5.127	0.0225445	4.331	0.0254276	84.45	8.982	0.00017752	5.229	1.85588e-05
	10392701	Slc39a11	154.71	154.71	329.43	2.129	2.27623e-05	2.254	4.17065e-05	161.67	154.18	283.26	1.752	0.00628802	1.837	0.0114941	176.3	145.62	274.44	1.557	0.0410586	1.885	0.0219359	224.2	1.469	0.00201658	2.254	4.17065e-05
	10421309	Slc39a14	72.87	72.87	715.74	9.822	9.99028e-05	8.457	0.000110489	82.36	105.04	597.53	7.255	0.000463166	5.689	0.00053688	82.68	85.41	491.19	5.941	0.00423445	5.751	0.00435526	96.31	7.432	0.000951405	8.457	0.000110489
	10371321	Slc41a2	207.61	207.61	1903.82	9.17	2.25751e-07	31.714	1.32312e-07	180.64	75.18	1772.42	9.812	4.54866e-06	23.576	2.07846e-06	183.95	77.22	1725.82	9.382	7.41458e-05	22.349	3.7075e-05	260.82	7.299	1.58184e-05	31.714	1.32312e-07
	10505008	Slc44a1	382.68	382.68	1179.83	3.083	7.00887e-06	2.025	8.93781e-05	453.68	468.9	1056.94	2.33	0.000207389	2.254	8.21098e-05	468.71	559.54	1059.98	2.261	0.00384051	1.894	0.00361405	458.25	2.575	0.000799939	2.025	8.93781e-05
	10583586	Slc44a2	698.22	698.22	3638.31	5.211	3.2635e-07	2.468	1.14373e-06	359.93	449.04	3224.62	8.959	1.42013e-06	7.181	1.84803e-06	453.2	880.52	3520.74	7.769	0.000313678	3.998	0.000440339	456.35	7.973	7.65304e-06	2.468	1.14373e-06
	10436945	Slc5a3	106.08	106.08	224.61	2.117	0.0052406	2.042	0.00638073	106.23	181.06	203.33	1.914	0.00104562	1.123	0.304381	107.54	147.78	216.04	2.009	0.00204522	1.462	0.00412235	108.07	2.078	0.0139384	2.042	0.00638073
	10582275	Slc7a5	303.61	303.61	755.5	2.488	0.000450216	2.763	0.000319845	285.83	247.21	692.34	2.422	0.023572	2.801	0.0175429	297.94	362.11	851.26	2.857	0.00369543	2.351	0.0062832	734.98	1.028	0.810767	2.763	0.000319845
	10574985	Slc7a6	255.69	255.69	605.7	2.369	8.22014e-05	3.304	6.31885e-05	228.49	154.3	496.06	2.171	0.00168113	3.215	0.00042996	241.86	214.2	509.89	2.108	0.0393224	2.38	0.0226762	359.79	1.683	0.00230528	3.304	6.31885e-05
	10508860	Slc9a1	238.64	238.64	814.23	3.412	5.07154e-06	3.192	5.16684e-06	274.56	259.55	647.13	2.357	0.00420985	2.493	0.00418478	292.9	269.23	725.1	2.476	0.0026599	2.693	0.00340195	251.34	3.24	8.20726e-05	3.192	5.16684e-06
	10479379	Slco4a1	95.29	95.29	1115.85	11.71	1.29687e-08	13.887	9.6422e-09	84.96	91.28	920.86	10.839	0.00147156	10.088	0.00151013	92.41	92.61	864.66	9.357	0.000138185	9.337	0.000132837	78.31	14.249	1.60766e-06	13.887	9.6422e-09
	10604844	Sms	503.02	503.02	1334.46	2.653	0.000195575	2.491	0.000290223	406.65	201.99	1250.6	3.075	0.000123941	6.191	4.80471e-06	459.57	398.13	1106.36	2.407	0.00292084	2.779	0.00219695	803.48	1.661	0.010872	2.491	0.000290223
	10607524	Sms	495.49	495.49	1233.25	2.489	5.39796e-05	2.289	7.11423e-05	435.67	230.6	1186.1	2.722	0.000161839	5.144	1.42543e-05	444.06	416.21	1031.1	2.322	0.00837508	2.477	0.00770035	731.4	1.686	0.00321215	2.289	7.11423e-05
	10433996	Snap29	215.44	215.44	461.13	2.14	8.50687e-09	2.386	5.93651e-07	202.23	195.73	479.54	2.371	0.00603605	2.45	0.00472691	212.44	179.99	446.51	2.102	0.0323275	2.481	0.0219907	353.66	1.304	0.0128109	2.386	5.93651e-07
	10365003	Snord37	55.26	55.26	159.81	2.892	0.00217025	2.166	0.00554628	62.19	61.85	106.87	1.718	0.0071235	1.728	0.0242615	65.16	68.56	90.39	1.387	0.0408156	1.318	0.100561	82.07	1.947	0.0220057	2.166	0.00554628
	10375031	Snrnp25	127.36	127.36	342.72	2.691	7.41927e-05	3.148	4.0293e-05	131.45	122.76	309.06	2.351	0.00275619	2.518	0.000569015	120.35	141.84	262.09	2.178	0.00172315	1.848	0.00282642	240.88	1.423	0.00908934	3.148	4.0293e-05
	10428698	Sntb1	83.82	83.82	234.08	2.793	3.7478e-06	2.594	6.9818e-06	76.31	95.09	170.12	2.229	0.00214882	1.789	0.00226538	89.78	105.7	185.12	2.062	4.02843e-05	1.751	0.000774189	63.35	3.695	2.13849e-05	2.594	6.9818e-06
	10412227	Snx18	219.65	219.65	1555.46	7.082	3.16187e-06	10.333	2.02291e-06	172.68	219.34	1630.9	9.445	9.78439e-05	7.435	0.000106911	143.65	135.64	1661.08	11.563	3.7744e-05	12.246	1.83146e-05	314.93	4.939	0.00010835	10.333	2.02291e-06
	10433597	Snx29	177.71	177.71	1003.6	5.647	3.39515e-06	5.415	2.50298e-06	202.14	172.09	861.9	4.264	0.00118355	5.008	0.00106676	208.68	172	1002.46	4.804	0.00189606	5.828	0.00164808	233.34	4.301	0.000115212	5.415	2.50298e-06
	10505224	Snx30	242.48	242.48	834.93	3.443	5.18724e-06	2.229	2.50458e-05	276.04	320.81	704.27	2.551	5.63171e-05	2.195	0.000321233	238.94	295.15	705.64	2.953	0.000320114	2.391	0.000398423	277.41	3.01	0.000114009	2.229	2.50458e-05
	10488237	Snx5	1219.85	1219.85	2870.42	2.353	9.57541e-07	2.076	5.6863e-06	1124.82	1206.72	2780.65	2.472	9.51972e-05	2.304	0.000109855	1176.68	1369.48	2944.26	2.502	8.49275e-05	2.15	1.0259e-05	1152.42	2.491	1.15805e-05	2.076	5.6863e-06
	10441436	Snx9	369.51	369.51	1220.39	3.303	7.23795e-06	2.509	6.95582e-06	295.11	312	984.91	3.337	2.7107e-05	3.157	0.000106083	343.43	402.53	988.51	2.878	0.000477026	2.456	0.000703911	334.33	3.65	6.24676e-05	2.509	6.95582e-06
	10383010	Socs3	82.97	82.97	180.12	2.171	0.00021017	2.029	0.000275041	112.25	175.02	146.73	1.307	0.168111	0.838	0.352075	144.08	126.8	223.06	1.548	0.0357076	1.759	0.0373283	92.76	1.942	0.00288881	2.029	0.000275041
	10393449	Socs3	149.26	149.26	403.67	2.704	1.31085e-05	2.828	4.41739e-06	174.35	250.28	270.91	1.554	0.171964	1.082	0.730853	189.98	226.1	423.9	2.231	0.060249	1.875	0.0933371	190.92	2.114	0.000599645	2.828	4.41739e-06
	10562812	Spib	122.68	122.68	2547.08	20.762	3.85186e-05	11.486	4.89996e-05	130.86	310.52	2800.88	21.404	2.51766e-06	9.02	4.03931e-06	173.06	514.25	2673.19	15.447	0.000166092	5.198	0.000399922	193.92	13.135	0.000529374	11.486	4.89996e-05
	10405163	Spin1	254	254	967.07	3.807	1.85934e-05	3.348	2.84685e-05	244.08	251.26	822.25	3.369	0.000288381	3.273	0.000296372	293.82	331.23	782.36	2.663	0.0114901	2.362	0.0125089	323.47	2.99	0.000381228	3.348	2.84685e-05
	10568174	Spn	140.6	140.6	491.41	3.495	6.66482e-06	3.293	9.62666e-07	113.25	222.81	360.3	3.181	4.05218e-05	1.617	0.000451769	95.1	155.17	326.78	3.436	0.000214936	2.106	0.00301923	155.33	3.164	7.12506e-05	3.293	9.62666e-07
	10567838	Spns1	223.7	223.7	479.6	2.144	7.10507e-06	2.147	8.54819e-06	234.01	264.05	416.89	1.782	0.0198841	1.579	0.0298768	243.92	251.59	377.87	1.549	0.00504978	1.502	0.00296762	285.01	1.683	0.00058485	2.147	8.54819e-06
	10388211	Spns3	202.71	202.71	2734.8	13.491	6.40304e-07	3.426	3.5597e-06	275.01	272.91	2202.3	8.008	0.00158031	8.07	0.00159406	247.76	669.21	2271.2	9.167	0.00890756	3.394	0.0173723	280.83	9.738	3.13736e-05	3.426	3.5597e-06
	10563659	Spty2d1	412.79	412.79	1039.36	2.518	4.06052e-05	3.724	1.52491e-05	416.38	369.44	858.79	2.063	0.000902228	2.325	0.00175255	489.3	405.46	935.36	1.912	0.00130511	2.307	0.000255139	643.27	1.616	0.0018214	3.724	1.52491e-05
	10424349	Sqle	135.03	135.03	441.66	3.271	0.00238939	3.303	0.00228752	147.94	76.23	181.68	1.228	0.219656	2.383	0.00455817	231.85	249.03	301.32	1.3	0.0917966	1.21	0.108996	142.82	3.092	0.0067418	3.303	0.00228752
	10522589	Srd5a3	179.53	179.53	548.94	3.058	5.02304e-05	2.628	0.000111878	169.23	214.54	476.1	2.813	6.78455e-05	2.219	0.000813003	163.36	168.65	414.53	2.538	0.00394483	2.458	0.00364416	324.75	1.69	0.00370345	2.628	0.000111878
	10546853	Srgap3	323.03	323.03	1220.9	3.78	1.75985e-06	7.924	2.14872e-07	283.47	134.7	904.68	3.191	0.00058581	6.716	5.21867e-05	316.9	184.09	873.59	2.757	0.00151065	4.745	0.000840368	394.23	3.097	0.000207509	7.924	2.14872e-07
	10546855	Srgap3	376.32	376.32	1188.62	3.159	1.2854e-07	7.092	8.14166e-09	405.84	180.18	934.81	2.303	0.000261746	5.188	1.85513e-05	392.5	207.02	928.36	2.365	5.35444e-05	4.484	1.53952e-05	454.75	2.614	9.95807e-05	7.092	8.14166e-09
	10437376	Srl	45.05	45.05	260.88	5.791	1.03307e-10	6.596	1.81533e-11	59.61	51.49	207.45	3.48	0.000200817	4.029	0.000332404	48.72	51.01	213.04	4.373	0.00169101	4.176	0.00188448	99.3	2.627	0.00049268	6.596	1.81533e-11
	10596137	Srprb	162.43	162.43	407.86	2.511	1.45039e-06	2.292	2.21137e-06	182.02	148.49	395.04	2.17	0.00464824	2.66	0.00388569	184.71	193.69	376.77	2.04	0.0259483	1.945	0.0180374	314.36	1.297	0.000219024	2.292	2.21137e-06
	10406551	Ssbp2	184.53	184.53	565.33	3.064	2.08505e-05	4.032	1.93495e-06	195.01	203.02	504.09	2.585	0.000696034	2.483	0.000473677	196.13	143.8	546.76	2.788	0.00220671	3.802	0.000462641	222.71	2.538	0.00020209	4.032	1.93495e-06
	10440099	St3gal6	64.18	64.18	390.82	6.089	1.56671e-06	5.315	1.92347e-06	57.87	55.1	352.1	6.084	5.51049e-06	6.39	1.44228e-05	71.37	60.56	270.56	3.791	0.00191047	4.468	0.00163234	78.92	4.952	6.18571e-05	5.315	1.92347e-06
	10536541	St7	60.23	60.23	151.99	2.523	9.41913e-06	2.288	6.46197e-06	57.97	75.91	116.27	2.006	0.00113873	1.532	0.0110405	54.97	74.28	116.9	2.127	0.0008656	1.574	0.000688643	78.1	1.946	0.000353344	2.288	6.46197e-06
	10462587	Stambpl1	102.09	102.09	946.89	9.275	2.11337e-07	5.965	3.43441e-07	80.76	135.73	917.08	11.356	1.51891e-05	6.757	1.43118e-05	95.15	114.54	782.1	8.22	0.00196006	6.828	0.00205003	110.46	8.572	1.32214e-05	5.965	3.43441e-07
	10367224	Stat2	615.36	615.36	1877.79	3.052	2.86904e-05	2.223	8.97072e-05	849.68	593.02	1537.26	1.809	0.000114669	2.592	0.000124057	726.14	652.62	1736.28	2.391	0.00376061	2.66	0.00128553	959.17	1.958	0.00132942	2.223	8.97072e-05
	10542757	Stk38l	87.05	87.05	410.32	4.714	8.61643e-07	3.861	1.71149e-06	85.25	124.23	291.1	3.415	0.00125615	2.343	0.00323662	91.75	146.91	464.28	5.06	0.000219474	3.16	0.000226027	93.76	4.376	4.89885e-05	3.861	1.71149e-06
	10585825	Stoml1	239.68	239.68	734.16	3.063	1.75736e-05	4.295	5.23849e-06	273.89	195.77	637.24	2.327	0.00135209	3.255	0.000518877	244.04	238.88	648.74	2.658	0.000532115	2.716	0.000373354	234.2	3.135	0.000275622	4.295	5.23849e-06
	10597493	Stt3b	566.63	566.63	1440.68	2.543	8.02602e-07	2.118	2.50123e-05	418.61	339.78	1367.52	3.267	0.000186879	4.025	3.10033e-05	520.18	555.16	1424.93	2.739	0.00220725	2.567	0.00258021	986.33	1.461	0.000448448	2.118	2.50123e-05
	10481147	Surf4	469.32	469.32	1305.79	2.782	3.34083e-05	2.607	5.91734e-05	441.08	382.66	1542.34	3.497	3.25126e-05	4.031	1.99608e-05	500.34	448.43	1445.29	2.889	0.00350091	3.223	0.00258483	1190.96	1.096	0.19518	2.607	5.91734e-05
	10453636	Svil	114.49	114.49	373.1	3.259	1.52966e-05	2.616	2.497e-05	113.63	234.59	367.43	3.234	0.0010888	1.566	0.0133468	119.51	136.56	347.57	2.908	0.0271125	2.545	0.033168	142.27	2.622	0.000242968	2.616	2.497e-05
	10396485	Syne2	114.48	114.48	644.12	5.626	7.59992e-05	6.453	5.9672e-05	106.26	126.65	573.08	5.393	7.11992e-05	4.525	8.63456e-05	94.78	89.17	593.08	6.257	0.00561299	6.651	0.00532129	149.21	4.317	0.000830786	6.453	5.9672e-05
	10396511	Syne2	89.92	89.92	452.12	5.028	8.7263e-09	5.701	2.13955e-10	93.59	103.1	409.19	4.372	0.000424229	3.969	0.000568026	83.16	80.44	420.81	5.06	0.00581392	5.231	0.00560803	110.54	4.09	7.94703e-07	5.701	2.13955e-10
	10396606	Syne2	95.13	95.13	634.75	6.672	3.38243e-06	7.96	2.38876e-06	126.3	115.51	599.41	4.746	0.000699036	5.189	0.000751809	87.95	90.62	571.52	6.498	0.012316	6.307	0.0125257	142.79	4.445	0.000109569	7.96	2.38876e-06
	10396608	Syne2	135.67	135.67	892.76	6.58	2.7744e-07	7.56	1.57616e-07	168.93	199.64	900.03	5.328	0.00122219	4.508	0.0014287	114.7	122.85	936.63	8.166	0.0274729	7.624	0.0281369	187.97	4.749	4.25433e-05	7.56	1.57616e-07
	10478487	Sys1	144.1	144.1	370.2	2.569	0.000185593	2.384	0.000277606	144.89	156.89	293.5	2.026	6.85814e-05	1.871	0.00468283	131.43	146.35	260.24	1.98	0.000644102	1.778	0.00188671	264.45	1.4	0.0224914	2.384	0.000277606
	10517009	Sytl1	75.41	75.41	164.67	2.184	1.70819e-05	2.065	2.63729e-05	79.14	101.09	152.47	1.927	0.00372694	1.508	0.0202765	84.32	95.77	167.65	1.988	0.000427247	1.751	0.00120094	67.06	2.456	0.000101134	2.065	2.63729e-05
	10351825	Tagln2	524.91	524.91	1521.31	2.898	5.11745e-05	5.401	1.70172e-06	530.59	503.61	1625.16	3.063	0.000613337	3.227	0.000644644	750.4	656.46	1632.95	2.176	0.0379474	2.488	0.0282134	1111.16	1.369	0.0117369	5.401	1.70172e-06
	10529858	Tapt1	293.21	293.21	1175.91	4.01	3.1774e-06	4.068	3.13492e-06	267.44	219.4	1029	3.848	2.48197e-05	4.69	4.38883e-05	305.56	255.28	1247.65	4.083	0.000495997	4.887	0.000244191	357.04	3.293	8.84541e-05	4.068	3.13492e-06
	10582778	Tarbp1	107.85	107.85	222.85	2.066	7.28626e-06	2.504	1.56927e-06	106.4	102.75	188.54	1.772	0.0128505	1.835	0.0174956	94.59	121.19	182.72	1.932	0.0010789	1.508	0.000817536	120.35	1.852	9.5691e-05	2.504	1.56927e-06
	10595680	Tbc1d2b	142.96	142.96	545.19	3.814	4.06684e-05	2.459	0.000169044	141.45	355.91	480.81	3.399	0.000477415	1.351	0.0635353	189.63	227.48	434.7	2.292	0.00246087	1.911	0.00455523	196.87	2.769	0.000874651	2.459	0.000169044
	10592618	Tbcel	247.9	247.9	608.74	2.456	2.27586e-05	2.509	1.06464e-05	209.98	166.44	448.91	2.138	0.00188047	2.697	0.00011145	213.69	186.65	476.41	2.229	0.000283608	2.552	0.000122084	225.69	2.697	0.000144535	2.509	1.06464e-05
	10365098	Tbxa2r	147.3	147.3	462.85	3.142	3.66961e-05	3.594	2.61594e-05	143.69	175.82	395.62	2.753	0.000223808	2.25	0.000665226	142.6	151.37	411.42	2.885	0.0185196	2.718	0.0188966	110.62	4.184	0.000262668	3.594	2.61594e-05
	10594879	Tcf12	408.9	408.9	1544.06	3.776	1.94966e-06	5.944	5.59916e-07	369.93	262.16	1547.41	4.183	7.34019e-06	5.903	3.87629e-06	389.84	246.61	1548.69	3.973	0.000730785	6.28	0.000423266	523.3	2.951	7.51161e-05	5.944	5.59916e-07
	10456522	Tcf4	500.11	500.11	4259.83	8.518	6.1543e-07	12.856	2.86705e-07	336.56	408.2	3734.15	11.095	1.04687e-05	9.148	1.1101e-05	352.32	348.49	3496.59	9.924	5.84301e-05	10.034	1.38923e-05	549.3	7.755	1.9931e-05	12.856	2.86705e-07
	10464529	Tcirg1	831.98	831.98	2030.51	2.441	1.08178e-05	2.15	2.0688e-05	625.95	621.6	1801.15	2.877	0.00430942	2.898	0.00407324	755.36	721.91	1718.73	2.275	0.00495121	2.381	0.00402513	691.67	2.936	0.000124088	2.15	2.0688e-05
	10392207	Tex2	324.35	324.35	2845.26	8.772	2.36352e-09	16.404	6.85218e-10	259.13	170.03	2625.36	10.131	7.05254e-07	15.441	6.74269e-07	287.38	188.74	2632.06	9.159	3.97967e-05	13.945	1.69407e-05	307.51	9.253	3.74741e-07	16.404	6.85218e-10
	10435075	Tfrc	310.14	310.14	2565.06	8.271	2.83972e-05	2.166	0.000484684	133.91	151.45	2288.52	17.09	4.25092e-06	15.111	5.59657e-06	156.95	336.9	2341.07	14.916	0.000106767	6.949	0.000111143	365.8	7.012	0.000376109	2.166	0.000484684
	10504817	Tgfbr1	320.91	320.91	1429.6	4.455	1.12344e-05	3.655	1.95164e-05	236.59	302.09	1489.19	6.294	5.62796e-05	4.93	5.60623e-05	242.35	223.97	1604.26	6.62	0.000292679	7.163	0.000330253	366.46	3.901	0.000238449	3.655	1.95164e-05
	10393559	Timp2	72	72	757.72	10.524	6.03359e-08	12.673	4.91687e-08	62.74	327.71	711.64	11.343	0.000744536	2.172	0.00592203	61.68	101.9	616.04	9.988	0.0151841	6.046	0.018368	51.77	14.636	5.56619e-06	12.673	4.91687e-08
	10378572	Tlcd2	95.69	95.69	204.98	2.142	0.000362871	2.067	0.000403169	120.21	89.12	160.44	1.335	0.0298209	1.8	0.00266634	106.19	103.4	161.13	1.517	0.0407886	1.558	0.0433517	187.86	1.091	0.410445	2.067	0.000403169
	10607870	Tlr7	32.34	32.34	1255.66	38.827	1.20052e-06	2.676	5.04829e-05	25.99	83.01	1149.34	44.222	2.79254e-05	13.846	3.4936e-05	39.69	92.26	1323.2	33.338	1.16305e-05	14.342	9.85986e-06	18.31	68.578	3.94182e-05	2.676	5.04829e-05
	10588479	Tlr9	524.43	524.43	1562.58	2.98	1.95505e-06	2.006	1.4004e-06	705.9	706.36	1505.74	2.133	0.000234251	2.132	0.000134172	666.12	669.09	1462.39	2.195	0.00899756	2.186	0.00786371	592.2	2.639	2.35397e-05	2.006	1.4004e-06
	10465342	Tm7sf2	84.89	84.89	187.75	2.212	0.000128886	2.51	4.94151e-05	94.13	90.97	124.46	1.322	0.0545729	1.368	0.0250279	92.24	106.64	132.74	1.439	0.0467373	1.245	0.209002	82.29	2.282	0.00126722	2.51	4.94151e-05
	10549361	Tm7sf3	133.81	133.81	532.35	3.978	5.28778e-06	2.446	2.1926e-05	94.65	208.78	420.94	4.447	0.000422552	2.016	0.00243467	102.35	166.81	451.39	4.41	0.0139182	2.706	0.0236363	116.2	4.581	8.39962e-05	2.446	2.1926e-05
	10382956	Tmc8	103.52	103.52	313.02	3.024	4.91755e-06	2.143	5.56981e-05	98.85	108.67	287.85	2.912	0.000953742	2.649	0.00194708	94.74	134.97	312.02	3.293	0.000218605	2.312	0.000904805	88.69	3.529	8.76602e-05	2.143	5.56981e-05
	10595664	Tmed3	171.05	171.05	575.93	3.367	1.75301e-05	6.193	1.62327e-06	147.52	108.46	523.98	3.552	0.000368429	4.831	0.000130312	139.74	93.7	494.51	3.539	0.000946928	5.278	0.000564305	353.74	1.628	0.00114044	6.193	1.62327e-06
	10426550	Tmem106c	141.65	141.65	286.79	2.025	0.00010651	2.236	5.63651e-05	145.48	135.4	269.2	1.85	0.000779044	1.988	0.000915181	141.06	138.52	231.71	1.643	0.00123505	1.673	0.00449054	164.46	1.744	0.00238212	2.236	5.63651e-05
	10546944	Tmem111	327.23	327.23	946.57	2.893	4.78796e-06	2.718	4.82959e-06	314.11	265.04	826.98	2.633	0.00115687	3.12	0.000783388	354.87	349.97	848.43	2.391	0.00913804	2.424	0.00495579	509.05	1.859	0.000370508	2.718	4.82959e-06
	10492815	Tmem154	83.44	83.44	290.94	3.487	4.16912e-05	2.998	4.11551e-05	91.67	123.95	262.34	2.862	0.00524174	2.116	0.0134708	90.64	100.63	260.36	2.872	0.024995	2.587	0.0291411	123.16	2.362	0.00116547	2.998	4.11551e-05
	10357371	Tmem163	83.97	83.97	700.34	8.34	1.57653e-08	8.622	1.43496e-08	95.7	88.92	711.06	7.43	7.50324e-05	7.997	7.20657e-05	93.74	116.85	577.28	6.158	0.00378215	4.94	0.00436017	54.16	12.931	1.6764e-06	8.622	1.43496e-08
	10520553	Tmem214	383.02	383.02	768.66	2.007	0.000643617	2.859	0.000143572	417.08	248.16	639.62	1.534	0.00371325	2.577	0.000320033	420.11	267.53	567.96	1.352	0.0156194	2.123	0.00154925	544.42	1.412	0.0188262	2.859	0.000143572
	10584271	Tmem218	75.51	75.51	236.43	3.131	0.000529313	2.674	0.00101136	90.29	96.52	171.76	1.902	0.0071166	1.78	0.0114566	72.93	85.41	159.96	2.193	0.000612869	1.873	6.51732e-05	75.25	3.142	0.00271086	2.674	0.00101136
	10579538	Tmem221	240.67	240.67	1184.7	4.923	5.45637e-06	5.331	4.7044e-06	261.45	270.78	1093.54	4.183	9.00291e-05	4.038	6.94621e-05	232.93	250.01	948.83	4.073	0.0170907	3.795	0.0183799	201.12	5.891	8.56447e-05	5.331	4.7044e-06
	10517328	Tmem50a	722.21	722.21	2520.53	3.49	8.52061e-07	3.437	6.36464e-07	776.31	832.21	2758.63	3.554	3.95792e-05	3.315	4.4705e-05	767.88	747.84	2820.56	3.673	0.00120032	3.772	0.00129026	1537.56	1.639	0.000259915	3.437	6.36464e-07
	10352320	Tmem63a	300.16	300.16	1243.68	4.143	2.71288e-07	4.468	1.97221e-07	285.89	223.52	900.66	3.15	0.000194654	4.029	0.000108648	350.9	270.92	1123.15	3.201	0.000187977	4.146	1.95391e-05	310.65	4.003	1.13095e-05	4.468	1.97221e-07
	10571302	Tmem66	284.74	284.74	629.07	2.209	0.000611118	2.388	0.000432451	244.33	273.68	600.99	2.46	0.00815526	2.196	0.0133523	240.26	258.06	610.21	2.54	0.0238865	2.365	0.0226701	435.75	1.444	0.0209915	2.388	0.000432451
	10429114	Tmem71	48.63	48.63	236.89	4.871	8.99178e-06	2.212	0.000198048	43.45	86.88	140.21	3.227	0.000195221	1.614	0.00611489	38.57	62.91	142.8	3.702	5.28768e-05	2.27	0.000184695	39.68	5.97	0.000131184	2.212	0.000198048
	10553324	Tmem86a	171.75	171.75	580.71	3.381	3.73942e-05	2.715	7.39679e-05	188.01	291.87	914.76	4.865	0.00314354	3.134	0.00561152	193.82	224.74	682.66	3.522	0.00255347	3.038	0.00442142	159.19	3.648	0.000387641	2.715	7.39679e-05
	10355536	Tns1	186.01	186.01	1162.7	6.251	1.60357e-07	2.466	2.28185e-06	285.32	535.05	1179.96	4.136	0.000377831	2.205	0.00132656	127.36	259.18	940.9	7.388	0.00537311	3.63	0.00931605	455.96	2.55	8.90142e-05	2.466	2.28185e-06
	10542108	Tom1	135.72	135.72	1142.84	8.421	1.55789e-10	10.002	2.83785e-10	132.14	133.64	951.1	7.198	2.78097e-05	7.117	3.30805e-05	135.82	116.31	948.21	6.981	1.42508e-05	8.152	1.12365e-05	133.59	8.555	1.00761e-07	10.002	2.83785e-10
	10572880	Tom1	138.08	138.08	1130.6	8.188	5.08633e-11	9.686	8.41829e-11	134.25	134.66	937.94	6.987	3.93374e-05	6.965	4.64434e-05	137.68	118.32	934.43	6.787	3.9939e-06	7.897	2.66631e-06	133.3	8.482	3.86433e-08	9.686	8.41829e-11
	10386495	Tom1l2	124.79	124.79	328.69	2.634	8.22232e-07	2.497	2.45786e-06	158.04	144.01	289.22	1.83	0.00010483	2.008	0.000222783	143.33	138.46	294.54	2.055	0.00118455	2.127	0.000840503	145.15	2.264	4.94958e-05	2.497	2.45786e-06
	10471519	Tor2a	198.73	198.73	512.63	2.58	2.62534e-07	2.961	4.87797e-07	224.18	202.08	417.62	1.863	0.00536083	2.067	0.00833376	230.45	224.72	413.64	1.795	0.00150805	1.841	0.00112945	313.19	1.637	0.000335603	2.961	4.87797e-07
	10388749	Traf4	213.74	213.74	681.99	3.191	0.000515891	3.027	0.000603977	248.54	248.81	854.32	3.437	0.000856498	3.434	0.00117419	255.45	267.21	771.06	3.018	0.00204953	2.886	0.00293723	197.33	3.456	0.00221686	3.027	0.000603977
	10353167	Tram1	1820.21	1820.21	4321.33	2.374	7.41354e-06	2.516	1.64114e-05	1222.78	1014.61	4490.19	3.672	1.05799e-05	4.426	1.20481e-05	1264.68	1206.11	4432.65	3.505	0.000141067	3.675	1.4934e-05	2488.6	1.736	0.000390956	2.516	1.64114e-05
	10445767	Treml2	107.96	107.96	447.87	4.148	1.00483e-06	5.135	1.32168e-07	132.84	97.07	356.23	2.682	0.00110749	3.67	0.000147875	118.53	114.83	432.16	3.646	0.00019457	3.763	0.000618538	135.72	3.3	1.78117e-05	5.135	1.32168e-07
	10406953	Trim23	113.6	113.6	257.76	2.269	0.0021698	2.396	0.00102991	70.78	56.55	169.32	2.392	0.00172186	2.994	0.000297284	91.52	67.55	188.29	2.057	0.00433205	2.787	0.000571463	151.26	1.704	0.0175838	2.396	0.00102991
	10537318	Trim24	251.16	251.16	646.19	2.573	1.84644e-05	2.323	4.06547e-05	240.72	223.94	557.76	2.317	0.000156694	2.491	0.000102013	242.14	263.36	552.55	2.282	0.00175755	2.098	0.0020494	240	2.692	0.000300661	2.323	4.06547e-05
	10380260	Trim25	345.96	345.96	831.34	2.403	2.43364e-05	2.385	1.56477e-06	332.65	299.96	775.59	2.332	0.00284107	2.586	0.0018774	391.73	299.66	727.34	1.857	0.0058417	2.427	0.0016403	496.85	1.673	3.01411e-05	2.385	1.56477e-06
	10461012	Trmt112	187.71	187.71	426.58	2.273	7.63089e-06	2.001	7.61935e-05	228.89	165.01	405.39	1.771	0.000294524	2.457	8.73003e-05	202.68	197.56	337.92	1.667	0.0147912	1.71	0.0374073	437.61	0.975	0.833342	2.001	7.61935e-05
	10606658	Trmt2b	180.95	180.95	441.47	2.44	4.76996e-05	2.176	7.51515e-05	154.72	131.14	366.11	2.366	0.00042325	2.792	4.51983e-05	152.47	159.42	399.16	2.618	0.002337	2.504	0.0016811	269	1.641	0.00130015	2.176	7.51515e-05
	10474064	Trp53i11	178.78	178.78	1088.83	6.09	3.26736e-05	6.711	3.04946e-05	167.16	200.88	822.35	4.92	0.00124603	4.094	0.00151126	155.68	259.74	837.77	5.381	0.00786098	3.225	0.0135966	177.34	6.14	0.000380659	6.711	3.04946e-05
	10503259	Trp53inp1	544.94	544.94	1367.09	2.509	0.00105508	3.442	0.000247625	330.97	191.14	1346.97	4.07	2.19163e-05	7.047	3.55242e-06	376.59	281.59	1465.32	3.891	0.00475808	5.204	0.00196343	353.73	3.865	0.00148705	3.442	0.000247625
	10416522	Tsc22d1	419.72	419.72	1556.96	3.71	2.45811e-05	3.022	5.93437e-05	244.02	315.72	1953.52	8.006	0.000173043	6.188	0.000209007	247.16	270.86	1677.47	6.787	0.0028631	6.193	0.00297615	386.64	4.027	0.000246419	3.022	5.93437e-05
	10362490	Tspyl4	66.67	66.67	177.34	2.66	2.56256e-06	2.283	1.77029e-06	80.16	72.4	178.08	2.222	0.000305361	2.46	1.39336e-05	76.86	88.71	161.83	2.106	0.00366719	1.824	0.00439701	77.41	2.291	8.0589e-05	2.283	1.77029e-06
	10553568	Tubgcp5	152.38	152.38	1644.26	10.791	2.24164e-07	11.189	1.80037e-07	113.04	75.78	1829.76	16.187	7.04741e-07	24.146	3.23482e-07	108.12	108.37	1783.97	16.5	0.00669651	16.462	0.00660881	226.64	7.255	1.85691e-05	11.189	1.80037e-07
	10437698	Txndc11	263.99	263.99	552.44	2.093	4.11042e-05	2.748	7.0196e-06	234.36	151.33	526.49	2.247	0.000234648	3.479	4.344e-05	268.48	195.52	492.23	1.833	0.00145568	2.518	0.000129157	352.38	1.568	0.00103589	2.748	7.0196e-06
	10447354	Txndc14	191.2	191.2	477.57	2.498	2.57921e-05	2.456	0.000199106	165.46	145.57	469.12	2.835	0.000295862	3.223	7.15144e-05	187.96	171.47	481.59	2.562	0.00114423	2.809	0.00159084	487.46	0.98	0.765114	2.456	0.000199106
	10484431	Txndc14	209.83	209.83	499.39	2.38	3.1105e-05	2.332	0.000354024	196.27	179.87	485.62	2.474	0.000654815	2.7	0.00045467	219.19	201.73	496.73	2.266	0.00190559	2.462	0.00102863	515.02	0.97	0.619598	2.332	0.000354024
	10408741	Txndc5	496.38	496.38	1632.86	3.29	7.14655e-07	5.894	1.63074e-07	582.11	299.68	1574.65	2.705	0.00133092	5.254	0.000444415	569.68	354.3	1451.13	2.547	0.000378896	4.096	0.000189114	833.08	1.96	9.77272e-05	5.894	1.63074e-07
	10505187	Ugcg	158.78	158.78	562.51	3.543	3.02935e-06	2.364	7.79197e-06	108.1	85.38	489.6	4.529	0.000160272	5.734	6.18289e-05	102.8	98.58	512.26	4.983	0.00102601	5.196	0.000775232	315.91	1.781	0.000216408	2.364	7.79197e-06
	10364038	Upb1	55.71	55.71	403.5	7.243	4.4674e-09	9.332	1.4328e-09	57.49	61.67	373.29	6.493	0.0125816	6.053	0.0132302	59.2	56.78	367.16	6.202	0.00660277	6.466	0.00670148	47.51	8.493	5.33455e-07	9.332	1.4328e-09
	10471080	Usp20	106.3	106.3	282.04	2.653	3.14019e-07	3.265	1.01531e-07	124.3	77.09	235.8	1.897	0.00113311	3.059	0.000300853	125.54	102.18	210.42	1.676	0.00500181	2.059	0.00179686	133.62	2.111	4.117e-05	3.265	1.01531e-07
	10432509	Uxt	140.68	140.68	357.21	2.539	0.00168725	2.954	0.000825135	122.64	101.57	314.88	2.568	0.000118176	3.1	0.000106691	126.2	147.76	296.1	2.346	0.0464307	2.004	0.0625777	440.31	0.811	0.179084	2.954	0.000825135
	10458428	Uxt	122.3	122.3	292.8	2.394	0.000467626	2.856	0.000159915	115.07	100.9	268.47	2.333	0.000166162	2.661	6.87553e-05	130.28	128.5	253.51	1.946	0.0708787	1.973	0.0376322	361.94	0.809	0.143704	2.856	0.000159915
	10541877	Vamp1	143.63	143.63	318.74	2.219	1.83952e-05	2.228	0.000132537	140.44	109.03	272.87	1.943	0.00171548	2.503	0.000415429	131.62	131.03	279.95	2.127	0.000626795	2.137	0.000222938	138.72	2.298	0.000142471	2.228	0.000132537
	10413059	Vcl	213.3	213.3	449.81	2.109	0.00130117	2.103	0.000685703	133.5	153.88	333.67	2.499	0.00369315	2.168	0.00421012	148.02	159.44	363.4	2.455	0.030254	2.279	0.0356481	234.2	1.921	0.00372215	2.103	0.000685703
	10547009	Vgll4	153.93	153.93	367.73	2.389	0.000481761	2.726	0.000205713	210	225.94	366.96	1.747	0.013984	1.624	0.00348642	221.18	165.82	341.38	1.543	0.00753481	2.059	0.00336066	273.24	1.346	0.032181	2.726	0.000205713
	10568328	Vkorc1	149.19	149.19	329.29	2.207	7.41738e-06	2.161	2.73827e-05	170.81	229.64	348.56	2.041	0.00546515	1.518	0.0207488	181.95	172.66	310.25	1.705	0.054593	1.797	0.0447872	279.29	1.179	0.0318342	2.161	2.73827e-05
	10588547	Vprbp	80.63	80.63	499.08	6.19	1.89183e-06	5.901	3.20996e-06	96.91	81.65	451.54	4.659	0.000430212	5.53	0.000308688	90.05	105.19	432.6	4.804	2.34137e-05	4.113	8.72993e-05	149.2	3.345	0.000119914	5.901	3.20996e-06
	10374500	Vps54	159.77	159.77	407.08	2.548	2.20223e-05	2.347	2.44824e-05	132.78	134.83	367.25	2.766	0.000198276	2.724	0.000468355	141.96	138.09	357.32	2.517	0.0011872	2.588	0.000163103	208.26	1.955	0.000964401	2.347	2.44824e-05
	10434577	Vps8	192.6	192.6	514.92	2.674	3.58224e-05	2.693	3.92253e-05	187.42	172.53	445.35	2.376	0.000351076	2.581	0.000215797	185.74	185.08	456.22	2.456	0.00165082	2.465	0.00144057	239.87	2.147	0.000785314	2.693	3.92253e-05
	10494664	Wars2	113.25	113.25	252.72	2.232	0.000966845	2.185	0.00105923	115.44	99.3	248.67	2.154	0.000558217	2.504	0.000631681	116.32	112.9	258.04	2.218	0.0226843	2.286	0.0141446	134	1.886	0.00679216	2.185	0.00105923
	10601854	Wbp5	68.27	68.27	155.45	2.277	0.00017198	2.242	0.000283006	56.65	72.94	134.43	2.373	0.0196885	1.843	0.0191463	57.94	76.99	102.08	1.762	0.176987	1.326	0.377647	144.18	1.078	0.40774	2.242	0.000283006
	10603453	Wdr13	223.53	223.53	476.13	2.13	1.94285e-06	2.145	5.00069e-06	242.28	230.8	339.21	1.4	0.00198502	1.47	0.00252924	223.04	223.47	364.77	1.635	0.000172733	1.632	0.000532081	254.99	1.867	0.000117583	2.145	5.00069e-06
	10529605	Wfs1	90.57	90.57	396.82	4.381	3.07415e-06	3.547	4.66879e-06	105.72	127.23	538.08	5.09	0.00109685	4.229	0.00135051	117.28	104.42	542.88	4.629	0.000162342	5.199	0.000208116	89.13	4.452	7.11918e-05	3.547	4.66879e-06
	10437174	Wrb	82.56	82.56	170.93	2.07	0.0122583	2.246	0.00952696	90.54	89.22	158.37	1.749	0.00045542	1.775	0.00958827	88.91	80.39	149.17	1.678	0.0342081	1.856	0.0177563	131.55	1.299	0.205167	2.246	0.00952696
	10374035	Xbp1	779.27	779.27	2121.27	2.722	2.43672e-06	3.131	1.17351e-06	660.45	622.5	2571.96	3.894	0.000170299	4.132	0.00014657	772.91	563.07	2282.56	2.953	0.00102434	4.054	0.000547324	958.86	2.212	0.000312095	3.131	1.17351e-06
	10606654	Xkrx	75.99	75.99	817.54	10.759	7.37454e-06	15.695	5.90804e-06	51.03	49.15	582.37	11.412	1.51089e-06	11.849	1.14544e-06	49.22	49.93	570.31	11.587	0.00121682	11.422	0.00123616	69.21	11.812	0.000131538	15.695	5.90804e-06
	10556598	Xylt1	112.75	112.75	234.06	2.076	0.000104815	2.135	8.48067e-05	152.87	255.32	228.92	1.497	0.0158916	0.897	0.291824	124.42	128.61	241.24	1.939	0.0170034	1.876	0.0163176	187.08	1.251	0.0177962	2.135	8.48067e-05
	10458583	Yipf5	240.07	240.07	758.66	3.16	1.15884e-06	3.076	2.91897e-07	174.72	170.66	702.78	4.022	0.000289362	4.118	0.000190551	208.28	159.05	598.41	2.873	0.0117021	3.762	0.00529476	520.99	1.456	0.000205535	3.076	2.91897e-07
	10568361	Yipf5	166.95	166.95	444.59	2.663	0.000115535	2.723	0.000155529	182.44	142.67	483.6	2.651	8.29174e-05	3.39	7.41707e-06	195.23	160.2	409.18	2.096	0.0357826	2.554	0.0221197	349.12	1.273	0.0337701	2.723	0.000155529
	10557481	Ypel3	279.39	279.39	720.25	2.578	1.55363e-05	2.185	4.74456e-05	245.16	333.6	723.78	2.952	0.000354771	2.17	0.00114261	222.98	286.19	782.92	3.511	0.000272386	2.736	0.000586039	223.76	3.219	0.000132857	2.185	4.74456e-05
	10357381	Ysk4	40.17	40.17	159.67	3.975	0.00449328	3.903	0.0046153	41.21	43.19	156.71	3.803	0.000378108	3.628	0.000488442	35.31	43.09	139.53	3.952	0.0237921	3.238	0.0319749	31.87	5.01	0.00916172	3.903	0.0046153
	10400141	Zbed4	133.14	133.14	320.79	2.409	3.61149e-06	2.138	2.00559e-06	115	87.82	259.56	2.257	0.00674992	2.956	0.000972581	131.19	116.94	253.92	1.936	0.00381648	2.171	0.00327691	263.5	1.217	0.0425016	2.138	2.00559e-06
	10490826	Zbtb10	134.06	134.06	486.64	3.63	0.000546239	3.905	0.000483359	159.45	156.78	340.42	2.135	0.0340025	2.171	0.0300173	183.48	188.9	253.27	1.38	0.0536179	1.341	0.0414002	169.95	2.863	0.00677412	3.905	0.000483359
	10435769	Zbtb20	164.27	164.27	495.17	3.014	4.8918e-06	2.649	3.6807e-06	192.42	165.61	417.02	2.167	0.0127651	2.518	0.0073796	176.56	189.94	472.91	2.678	0.00152158	2.49	0.00178336	141.35	3.503	3.5065e-05	2.649	3.6807e-06
	10435789	Zbtb20	207.75	207.75	493.8	2.377	6.73374e-05	2.295	7.48797e-06	166.51	153.89	338.96	2.036	0.000153572	2.203	0.000379861	179.08	194.87	366.6	2.047	0.0118867	1.881	0.00657349	120.58	4.095	3.82602e-05	2.295	7.48797e-06
	10600825	Zc3h12b	44.33	44.33	206.01	4.647	2.96975e-07	4.184	1.54279e-06	45.23	47.92	157.51	3.482	0.00591403	3.287	0.00634343	46.08	44.07	165.83	3.599	0.02943	3.763	0.0264941	28.67	7.186	9.55613e-06	4.184	1.54279e-06
	10593492	Zc3h12c	673.12	673.12	1993.29	2.961	0.0124709	10.737	0.00289818	811.46	353.39	2324.91	2.865	0.00242329	6.579	0.000750211	646.19	372.54	1994.93	3.087	0.0421299	5.355	0.0254692	581.88	3.426	0.0196561	10.737	0.00289818
	10593497	Zc3h12c	980.78	980.78	2233.03	2.277	0.0105495	10.107	0.00105368	1067.66	501	2396.62	2.245	0.00119943	4.784	0.00012299	1009.17	537.42	2160.38	2.141	0.00258241	4.02	0.00159664	684.14	3.264	0.0114164	10.107	0.00105368
	10601903	Zcchc18	61.56	61.56	211.01	3.428	0.00114993	3.181	0.0014865	49.7	85.24	171.38	3.448	0.00121561	2.011	0.00509303	64.07	69.63	174.32	2.721	0.00222179	2.504	0.00190189	43.14	4.891	0.00282373	3.181	0.0014865
	10418171	Zcchc24	85.84	85.84	488.61	5.692	3.08676e-05	5.006	3.62471e-05	80.82	103.94	450.83	5.578	0.000583668	4.337	0.000763244	85.31	78.33	444.77	5.214	0.00611371	5.678	0.00561573	83.69	5.838	0.000368373	5.006	3.62471e-05
	10553336	Zdhhc13	414.58	414.58	1206.9	2.911	3.81461e-07	3.494	2.79294e-07	351.16	200.25	1265.17	3.603	0.00010516	6.318	1.43726e-06	385.47	250.84	1267.14	3.287	0.000316606	5.052	9.0385e-05	689.56	1.75	6.87707e-05	3.494	2.79294e-07
	10441422	Zdhhc14	318.23	318.23	759.51	2.387	4.40669e-05	6.375	1.05011e-06	267.38	127.78	572.84	2.142	0.000714732	4.483	8.57763e-05	342.6	203.08	574.62	1.677	0.0290441	2.83	0.000544537	165.87	4.579	3.91962e-05	6.375	1.05011e-06
	10482448	Zeb2	97.12	97.12	798.07	8.217	2.01798e-05	2.698	0.000167416	66.52	623.97	661.99	9.952	2.76483e-05	1.061	0.614289	68.55	315.28	678.76	9.902	0.000114909	2.153	0.000485227	115.77	6.894	0.000297592	2.698	0.000167416
	10412421	Zfp131	147.63	147.63	423.18	2.866	1.85937e-06	2.347	1.25709e-05	137	132.29	363.72	2.655	0.00125197	2.749	0.00100465	146.36	160.98	373.82	2.554	0.00202193	2.322	0.000767131	174.88	2.42	3.07151e-05	2.347	1.25709e-05
	10584541	Zfp202	103.13	103.13	253.17	2.455	0.00027839	2.383	0.000318681	108.54	122.46	214.73	1.978	0.000743201	1.753	0.00742546	96.98	106.04	225.68	2.327	0.00253897	2.128	0.00161709	80.69	3.138	0.000875748	2.383	0.000318681
	10604424	Zfp280c	133.1	133.1	284.07	2.134	0.000101494	2.118	9.39209e-07	117.52	103.5	205.77	1.751	0.00641463	1.988	0.000652462	120.57	97.93	221.37	1.836	0.0406028	2.26	0.0126209	164.65	1.725	4.84718e-05	2.118	9.39209e-07
	10457587	Zfp521	39.01	39.01	239.5	6.139	8.2051e-05	3.705	0.000192775	39.36	65.55	231.46	5.881	0.00313208	3.531	0.00515243	41.85	96.64	213.04	5.091	0.000525792	2.204	0.00327387	28.15	8.508	0.000594027	3.705	0.000192775
	10591754	Zfp599	122.83	122.83	361.23	2.941	7.52372e-05	2.961	5.80922e-05	123.69	89.19	414.52	3.351	0.0073495	4.648	0.0047789	141.7	107.53	461.92	3.26	0.0381276	4.296	0.0285434	144.31	2.503	0.000855028	2.961	5.80922e-05
	10458940	Zfp608	85.37	85.37	295.74	3.464	1.66469e-05	2.349	5.84959e-05	105.22	130.16	254.71	2.421	8.19995e-05	1.957	0.00125736	100.25	127.18	273.06	2.724	0.000360938	2.147	0.000593215	89.8	3.293	0.000288556	2.349	5.84959e-05
	10552433	Zfp658	56.55	56.55	312.86	5.532	0.00073607	5.366	0.000747989	56.37	88.95	389.51	6.91	2.87414e-05	4.379	8.22814e-05	59.69	75.36	316.66	5.305	0.00380254	4.202	0.00468368	49.98	6.26	0.00285996	5.366	0.000747989
	10515844	Zfp691	89.78	89.78	356.68	3.973	0.00973918	4.066	0.00940038	103.73	137.41	712.71	6.871	0.00136076	5.187	0.00168571	108.97	124.47	575.72	5.283	0.000136495	4.625	5.56481e-05	120.61	2.957	0.030226	4.066	0.00940038
	10591763	Zfp810	187.41	187.41	786.99	4.199	0.00804802	4.55	0.00687594	180.69	120.86	679.95	3.763	0.000131536	5.626	7.93108e-05	212.09	150.91	747.98	3.527	0.0114192	4.956	0.00844119	208.19	3.78	0.0192193	4.55	0.00687594
	10398751	Zfyve21	88.47	88.47	184.38	2.084	4.07375e-06	2.183	1.30096e-06	102.1	86.29	167.83	1.644	0.000337348	1.945	0.000148437	97.21	93.65	177.65	1.827	0.0247001	1.897	0.022041	109.28	1.687	0.000625973	2.183	1.30096e-06
	10516007	Zmpste24	309.91	309.91	630.29	2.034	0.000247788	2.349	6.92948e-06	229.45	186.42	591.94	2.58	0.000273196	3.175	3.61506e-05	263.92	215.74	562.42	2.131	0.00461079	2.607	0.00118833	608.04	1.037	0.717705	2.349	6.92948e-06
	10383982	Znrf3	61.67	61.67	155.3	2.518	3.3349e-07	2.343	1.31449e-07	62.19	68.55	137.52	2.211	0.000182106	2.006	6.48426e-05	65.22	70.01	142.51	2.185	0.00022126	2.036	0.000906112	67.97	2.285	3.85387e-06	2.343	1.31449e-07
	10486712	Zscan29	164.25	164.25	364.77	2.221	7.25317e-05	2.694	8.91648e-06	179.19	130.35	340.35	1.899	0.00441995	2.611	0.00121859	199.78	139.93	307.98	1.542	0.00937181	2.201	0.000448867	184.61	1.976	0.000279498	2.694	8.91648e-06
	10600819	Zxdb	258.07	258.07	598.54	2.319	2.97129e-06	2.021	2.10979e-05	301.5	247.53	560.85	1.86	0.00211838	2.266	0.00152575	313.26	288.95	486.18	1.552	0.00266092	1.683	0.000487075	298.34	2.006	0.000111206	2.021	2.10979e-05
a	FC, fold change; P, T-test P value
