# Supplementary material for: Lymphoid Organ-Resident Dendritic Cells Exhibit Unique Transcriptional Fingerprints Based on Subset and Site
Source: PLoS One. 2011 Aug 19;6(8):e23921. doi: 10.1371/journal.pone.0023921 (PMC3158776; doi:10.1371/journal.pone.0023921)
Supplement: Table S3 — Probes associated with CD8 DCs, CD4 DCs or pDCs in a given lymphoid organ. (XLS) [file pone.0023921.s005.xls]

## Sheet: Table S3
Table S3. Probes associated with CD8 DCs, CD4 DCs or pDCs in a given lymphoid organ. a
CD8 DCs
Probe ID	Gene symbol	SPL vs SLN		SPL vs MLN		Mean expression
		FC	P	FC	P	SPL	SLN	MLN
10349157	Serpinb2	7.04225	0.00182598	6.41026	0.00195857	152.77	21.71	23.8
10349174	Serpinb8	4.7619	0.000716414	3.44828	0.00138878	375.09	78.61	108.92
10351644	Cd244	2.75482	0.00205888	2.7933	0.00165552	1437.66	521.22	513.98
10353991	Rpl12	2.0202	0.000160071	2.04918	0.000881451	4206.65	2083.9	2051.89
10354739	Atp5l	2.2779	0.00459357	2.21729	0.00680094	593.68	260.76	267.61
10357472	Cxcr4	2.46914	0.0153911	2.1978	0.0188398	1821.8	738.28	828.88
10358709	Cox7b	2.08333	0.00136487	2.21729	0.00173887	442.15	212.03	199.33
10358733	Rgl1	2.00803	0.044076	2.69542	0.0207864	231.15	115.11	85.82
10358928	Cacna1e	2.57069	1.96114e-06	2.48139	1.08336e-05	982.34	381.75	396.07
10360737	Rpl35a	2.73973	0.00200441	2.5641	0.0022993	2365.6	863.91	923.59
10363070	Gp49a	4.5045	0.00144374	2.10084	0.00916934	419.74	92.98	199.9
10365206	Gm8290	2.331	0.0147885	2.09644	0.0247387	293.54	125.88	140.06
10365714	Sec61g	2.39808	0.00263483	2.07469	0.00419379	720.22	300.12	346.82
10373519	Rpl12	2.06612	0.000312998	2.05339	0.00130593	4289.46	2077.4	2088.99
10374476	Rps17	2.32019	0.00323985	2.04499	0.00560633	1555.5	670.86	760.48
10374727	Bcl11a	2.2779	0.000265243	2.19298	0.00149364	1347.76	591.73	614.21
10376196	Hint1	3.53357	0.00382404	2.68097	0.00685923	603.28	170.95	225.23
10376887	Snord49a	2.14133	0.00781847	2.03666	0.00558844	520.1	242.93	255.44
10380821	Atp5l	3.27869	0.000951052	2.82486	0.00144342	720.23	219.41	255.31
10382438	Cd300a	2.42718	0.000123893	2.50627	0.000161356	306.89	126.35	122.56
10384100	Rps15a	2.99401	0.00266316	2.6178	0.0064762	1870.65	624.37	715.37
10384448	Sec61g	2.5641	0.00177503	2.3753	0.00135042	687.79	268.48	289.62
10384829	Rps27a	2.11416	0.0014295	2.00803	0.00222235	1921.7	908.23	956.13
10388461	Cox7c	2.15983	0.00041361	2.01613	0.000726669	552.65	255.99	273.93
10389561	Dhx40	4.97512	0.0112675	3.5461	0.0202997	1113.42	223.37	313.82
10391649	Slc4a1	2.21729	0.0223048	2.0284	0.0260411	171.91	77.51	84.79
10392221	Pecam1	3.93701	0.00196995	3.15457	0.00378998	478.44	121.3	151.7
10392839	Cd300e	2.43309	0.000730745	2.41546	0.00104654	164	67.36	67.96
10394054	Cd7	3.38983	0.00258541	3.7594	0.0027911	726.37	214.38	193.57
10398599	Rps19	2.46305	0.0039862	2.36407	0.00446928	831.52	337.87	351.38
10399629	Ywhaq	2.35294	0.003118	2.15517	0.00176466	462.15	196.55	214.33
10400334	Rpl31	2.31481	0.00129572	2.20264	0.003477	2391.78	1032.87	1085.95
10400635	Rps29	3.52113	0.000496272	3.28947	0.000679708	4173.06	1183.49	1270.15
10401935	BC005685	4.34783	0.0120706	3.003	0.0274711	475.39	109.44	158.44
10402752	2010107E04Rik	2.23214	0.00401278	2.12314	0.00514014	828.53	371.07	389.84
10404059	Hist1h1c	2.7933	0.00099063	2.36407	0.00138419	573.74	205.36	242.47
10412773	Slc4a7	2.73973	0.010787	2.11416	0.0244535	799.63	291.88	377.98
10420657	Rps12	2.5641	0.000249218	2.53165	0.000372539	3714.18	1447.37	1466.1
10426889	Sec61b	3.28947	0.000131755	2.73224	0.000236987	315.78	95.92	115.71
10427266	Rpl39	3.84615	0.000714125	3.57143	0.000889075	2457.24	638.5	688.57
10428119	Cox6c	2.22222	0.000335266	2.14592	0.00196622	724.92	326.12	337.74
10433937	Ppm1f	2.29358	0.00123673	2.01613	0.00207755	620.65	270.8	307.54
10435187	Rpl35a	2.46914	0.00252619	2.31481	0.00295427	1980.74	802.34	856.27
10435455	Rpl35a	2.83286	0.00100122	2.68817	0.0011169	2807.72	990.89	1045.36
10437243	Mefv	5.55556	0.00546126	3.92157	0.00897052	446.62	80.29	114.1
10437627	Rpl35a	2.78552	0.00181209	2.61097	0.00217609	2854.5	1025.05	1093.23
10439237	Rps21	3.64964	0.0043431	3.22581	0.0067332	345.86	94.68	107.27
10451860	Pot1b	2.46914	0.0142317	2.29885	0.0160832	754.39	305.84	328.1
10455873	Slc12a2	3.64964	0.00368584	3.44828	0.0048855	386.34	106	112.11
10461614	Ms4a6c	2.43902	0.00628851	3.33333	0.000981766	952.18	390.77	285.87
10461622	Ms4a6b	2.20264	0.0250626	2.29885	0.0288584	244.02	110.7	106.2
10464594	BC021614	2.7248	0.00208633	2.26757	0.0049285	207.58	76.11	91.64
10466172	Ms4a1	8.19672	0.00146576	2.95858	0.00819191	197.01	23.96	66.51
10467139	Lipa	3.0581	0.000789236	2.079	0.00282489	1126.69	368.37	541.9
10475435	Rps12	2.10084	0.000976687	2.05339	0.00147257	3759.68	1789.38	1832.26
10479362	Rps21	4.73934	0.00010834	4.06504	0.000159815	1681.26	354.47	413.11
10482177	Strbp	4.73934	0.000235304	3.03951	0.000744126	359.07	75.83	118.27
10484357	Rps4x	2.24719	0.000915925	2.08768	0.00135867	3831.9	1703.99	1835.64
10489186	Rpl35a	2.71003	0.00227151	2.48139	0.00279591	2279.36	841.24	918.7
10489701	4833422F24Rik	2.34742	0.000311185	2.29885	0.000243215	337.64	143.94	146.76
10490126	Rps29	3.53357	0.000628269	3.33333	0.000831059	3614.69	1021.31	1085.77
10490221	Atp5e	2.43309	0.00137676	2.26757	0.00169899	504.62	207.55	222.5
10491191	Rpl22l1	3.1348	0.0133935	2.6455	0.0200723	261.65	83.56	99.02
10498350	P2ry14	3.61011	0.00102541	3.50877	0.000786753	1829.84	506.71	521.77
10499160	Cd1d1	5.43478	0.00156899	2.62467	0.0104593	991.45	182.67	378.19
10500982	I830077J02Rik	3.1746	0.00270978	2.55102	0.00544845	1268.59	399.78	496.98
10501063	Cd53	2.1645	0.000676444	2.1645	0.000408143	3659.22	1691.66	1689.11
10504582	1300002K09Rik	2.26244	3.19089e-06	2.53165	3.45031e-06	329.6	145.66	130.08
10504831	Sec61b	2.60417	4.69758e-06	2.36407	2.04389e-05	357.84	137.49	151.39
10509275	Rpl31	2.28833	0.00139927	2.07039	0.00381025	2451.23	1070.07	1183.66
10516943	Atpif1	2.25225	0.000500853	2.18341	0.00131945	1449.23	643.02	663.5
10521036	Ino80	2.65252	0.00257509	2.51256	0.0029297	2652.46	999.94	1056.55
10521134	Rps29	3.0303	0.00087854	3.02115	0.00108261	2308.24	761.86	764.63
10521678	Cd38	2.51256	0.000480545	2.5	0.000473569	484.25	192.66	193.82
10526215	Rps28	2.48756	0.0013212	2.36407	0.00182956	3257.29	1309.86	1377.89
10528474	Rpl22l1	3.1746	0.011573	2.86533	0.0153445	248.43	78.19	86.78
10528662	Atp5l	3.02115	0.00190626	2.62467	0.00286537	642.96	213.07	245.25
10530100	Arap2	2.89855	0.00244952	2.28833	0.00625625	208.52	71.94	91.22
10531724	Plac8	5.20833	0.00124251	2.84091	0.00915374	1635.38	314.02	575.17
10531952	Abcg3	3.15457	5.36669e-05	2.65957	3.03402e-05	1016.33	322.58	382.13
10532025	Rps15a	3.0303	0.00213029	2.69542	0.00474877	2230.29	736.08	826.73
10532164	Atp5k	2.61097	0.000283579	2.07469	0.00478754	557.66	213.46	268.83
10532993	Cox6a1	2.65252	5.97013e-06	2.63852	1.85483e-05	1129.04	425.86	427.88
10537909	Rny3	2.40385	0.000562765	2.08768	0.0104491	6274.46	2612.36	3008.39
10538901	BC005685	4.329	0.0117134	2.94118	0.0258622	484.84	112.11	164.64
10539433	Mobkl1b	2.62467	0.00540525	2.09205	0.0153863	366.23	139.4	174.89
10539700	Rps28	2.20264	0.00615259	2.07469	0.00877372	3135.67	1423.91	1510.04
10540542	Gm6134	4.34783	0.00908478	3.43643	0.0133189	450.47	103.81	130.94
10541494	Rps27a	2.45098	0.000940101	2.38095	0.00104901	3422.9	1397.21	1435.94
10541599	Clec4b2	7.75194	0.00231182	6.17284	0.00284497	559.11	72.19	90.79
10542214	Klrd1	4	0.00441634	6.28931	0.00235225	354.69	88.82	56.36
10542317	Cdkn1b	3.25733	0.0256878	3.08642	0.0257888	435.34	133.74	140.96
10544540	Rpl35a	3.10559	0.0115887	2.8169	0.0143061	331.87	106.89	117.74
10548415	Klri1	2.98507	0.00264154	2.13675	0.0129023	564.7	188.97	264.1
10549495	Rps29	3.003	0.000868247	3.03951	0.00101305	2602.14	866.06	855.35
10550627	Gpr4	2.8169	5.14001e-06	2.25225	9.34587e-05	318.4	112.89	141.3
10553475	Rps27a	2.68817	0.00116026	2.55754	0.0015636	3616.76	1346.69	1412.55
10553840	Atp5l	3.0581	0.00191299	2.65252	0.00301506	712.93	233.43	268.43
10555055	Ndufc2	2.06612	0.00711823	2.04082	0.0164133	822.03	398.22	402.62
10556528	Pde3b	4.92611	0.00629064	3.18471	0.0128191	175.15	35.54	54.96
10562709	Cd33	2.71739	0.00969029	2.53807	0.0107871	187.61	69.06	73.84
10565434	Rps13	3.1746	0.0019331	3.0581	0.00197409	1137.02	358.04	371.77
10566350	A530023O14Rik	3.25733	0.00387658	2.35849	0.0103046	341.82	105.01	145.04
10567366	Gp2	5.74713	0.000242212	6.89655	0.000182099	156.1	27.14	22.65
10567580	Igsf6	2.6178	0.00844589	2.27273	0.011485	542.8	207.53	238.75
10569020	Ifitm6	9.90099	0.00456213	3.81679	0.0127379	331.73	33.53	87.07
10571342	Rps12	2.10526	0.00125064	2.01207	0.00219915	2892.06	1375.06	1437.23
10572897	Hmox1	3.95257	0.000366946	3.28947	0.00063746	393.53	99.61	119.72
10573693	Rps13	2.84091	0.000705361	2.58398	0.000808909	1002.15	352.47	388.07
10576784	Cd209a	4.01606	0.00637925	5.64972	0.00395111	409.51	101.77	72.29
10584276	Sec61g	2.63158	0.0031962	2.41546	0.00337611	476.13	180.98	196.99
10587501	Rps27a	2.44499	0.00104995	2.36407	0.0014268	2950.74	1207.85	1249.37
10592983	Atp5l	3.06748	0.001616	2.69542	0.00274808	634.04	206.66	235.42
10598055	ND3	3.40136	0.0013564	3.03951	0.00285764	965.12	283.34	317.57
10598499	Gm7079	4.62963	0.000402222	3.7594	0.00084735	3404.96	734.97	906.18
10599333	Atp5l	2.77008	0.00287652	2.54453	0.00465592	568.62	205.47	223.47
10600718	Sec61g	2.50627	0.00297466	2.14592	0.00373193	325.94	130.05	151.77
10601456	Gm6377	2.5974	0.00908823	2.04082	0.0117503	2427.04	933.22	1189.28
10601593	Rps12	2.25225	0.000760721	2.10526	0.00107345	2617.23	1161.61	1242.57
10601601	Rps12	2.53807	0.000291102	2.34192	0.000477528	3261.26	1285.53	1393.05
10604072	Rpl39	3.71747	0.000988427	3.40136	0.001194	2322.92	624.67	682.39
10604597	Rps17	2.47525	0.00569722	2.23214	0.00977045	1853.36	749.67	830.57
10606261	Rpl12	2.14133	0.00013617	2.17391	0.000744826	4008.92	1870.65	1845.08
10606581	Rps12	2.42718	0.000454042	2.35849	0.000698068	4619.77	1902.12	1959.25
10607467	Sat1	2.34192	0.0100718	2.01207	0.0239688	2126.13	908.78	1056.83
Probe ID	Gene symbol	SLN vs SPL		SLN vs MLN		Mean expression
		FC	P	FC	P	SPL	SLN	MLN
10438769	Cldn1	8.8	0.00346968	2.7248	0.0362217	53.19	468.05	171.93
Probe ID	Gene symbol	MLN vs SPL		MLN vs SLN		Mean expression
		FC	P	FC	P	SPL	SLN	MLN
10548105	Ccnd2	2.093	0.00401442	2.706	0.00705398	180.11	139.29	376.89
10586865	Aldh1a2	12.3	0.0158911	21.431	0.0260072	48.89	28.06	601.35
CD4 DCs
Probe ID	Gene symbol	SPL vs SLN		SPL vs MLN		Mean expression
		FC	P	FC	P	SPL	SLN	MLN
10346549	Cbx3	2.45098	0.00411698	2.21239	0.00278799	468.73	191.11	211.77
10346960	Ccnyl1	2.05339	0.000658918	2.58398	0.000140961	226.13	110.08	87.6
10351477	Sh2d1b1	5.52486	0.000112014	2.62467	0.00235946	333.74	60.26	126.99
10351873	Pyhin1	2.51889	0.00218165	2.6455	0.00131774	793.62	315.09	300.15
10358928	Cacna1e	2.92398	0.000102889	2.1097	0.000213044	226.78	77.62	107.54
10367746	Sash1	4.85437	8.12898e-06	2.38095	5.03677e-05	934.91	192.5	392.3
10369290	Ddit4	3.06748	0.0270106	2.60417	0.0386512	724.58	236.05	277.97
10375443	Havcr2	2.48139	0.000409913	2.29885	0.000813593	623.5	251.19	271.21
10376196	Hint1	2.73224	0.00051408	2.93255	0.000475391	357.66	130.77	122.07
10376326	Irgm2	2.04499	0.00315177	2.1097	0.00156393	313.45	153.25	148.71
10380821	Atp5l	2.63852	0.00629971	2.5974	0.00363788	471.88	179.06	181.5
10382106	Gm885	2.46305	0.0036423	2.34192	0.0028773	607.08	246.37	258.97
10382316	Kcnj16	3.0581	4.16337e-05	3.08642	6.44397e-06	148.96	48.73	48.26
10384100	Rps15a	2.29885	0.000298727	2.24719	0.000464981	1213.65	527.95	540.36
10392845	Cd300lf	7.19424	6.88334e-05	2.6455	0.00130478	834.9	116.14	315.34
10394054	Cd7	4.54545	2.04627e-05	2.28311	0.000223992	2222.22	488.39	972.41
10399943	1110049B09Rik	3.73134	9.19556e-07	2.11416	5.07437e-06	216.95	58.15	102.57
10400635	Rps29	3.003	0.000373846	3.90625	0.000172579	2655.85	884.04	678.73
10401935	BC005685	4.58716	0.0010626	2.65252	0.0041373	804.23	175.21	303.11
10404059	Hist1h1c	3.96825	0.00249666	2.5974	0.00636538	932.15	234.45	358.72
10406452	Gm10759	4.09836	1.16504e-05	2.079	0.000229081	143.83	35.12	69.17
10407985	Gpr141	3.58423	0.00268481	7.14286	0.00110454	588.31	163.99	82.55
10413928	1810011H11Rik	3.22581	0.00209228	2.80112	0.00284633	177.72	55.04	63.36
10414449	Mudeng	2.80899	0.000453479	2.28833	9.15372e-05	252.98	90.02	110.61
10417526	Dnase1l3	4.46429	3.84072e-05	2.80899	7.14892e-05	2957.35	661.16	1053.08
10417759	Ube2e2	2.65957	1.98103e-07	2.43902	1.38561e-07	460.32	173.31	188.65
10419216	Gnpnat1	2.32558	0.00102561	2.04918	0.00276213	120.89	52.03	58.98
10421573	Cbx3	3.06748	0.00200094	2.39808	0.00246553	577.32	188.08	240.92
10427266	Rpl39	2.99401	0.00207155	3.663	0.00118534	1444.42	482.93	394.84
10432675	I730030J21Rik	2.43902	0.000483113	3.43643	4.8546e-05	185.22	75.93	53.95
10434778	Rtp4	2.45098	0.00238868	3.08642	0.000404767	476.99	194.78	154.78
10434925	Hes1	2.59067	0.00669544	2.48756	0.00978037	275.71	106.39	110.95
10435009	Bex6	4.69484	0.00140082	2.8169	0.00474457	395.6	84.21	140.28
10435075	Tfrc	7.8125	7.72882e-07	3.50877	1.0442e-06	1184.17	151.45	336.9
10435455	Rpl35a	2.12766	0.00126736	2.58398	0.000549356	2068.07	972.41	801.04
10436830	Ifnar2	2.59067	5.93685e-06	2.0202	1.97613e-06	1271.34	490.48	629
10437243	Mefv	2.6178	0.000130519	3.14465	0.000116775	685.54	262.19	217.98
10437627	Rpl35a	2.05761	0.00259191	2.53807	0.00106282	2108.07	1024.91	830.62
10439237	Rps21	2.34192	0.00171645	2.55754	0.00106981	230.19	98.22	89.98
10440566	Rnf160	2.69542	0.000190108	2.00803	0.000792935	217.86	80.81	108.5
10440568	Rnf160	3.09598	0.000560586	2.5641	0.000758541	288.47	93.18	112.59
10440572	Rnf160	3.06748	4.96931e-05	2.39808	0.000125	386.27	125.78	161.04
10440574	Rnf160	2.93255	6.91573e-06	2.17391	5.06054e-05	421.21	143.53	193.7
10442236	3110052M02Rik	2.43309	0.00230823	2.34192	0.00270596	139.65	57.33	59.68
10442240	Zfp760	2.43902	0.000121533	2.10526	0.000334421	121.91	50	57.95
10442258	4930432O21Rik	2.29358	0.000229923	2.30947	0.00208204	227.27	99.19	98.49
10448214	6330416L07Rik	2.23714	0.00400981	2.13675	0.00618046	139.57	62.41	65.32
10455873	Slc12a2	20.8333	2.45068e-07	6.84932	5.12165e-07	1876.23	90.01	274.73
10457331	2410129H14Rik	3.21543	0.00143047	2.46305	0.00299203	322.38	100.36	130.98
10459089	Ndst1	11.3636	7.22606e-07	2.49377	1.15234e-05	985.29	86.51	395.44
10460108	Gnpnat1	2.44499	0.00110985	2.0284	0.00250637	129.05	52.79	63.57
10461154	Snhg1	4.1841	0.0137367	2.48139	0.033132	317.3	75.73	127.75
10461594	Ms4a4c	3.22581	0.00104996	2.47525	0.00145737	1597	494.93	645.12
10461622	Ms4a6b	2.24215	0.000205321	2.05339	0.000307819	1169.84	521.38	569.53
10462623	Ifit1	2.38095	0.00461146	3.53357	0.00233055	125.54	52.74	35.52
10468527	5830416P10Rik	3.32226	1.80208e-05	2.1978	0.000505557	236.21	71.19	107.39
10478633	Mmp9	2.8169	0.00251553	2.19298	0.0062198	239.44	84.99	109.16
10479362	Rps21	3.06748	2.56974e-05	5	1.15159e-05	1146.26	373.3	228.95
10482172	Zbtb26	2.75482	0.000273902	2.3753	0.000304604	135.62	49.22	57.04
10483110	Ifih1	2.04082	0.000190921	2.17391	0.000117256	676.47	331.61	311.02
10483228	Scn3a	3.63636	0.000216728	3.38983	0.00040597	302.15	83.04	89.03
10489204	Tgm2	6.41026	2.4894e-06	3.74532	5.55629e-06	1414.74	220.61	377.92
10490126	Rps29	2.83286	0.000451059	3.87597	0.000197267	2275.69	802.57	586.11
10490221	Atp5e	2.10526	5.72039e-05	2.1097	0.000125436	365.85	173.9	173.31
10491014	Hltf	2.36967	8.39589e-05	2.12314	0.000152835	679.6	287.1	319.76
10491191	Rpl22l1	2.85714	0.00503711	2.41546	0.00670084	204.93	71.67	84.88
10492306	Sucnr1	4.7619	0.000545966	3.41297	0.00105065	187.54	39.33	54.95
10494322	Anp32e	2.26757	0.00674836	2.08768	0.00729159	503.9	222.1	241.19
10494821	Tspan2	5.46448	8.34708e-07	2.6178	7.63202e-06	527.64	96.54	201.37
10495163	Tmem77	2.25225	0.000270135	2.1692	0.00030997	618.7	274.88	284.93
10497066	Zranb2	2.02429	0.00197526	2.33645	0.000928285	179.15	88.5	76.63
10497079	Ptger3	3.27869	0.00365732	3.98406	0.00226287	225.22	68.74	56.42
10497345	Gm9733	3.38983	0.00463498	2.45098	0.0098514	404.29	119.29	164.86
10497356	Sirpb1	2.35849	0.000359938	2.63852	0.000176907	1157.12	490.96	438.13
10497421	Hps3	2.32558	3.5491e-05	2.03666	1.0946e-05	1623.02	697.21	797.34
10500982	I830077J02Rik	5.49451	9.48796e-05	2.25225	0.000779722	2772.41	504.23	1231.96
10502335	Bank1	4.34783	0.000211206	3.42466	0.000378062	180.06	41.36	52.64
10504757	BC005685	4.97512	0.00094736	2.77008	0.0043463	985.25	198.51	355.38
10505187	Ugcg	2.78552	4.78656e-05	2.41546	0.000259986	237.97	85.38	98.58
10510172	Hmgb2	3.02115	0.000217813	2.05761	0.000480975	1042.45	344.76	506.63
10518350	Hmgb2	3.1348	3.05969e-05	2.12766	6.44374e-05	1298.02	413.9	610.36
10519527	Abcb1a	9.70874	0.00011268	4.71698	0.000304543	1131.02	116.91	240.15
10521134	Rps29	2.40964	0.000415976	3.26797	0.00015875	1470.48	610.22	449.4
10522749	Lphn3	8.13008	2.76344e-06	3.63636	1.33259e-05	626.66	76.89	172.63
10524082	2310001H12Rik	2.7027	0.00169439	2.11864	0.0015943	294.41	108.81	138.91
10528090	Rundc3b	4.29185	5.35796e-07	2.6455	6.89499e-06	274.92	63.98	103.79
10528474	Rpl22l1	2.94985	0.00329661	2.6738	0.00360505	195.01	66.13	72.91
10528662	Atp5l	2.34742	0.00863525	2.39808	0.00464053	411.63	175.54	171.51
10530100	Arap2	10.989	2.88928e-06	2.03252	0.00010568	1822.44	166.13	895.89
10530145	Tlr1	3.81679	4.15933e-06	2.46305	7.35194e-06	805.62	211.15	326.91
10530151	Tlr6	2.34742	0.00257546	2.23214	0.00331627	373.07	158.95	167.04
10531724	Plac8	3.40136	0.000853421	2.86533	0.00119064	699.64	205.88	244.31
10531952	Abcg3	2.51889	4.39726e-06	2.68097	3.52285e-06	1443.72	572.92	537.82
10532025	Rps15a	2.30947	0.000384491	2.29358	0.000501	1417.63	614.25	618.39
10532993	Cox6a1	2.457	0.00876821	2.06186	0.00980651	822.06	334.81	398.94
10533182	Dtx1	5.52486	7.76098e-05	2.849	0.000219189	1225.25	222.32	429.62
10533198	Oas2	2.10526	5.57035e-06	2.91545	3.71009e-06	426.59	202.73	146.5
10536429	Tmem106b	2.57732	1.21599e-05	2.03252	1.62985e-05	372.22	144.42	183.09
10538282	Cbx3	2.78552	0.000701339	2.18341	0.000805825	570.89	204.67	261.32
10538901	BC005685	4.7619	0.000871262	2.63158	0.00501938	852.57	178.72	324.39
10540542	Gm6134	2.80112	0.00120413	3.47222	0.000652674	273.21	97.57	78.79
10541575	Clec4a4	9.52381	5.61579e-05	3.20513	0.000854587	735.42	77.11	229.53
10542214	Klrd1	3.61011	0.000311327	2.20751	0.00101041	752.98	208.21	340.78
10542317	Cdkn1b	3.80228	0.0106728	2.36407	0.023762	320.7	84.26	135.57
10543944	Mtpn	2.68817	4.8121e-06	2.09205	1.00526e-05	3086.73	1147.33	1474.66
10544540	Rpl35a	2.06612	0.00493024	2.54453	0.00208697	236.25	114.3	92.92
10546775	Trnt1	2.54453	0.00224366	2.08333	0.00340009	319.07	125.52	153.31
10548415	Klri1	4	3.55821e-05	2.14592	0.000476348	1174.41	293.83	547.41
10548422	Klri2	4.58716	0.00517604	2.59067	0.0179027	259.27	56.46	100
10549495	Rps29	2.40385	0.000523779	3.41297	0.000189515	1639.72	681.57	479.79
10550627	Gpr4	2.94118	0.000308998	2.24719	0.0017433	139.78	47.53	62.17
10553475	Rps27a	2.05339	4.13615e-05	2.25225	2.57488e-05	2692.32	1311.97	1194.86
10553840	Atp5l	2.19298	0.0171215	2.65252	0.00382422	471.22	214.89	177.67
10559486	Lair1	5.12821	7.13089e-06	2.68817	5.15248e-05	618.6	120.41	229.99
10563108	Snord35a	2.7248	0.0304046	2.05339	0.0612341	146.2	53.71	71.26
10565434	Rps13	2.29885	0.00325677	2.75482	0.00181439	818.84	356.25	297.25
10566350	A530023O14Rik	5.46448	4.31354e-05	2.94985	0.000158551	386.25	70.69	131.11
10568529	Ikzf5	2.27273	0.0297547	2.1322	0.0168931	387.9	170.66	181.77
10569017	Ifitm3	2.31481	1.6091e-05	2.20751	3.51626e-06	3565.06	1539.01	1614.68
10569020	Ifitm6	9.52381	3.15686e-05	2.21239	0.000944346	1733.99	182.26	783.77
10570472	Cln8	3.10559	4.96201e-05	2.24215	0.000105527	725.29	233.61	323.35
10571870	Hmgb2	3.04878	9.96984e-05	2.22717	0.000169955	1192.81	390.65	535.56
10571984	Ddx60	2.38663	0.00132654	2.26757	0.000949742	304.33	127.53	134.17
10586184	Tipin	3.27869	0.00607655	2.31481	0.0130716	199.14	60.65	86.03
10587104	Arpp19	3.21543	0.000291076	2.13675	0.000617608	323.64	100.69	151.53
10588091	Cep70	2.36407	0.00153735	2.08768	0.00542041	249.13	105.28	119.32
10592983	Atp5l	2.47525	0.00664007	2.53165	0.0035412	416.28	168.16	164.49
10597913	1110059G10Rik	2.32558	0.00155519	2.26244	0.000267792	146.36	62.94	64.63
10598055	ND3	3.0303	0.00063272	2.38663	0.00112963	621.36	205.33	260.07
10598152	LOC625360	3.47222	0.00316307	2.46305	0.00873484	445.9	128.61	181.17
10598499	Gm7079	4.29185	0.00106098	4.4843	0.00101356	2170.57	505.41	483.77
10599333	Atp5l	2.17865	0.00965516	2.23214	0.00761819	390.71	179.17	175.08
10603182	Arhgap6	7.0922	2.10582e-05	2.80112	0.000172662	378.17	53.22	134.91
10604072	Rpl39	2.98507	0.00142494	3.55872	0.000874013	1383.67	463.44	388.2
10607870	Tlr7	5.64972	0.000129064	5.07614	0.000140327	469.21	83.01	92.26
Probe ID	Gene symbol	SLN vs SPL		SLN vs MLN		Mean expression
		FC	P	FC	P	SPL	SLN	MLN
10346843	Nrp2	3.251	7.87869e-06	2.05339	0.00156767	75.26	244.68	119.23
10360028	Fcgr2b	4.242	9.6763e-09	5.34759	1.04453e-06	153.12	649.46	121.36
10360040	Fcgr3	3.281	0.00118503	2.51256	0.00830846	72.62	238.24	94.71
10360684	Ephx1	6.78	8.38243e-05	4.29185	0.00123788	57.88	392.43	91.34
10363070	Gp49a	3.018	0.000692778	2.1692	0.00591837	220.7	666.02	307.35
10363082	Lilrb4	2.947	0.00227798	2.82486	0.00861865	605.35	1783.94	631.55
10371770	Gas2l3	2.574	0.000101036	2.46914	0.000586343	119.87	308.49	125.05
10372648	Lyz2	3.032	0.000104125	2.26244	0.00209135	1957.27	5933.56	2624.1
10372652	Lyz1	8.237	2.21793e-05	3.62319	0.000814862	961.79	7921.87	2182.69
10372781	Irak3	2.008	0.000362682	2.15983	0.00133909	108.06	217.01	100.37
10373223	Lrp1	2.951	0.000890573	4.06504	0.00221039	250.3	738.75	181.78
10377774	Mgl2	31.253	0.000872384	12.5	0.00438465	29.53	922.91	74.25
10377782	Mgl1	13.053	0.000279331	6.21118	0.00283367	42.28	551.86	88.76
10379727	Gm11428	3.29	9.20955e-06	2.95858	0.000426249	77.09	253.66	85.67
10389214	Ccl9	3.491	0.00697704	4.34783	0.013016	381.07	1330.35	306.19
10389222	Ccl6	2.281	0.0332824	2.69542	0.038834	179.79	410.19	152.02
10392560	Abca9	2.408	0.00488214	4.5045	0.00417549	209.1	503.58	111.96
10392825	OTTMUSG00000003606	2.996	9.42232e-05	2.7027	0.00101755	151.08	452.61	167.37
10392834	OTTMUSG00000003606	2.968	5.0185e-05	2.7248	0.000751787	154.27	457.95	167.85
10393559	Timp2	5.481	1.61919e-05	3.21543	0.000577471	59.79	327.71	101.9
10401519	Npc2	2.256	9.4618e-07	2.1692	6.33014e-05	518.49	1169.49	539.37
10414360	Lgals3	2.47	0.000237004	2.28833	0.00176027	344.88	851.94	372.32
10415052	Mmp14	2.009	0.000160716	2.07469	0.000583896	149.9	301.21	145.31
10416302	Hr	4.865	8.39651e-07	3.43643	4.96086e-05	82.88	403.25	117.34
10422608	Oxct1	2.415	0.000993798	2.457	0.00167533	87.05	210.24	85.57
10422728	Dab2	4.31	0.000833677	3.43643	0.00481532	46.61	200.89	58.39
10425161	Lgals1	2.627	0.0034803	2.34742	0.0122573	267.92	703.74	299.84
10429802	Plec1	2.28	0.000609532	2.11864	0.00314852	110.2	251.26	118.53
10450880	H2-M2	2.159	0.000362617	2.93255	6.11305e-05	219.79	474.52	161.79
10452316	C3	4.13	0.000225722	2.40964	0.00762796	147.95	611.1	253.33
10456071	Csf1r	2.65	0.00809464	2.73973	0.0175164	734.57	1946.72	709.71
10461369	Ahnak	5.043	3.14539e-06	3.37838	0.000147256	125.7	633.91	187.63
10467258	Myof	4.172	3.81832e-06	2.78552	0.000148521	114.32	476.99	171.43
10470529	Olfm1	4.994	0.000213188	3.5461	0.00204717	92.32	461.02	129.87
10475226	Stard9	2.141	0.007419	2.10526	0.0149753	167.45	358.45	170.26
10489569	Pltp	2.496	0.000953121	3.11526	0.00294657	548.74	1369.77	439.98
10499378	Sema4a	7.888	2.23544e-09	2.57069	0.000181869	139.24	1098.33	426.73
10502156	Ccdc109b	4.307	1.7936e-06	4.36681	0.000104527	58.99	254.09	58.21
10508651	Sdc3	2.423	0.000174156	2.14133	0.00303228	298.92	724.41	338.1
10512949	Abca1	3.049	0.00110886	2.39234	0.00679903	67.33	205.26	85.85
10531407	Cxcl9	2.037	0.00250471	2.24719	0.00394484	135.02	274.98	122.47
10537410	Tbxas1	2.847	0.0143897	2.26757	0.0448484	88.95	253.25	111.62
10539135	Capg	8.279	6.62229e-07	4.38596	6.76911e-05	58.16	481.48	109.58
10541564	Clec4a3	2.111	0.000799941	4.25532	2.08799e-05	155.22	327.69	77.09
10542164	Clec12a	2.83	3.71524e-05	3.1746	0.000207095	148.69	420.72	132.66
10546184	Plxna1	3.362	5.78328e-05	2.53807	0.000655444	116.43	391.43	154.24
10548314	Klrb1b	7.299	2.40626e-06	2.6178	0.00156755	38.01	277.42	105.95
10548375	Clec7a	2.646	0.00199104	2.45098	0.00592384	356.51	943.47	385.1
10550906	Plaur	5.877	0.00102487	3.14465	0.00814074	112.21	659.45	209.98
10552140	Cebpa	2.737	0.00451153	2.10084	0.0219623	160.37	439	208.97
10558345	Dock1	2.741	5.32295e-07	2.40385	0.000210072	66.25	181.58	75.45
10561104	Axl	7.071	0.000208722	5.20833	0.00187426	99.91	706.49	135.42
10566583	Gm8995	2.332	0.000145087	2.1978	0.00140646	529.76	1235.41	562.49
10572130	Lpl	5.116	0.000689482	3.64964	0.0046269	34.25	175.24	48.07
10581434	Dpep2	5.783	0.000133354	6.66667	0.000901909	76.2	440.69	66.22
10581448	Dpep2	4.819	0.00022848	4.20168	0.00188796	77.65	374.16	89.14
10585048	Cadm1	2.133	0.00193519	2.04918	0.00714003	98.04	209.14	101.99
10586781	Myo1e	2.088	0.000204483	2.31481	0.000431721	357.99	747.57	323.01
10590631	Ccr2	7.455	0.000264122	7.75194	0.00154263	102.65	765.3	98.48
10595404	Fam46a	2.097	0.00566747	2.26757	0.0108894	257.36	539.56	237.93
10597743	Cx3cr1	3.13	0.00845552	2.6178	0.0285661	263.54	824.99	315.25
10598013	Ccr5	3.864	2.80155e-05	2.7248	0.0016747	84.49	326.47	119.73
Probe ID	Gene symbol	MLN vs SPL		MLN vs SLN		Mean expression
		FC	P	FC	P	SPL	SLN	MLN
10350159	Lad1	2.282	0.0273569	2.034	0.0625062	173.22	194.33	395.26
10353117	Slco5a1	2.006	0.00654483	2.229	0.0316338	217.28	195.47	435.77
10390763	Ccr7	2.559	0.00233726	2.554	0.011666	626.96	628.14	1604.16
10395273	Gdap10	2.028	0.00845638	2.271	0.0297126	191.31	170.8	387.94
10403584	Nid1	2.89	0.000439825	2.2	0.00753468	83.91	110.2	242.49
10427026	Grasp	4.771	0.00818675	2.221	0.0843843	108.2	232.41	516.22
10432540	Lima1	4.504	0.00746482	2.665	0.037616	84.17	142.25	379.13
10462507	Papss2	2.012	0.0248196	2.173	0.0346865	137.48	127.29	276.61
10475544	Sema6d	5.088	0.00427463	2.86	0.0273221	56.62	100.71	288.07
10504838	Nr4a3	4.143	0.00255276	2.419	0.0256383	203.48	348.57	843.11
10509577	Pla2g2d	4.471	0.00980548	2.981	0.0343868	88.2	132.29	394.33
10527158	Fscn1	4.103	0.0026676	2.137	0.0572035	772.38	1482.6	3168.9
10540472	Bhlhe40	2.354	0.00903293	2.339	0.0198141	500.82	504.03	1178.78
10542287	Bcl2l14	2.43	0.00418725	2.226	0.0148682	95.77	104.57	232.73
10545921	Mxd1	2.092	0.00394618	2.29	0.0124761	478.62	437.1	1001.14
10564849	2610034B18Rik	2.373	0.0121414	2.335	0.0239672	128.97	131.08	306.01
10574213	Ccl22	6.535	0.00312992	2.434	0.0344195	55.72	149.61	364.12
10587266	Gclc	2.23	0.0169179	2.95	0.0172916	291.11	219.99	649.06
10594825	Aqp9	2.95	3.39999e-07	2.909	0.00027783	56.59	57.4	166.95
pDCs
Probe ID	Gene symbol	SPL vs SLN		SPL vs MLN		Mean expression
		FC	P	FC	P	SPL	SLN	MLN
10425207	H1f0	2.10526	0.0676309	2.1097	0.0886949	456.14	216.77	216.29
Probe ID	Gene symbol	SLN vs SPL		SLN vs MLN		Mean expression
		FC	P	FC	P	SPL	SLN	MLN
10376383	Gm12253	2.377	0.000280328	3.52113	0.00289229	183.4	435.93	123.94
Probe ID	Gene symbol	MLN vs SPL		MLN vs SLN		Mean expression
		FC	P	FC	P	SPL	SLN	MLN
10430186	Apol7c	2.436	0.0527379	3.176	0.0310537	52.4	40.19	127.64
a	FC, fold change; P, t-test P value
