# Supplementary material for: Lymphoid Organ-Resident Dendritic Cells Exhibit Unique Transcriptional Fingerprints Based on Subset and Site
Source: PLoS One. 2011 Aug 19;6(8):e23921. doi: 10.1371/journal.pone.0023921 (PMC3158776; doi:10.1371/journal.pone.0023921)
Supplement: Table S4 — Combination of genes identified in CD8 and CD4 DCs across lymphoid organs ordered according to hierarchical clustering in heatmap. (XLS) [file pone.0023921.s006.xls]

## Sheet: Table S4
Table S4. Combination of genes identified in CD8 and CD4 DCs across lymphoid organs ordered according to hierarchical clustering in heatmap.
Probe ID	Gene symbol	CD8 DCs (mean expression)			CD4 DCs (mean expression)
		SPL	SLN	MLN	SPL	SLN	MLN
10564849	2610034B18Rik	399.703	703.873	734.628	128.967	131.081	306.007
10542287	Bcl2l14	382.103	448.746	752.169	95.7737	104.571	232.734
10432540	Lima1	557.99	455.513	899.151	84.172	142.248	379.13
10581434	Dpep2	124.684	111.781	162.593	76.2001	440.693	66.2193
10464594	BC021614	207.576	76.1116	91.6398	85.0615	101.49	66.9493
10414360	Lgals3	1225.71	528.602	661.672	344.878	851.944	372.321
10542164	Clec12a	958.978	928.559	941.629	148.685	420.717	132.665
10541599	Clec4b2	559.114	72.1943	90.7904	28.6174	30.9758	32.0802
10585048	Cadm1	1140.65	724.543	724.126	98.0374	209.14	101.993
10498350	P2ry14	1829.84	506.707	521.77	47.1252	85.378	65.3994
10349174	Serpinb8	375.092	78.6066	108.924	35.2318	41.5532	39.9539
10537410	Tbxas1	309.936	220.281	348.042	88.9497	253.249	111.624
10531407	Cxcl9	2129.97	2222.84	1744.97	135.02	274.976	122.474
10422608	Oxct1	312.705	323.442	295.6	87.052	210.241	85.5688
10502156	Ccdc109b	53.8253	69.7537	59.074	58.9914	254.092	58.2136
10422728	Dab2	84.1157	90.312	52.0829	46.6079	200.894	58.3919
10360028	Fcgr2b	326.205	399.509	217.295	153.124	649.459	121.357
10590631	Ccr2	183.914	307.806	214.911	102.646	765.3	98.4837
10371770	Gas2l3	212.402	265.899	206.882	119.868	308.49	125.052
10461369	Ahnak	232.725	674.712	362.526	125.703	633.912	187.625
10499378	Sema4a	697.388	1263.07	892.016	139.243	1098.33	426.727
10425161	Lgals1	334.126	551.59	389.252	267.923	703.741	299.844
10467258	Myof	175.272	262.475	332.582	114.32	476.992	171.434
10598013	Ccr5	151.155	421.796	445.536	84.492	326.472	119.729
10438769	Cldn1	53.1853	468.055	171.935	25.3872	46.2398	27.7343
10508651	Sdc3	869.391	1146.95	1060.71	298.925	724.411	338.095
10401519	Npc2	1274.28	1499.35	1467.82	518.489	1169.49	539.371
10470529	Olfm1	365.848	488.496	479.195	92.3198	461.016	129.869
10395273	Gdap10	523.608	260.706	347.096	191.307	170.802	387.942
10574213	Ccl22	153.793	119.979	252.481	55.7241	149.612	364.123
10390763	Ccr7	1168.18	957.295	1441.61	626.958	628.138	1604.16
10545921	Mxd1	587.438	817.017	953.903	478.621	437.101	1001.14
10527158	Fscn1	1226.02	2007.06	2663.38	772.382	1482.6	3168.9
10427026	Grasp	92.9494	283.459	299.862	108.199	232.41	516.22
10350159	Lad1	224.81	229.703	255.115	173.223	194.328	395.261
10504838	Nr4a3	376.136	460.392	516.123	203.484	348.567	843.113
10475544	Sema6d	117.697	148.24	274.406	56.616	100.71	288.068
10388461	Cox7c	552.65	255.987	273.932	407.028	268.013	256.615
10532164	Atp5k	557.66	213.459	268.832	373.31	231.604	210.516
10433937	Ppm1f	620.651	270.797	307.538	456.241	295.292	265.197
10521036	Ino80	2652.46	999.937	1056.55	1964.14	1013.77	810.768
10521678	Cd38	484.25	192.658	193.82	144.027	113.972	153.181
10587266	Gclc	1921.69	1659.15	1715.78	291.107	219.991	649.056
10358928	Cacna1e	982.342	381.753	396.071	226.782	77.6214	107.54
10516943	Atpif1	1449.23	643.015	663.496	432.991	356.586	337.191
10412773	Slc4a7	799.635	291.875	377.983	287.56	256.943	241.786
10358709	Cox7b	442.145	212.031	199.33	253.333	126.848	123.175
10499160	Cd1d1	991.449	182.665	378.195	345.552	85.8088	306.656
10494322	Anp32e	504.411	347.471	308.441	503.903	222.095	241.193
10588091	Cep70	259.569	226.639	177.307	249.129	105.277	119.316
10417526	Dnase1l3	3960.25	2763.7	2732.86	2957.35	661.165	1053.08
10419216	Gnpnat1	126.486	67.0322	65.575	120.886	52.0254	58.9754
10457331	2410129H14Rik	271.284	157.009	183.498	322.38	100.364	130.979
10346549	Cbx3	419.195	221.59	246.282	468.726	191.106	211.774
10414449	Mudeng	214.907	125.344	148.751	252.982	90.0171	110.607
10543944	Mtpn	2859.05	1527.56	1737.01	3086.73	1147.33	1474.66
10491014	Hltf	591.796	354.624	395.78	679.598	287.1	319.758
10402752	2010107E04Rik	828.535	371.065	389.838	559.164	359.045	283.863
10489701	4833422F24Rik	337.644	143.943	146.756	159.143	126.165	113.429
10490221	Atp5e	504.625	207.548	222.503	365.847	173.898	173.31
10354739	Atp5l	593.676	260.759	267.61	407.377	233.741	190.24
10346960	Ccnyl1	337.298	208.698	212.566	226.126	110.08	87.6029
10365714	Sec61g	720.225	300.116	346.818	399.04	255.766	247.846
10426889	Sec61b	315.776	95.9183	115.709	166.354	92.1666	78.5741
10540542	Gm6134	450.469	103.806	130.941	273.212	97.573	78.7886
10598499	Gm7079	3404.96	734.972	906.184	2170.57	505.408	483.771
10365206	Gm8290	293.535	125.879	140.065	214.374	116.383	106.927
10376196	Hint1	603.285	170.951	225.232	357.66	130.768	122.07
10497421	Hps3	1639.41	1059.6	1128.3	1623.02	697.213	797.342
10428119	Cox6c	724.924	326.118	337.74	529.699	240.883	266.206
10532993	Cox6a1	1129.04	425.863	427.876	822.065	334.805	398.942
10597913	1110059G10Rik	185.298	72.0256	102.16	146.355	62.9437	64.6262
10448214	6330416L07Rik	175.652	101.59	118.07	139.573	62.4075	65.3172
10399629	Ywhaq	462.154	196.554	214.332	317.716	162.11	172.387
10563108	Snord35a	322.363	102.314	111.234	146.204	53.7083	71.2554
10461154	Snhg1	451.669	174.286	214.126	317.303	75.728	127.745
10531724	Plac8	1635.38	314.017	575.174	699.636	205.875	244.314
10555055	Ndufc2	822.034	398.219	402.624	507.15	334.784	355.968
10598055	ND3	965.115	283.339	317.574	621.356	205.33	260.067
10550627	Gpr4	318.402	112.886	141.297	139.783	47.5254	62.1679
10375443	Havcr2	1243.36	618.069	707.756	623.499	251.191	271.208
10601456	Gm6377	2427.04	933.223	1189.28	1885.17	390.627	1080.68
10542317	Cdkn1b	435.335	133.738	140.964	320.7	84.2576	135.566
10482177	Strbp	359.065	75.8252	118.27	156.505	43.3498	80.2
10539433	Mobkl1b	366.228	139.402	174.892	311.402	126.514	156.092
10351873	Pyhin1	723.037	346.024	416.843	793.616	315.09	300.151
10497066	Zranb2	141.44	99.0529	116.582	179.153	88.5014	76.6281
10524082	2310001H12Rik	185.033	135.424	133.339	294.414	108.814	138.907
10587104	Arpp19	237.372	152.122	143.822	323.644	100.689	151.533
10434925	Hes1	201.438	122.764	109.981	275.706	106.39	110.949
10510172	Hmgb2	927.381	634.651	621.997	1042.45	344.761	506.632
10568529	Ikzf5	328.073	254.13	241.228	387.896	170.659	181.771
10440566	Rnf160	196.242	163.769	151.742	217.863	80.8094	108.502
10530151	Tlr6	218.261	173.947	172.799	373.069	158.952	167.04
10505187	Ugcg	158.776	108.097	102.799	237.973	85.3815	98.5803
10467139	Lipa	1126.69	368.371	541.901	757.97	377.193	414.519
10466172	Ms4a1	197.014	23.9638	66.5148	73.5544	25.9758	44.4443
10404059	Hist1h1c	573.742	205.358	242.473	932.148	234.453	358.724
10570472	Cln8	434.577	215.825	285.553	725.289	233.613	323.349
10502335	Bank1	55.0708	38.7834	52.3165	180.057	41.3614	52.6405
10546775	Trnt1	222.809	124.682	148.417	319.073	125.519	153.314
10442240	Zfp760	76.2337	45.9591	52.2693	121.911	49.9997	57.9509
10566350	A530023O14Rik	341.82	105.014	145.04	386.245	70.6936	131.11
10442236	3110052M02Rik	83.0344	57.52	64.4009	139.653	57.327	59.679
10482172	Zbtb26	113.991	54.9376	64.2552	135.621	49.2171	57.0369
10436830	Ifnar2	694.295	518.365	581.631	1271.34	490.479	628.997
10455873	Slc12a2	386.341	106.001	112.11	1876.23	90.0137	274.729
10586184	Tipin	126.839	79.6593	80.5659	199.143	60.647	86.033
10536429	Tmem106b	307.33	154.146	179.206	372.224	144.415	183.094
10556528	Pde3b	175.148	35.5367	54.9607	72.1422	35.4844	66.3285
10376887	Snord49a	520.098	242.932	255.438	401.424	240.126	325.706
10376326	Irgm2	163.439	178.627	158.788	313.445	153.248	148.714
10389561	Dhx40	1113.42	223.367	313.825	430.168	324.175	340.73
10567366	Gp2	156.102	27.1447	22.6465	35.2397	30.0744	32.2168
10442258	4930432O21Rik	152.51	88.6536	84.7289	227.271	99.1895	98.486
10407985	Gpr141	125.511	32.4079	32.1523	588.307	163.994	82.5453
10531952	Abcg3	1016.33	322.582	382.131	1443.72	572.919	537.82
10391649	Slc4a1	171.909	77.511	84.791	182.591	111.897	104.981
10437243	Mefv	446.622	80.291	114.101	685.538	262.187	217.984
10357472	Cxcr4	1821.8	738.279	828.885	1773.33	1669.79	1238.47
10451860	Pot1b	754.394	305.842	328.103	731.172	662.188	533.426
10537909	Rny3	6274.46	2612.36	3008.39	3898.38	3785.76	3169.12
10392839	Cd300e	164.004	67.3575	67.9629	85.2446	68.2825	65.0005
10572897	Hmox1	393.531	99.6113	119.718	150.258	172.724	118.544
10349157	Serpinb2	152.774	21.7142	23.8012	61.11	27.676	23.2473
10351644	Cd244	1437.66	521.224	513.975	2071.94	714.538	1125.72
10501063	Cd53	3659.22	1691.66	1689.11	4345.64	2225	2345.88
10542214	Klrd1	354.686	88.8204	56.3588	752.978	208.207	340.785
10382106	Gm885	263.574	137.846	129.826	607.075	246.37	258.974
10468527	5830416P10Rik	102.161	57.0656	58.0862	236.215	71.1932	107.389
10530100	Arap2	208.522	71.936	91.217	1822.44	166.127	895.886
10603182	Arhgap6	54.1342	41.604	45.2926	378.166	53.2227	134.907
10522749	Lphn3	141.599	21.3815	22.1354	626.663	76.8911	172.63
10406452	Gm10759	59.2805	29.9207	34.791	143.827	35.1197	69.1673
10569020	Ifitm6	331.734	33.5265	87.0652	1733.99	182.26	783.766
10504582	1300002K09Rik	329.605	145.659	130.084	933.701	251.333	543.684
10394054	Cd7	726.37	214.379	193.567	2222.22	488.393	972.41
10528090	Rundc3b	80.5028	52.912	47.9145	274.922	63.9816	103.794
10598152	LOC625360	139.241	124.009	117.479	445.905	128.606	181.166
10459089	Ndst1	340.076	73.7422	210.603	985.294	86.5106	395.444
10435075	Tfrc	310.14	133.912	156.955	1184.17	151.45	336.899
10494821	Tspan2	144.687	87.8167	105.014	527.643	96.5443	201.371
10500982	I830077J02Rik	1268.59	399.78	496.983	2772.41	504.233	1231.96
10374727	Bcl11a	1347.76	591.726	614.21	1641	839.286	1186.66
10401935	BC005685	475.389	109.438	158.441	804.234	175.213	303.11
10495163	Tmem77	311.363	163.766	214.959	618.701	274.878	284.935
10607467	Sat1	2126.13	908.782	1056.83	3026.28	1520.27	1551.59
10392221	Pecam1	478.438	121.302	151.704	561.56	189.672	370.779
10548415	Klri1	564.703	188.968	264.098	1174.41	293.829	547.411
10569017	Ifitm3	1038.98	132.744	599.928	3565.06	1539.01	1614.68
10392845	Cd300lf	102.898	55.8357	64.7818	834.902	116.144	315.344
10530145	Tlr1	200.859	152.213	184.513	805.617	211.146	326.915
10497345	Gm9733	22.4796	21.5609	20.1614	404.291	119.289	164.863
10571984	Ddx60	33.8772	27.3164	24.5386	304.331	127.533	134.166
10369290	Ddit4	209.809	115.726	115.523	724.581	236.054	277.968
10541575	Clec4a4	13.6897	11.9223	9.81313	735.415	77.1149	229.53
10435009	Bex6	30.1635	24.7159	21.0555	395.595	84.2056	140.275
10519527	Abcb1a	107.655	67.5128	57.5062	1131.02	116.91	240.15
10492306	Sucnr1	25.7796	23.732	22.739	187.536	39.3255	54.9536
10351477	Sh2d1b1	28.4028	14.6599	11.353	333.735	60.2579	126.991
10461622	Ms4a6b	244.022	110.7	106.205	1169.84	521.381	569.533
10461594	Ms4a4c	103.481	57.8406	48.5827	1597	494.929	645.124
10548422	Klri2	30.0783	17.5132	16.8505	259.266	56.456	99.9972
10358733	Rgl1	231.152	115.112	85.8155	682.288	681.047	709.034
10389222	Ccl6	225.5	74.0542	133.515	179.792	410.193	152.023
10562709	Cd33	187.608	69.0648	73.8422	145.807	314.242	181.671
10363070	Gp49a	419.739	92.9771	199.902	220.698	666.019	307.349
10576784	Cd209a	409.507	101.768	72.2937	1112.91	1408.49	336.366
10541564	Clec4a3	20.3129	24.1396	19.5053	155.222	327.687	77.0936
10450880	H2-M2	70.6867	118.058	49.1418	219.793	474.517	161.787
10392560	Abca9	37.5607	30.5109	30.0031	209.1	503.582	111.962
10389214	Ccl9	106.192	69.3841	53.5565	381.07	1330.35	306.185
10456071	Csf1r	178.204	107.402	87.4202	734.575	1946.72	709.708
10595404	Fam46a	159.579	103.888	82.6433	257.357	539.561	237.932
10373223	Lrp1	141.136	104.168	97.6625	250.298	738.755	181.784
10379727	Gm11428	66.4472	45.8526	38.4476	77.0894	253.657	85.6665
10360040	Fcgr3	67.5976	59.2224	53.2121	72.623	238.24	94.7103
10597743	Cx3cr1	248.08	137.258	123.02	263.539	824.989	315.25
10392825	OTTMUSG00000003606	136.153	117.063	102.737	151.077	452.613	167.373
10462623	Ifit1	34.9268	32.1008	28.8304	125.539	52.741	35.524
10382316	Kcnj16	39.6237	35.9266	32.9727	148.963	48.7269	48.2634
10382438	Cd300a	306.888	126.353	122.559	743.152	511.285	368.118
10497079	Ptger3	28.8319	27.6768	27.0092	225.219	68.7449	56.4182
10461614	Ms4a6c	952.184	390.77	285.866	2431.05	1744	1460.94
10483110	Ifih1	256.94	193.684	213.092	676.471	331.606	311.022
10567580	Igsf6	542.805	207.526	238.754	1483.71	940.092	815.673
10434778	Rtp4	41.764	24.2354	25.6742	476.99	194.781	154.782
10497356	Sirpb1	28.229	19.9534	21.6711	1157.12	490.962	438.125
10548375	Clec7a	188.456	86.723	102.592	356.51	943.474	385.102
10363082	Lilrb4	458.168	156.485	271.046	605.347	1783.94	631.553
10372652	Lyz1	373.257	268.308	397.973	961.787	7921.87	2182.69
10372648	Lyz2	614.65	476.821	881.635	1957.27	5933.56	2624.1
10539135	Capg	54.5221	79.0954	75.6468	58.1578	481.485	109.582
10552140	Cebpa	128.625	203.68	164.964	160.366	439	208.971
10546184	Plxna1	108.053	144.729	124.809	116.432	391.428	154.245
10360684	Ephx1	82.6638	82.8748	88.4162	57.8826	392.435	91.3402
10509577	Pla2g2d	82.0623	94.2182	118.569	88.2025	132.295	394.332
10540472	Bhlhe40	179.894	201.442	234.74	500.822	504.032	1178.78
10452316	C3	76.6974	114.749	127.103	147.946	611.096	253.335
10550906	Plaur	58.7621	74.7237	82.4074	112.212	659.448	209.981
10566583	Gm8995	432.154	618.902	482.867	529.763	1235.41	562.491
10512949	Abca1	57.7708	62.2375	54.1568	67.3346	205.259	85.8526
10572130	Lpl	34.0723	36.7364	32.7484	34.2495	175.238	48.0716
10377782	Mgl1	41.094	50.9721	39.3312	42.2783	551.858	88.7567
10416302	Hr	85.5659	103.556	81.5722	82.8758	403.247	117.338
10548314	Klrb1b	30.3271	42.0357	37.4634	38.0116	277.425	105.951
10377774	Mgl2	26.6206	46.0168	29.5253	29.5302	922.912	74.2462
10346843	Nrp2	67.8799	92.5381	73.3526	75.2602	244.679	119.226
10558345	Dock1	42.6407	52.0697	49.4502	66.2498	181.577	75.4492
10561104	Axl	69.0224	85.7564	79.525	99.9066	706.488	135.424
10475226	Stard9	93.2977	118.396	104.229	167.451	358.448	170.257
10429802	Plec1	80.7634	102.452	92.5398	110.201	251.262	118.531
10415052	Mmp14	72.2977	99.9189	87.3818	149.903	301.207	145.314
10586781	Myo1e	58.5628	80.7407	61.6108	357.995	747.567	323.013
10403584	Nid1	55.6412	77.7163	67.5505	83.9149	110.203	242.487
10372781	Irak3	79.8819	87.019	102.009	108.057	217.007	100.375
10489569	Pltp	97.2077	153.118	209.769	548.745	1369.77	439.979
10393559	Timp2	71.9997	62.7367	61.6757	59.7891	327.707	101.896
10586865	Aldh1a2	48.8868	28.0584	601.353	57.9187	117.748	525.869
10594825	Aqp9	54.638	49.5958	114.696	56.5936	57.3973	166.948
10462507	Papss2	112.987	135.435	194.353	137.476	127.29	276.606
10353117	Slco5a1	158.931	194.067	245.205	217.278	195.471	435.766
10533182	Dtx1	140.506	167.303	169.844	1225.25	222.316	429.624
10478633	Mmp9	64.7355	72.266	73.2877	239.44	84.9908	109.165
10399943	1110049B09Rik	45.0863	45.6256	42.3509	216.951	58.1509	102.568
10413928	1810011H11Rik	42.9587	48.1266	38.6943	177.718	55.0443	63.3623
10489204	Tgm2	86.0894	86.1507	76.6243	1414.74	220.614	377.923
10483228	Scn3a	20.1585	24.7918	23.1037	302.151	83.0402	89.0272
10417759	Ube2e2	98.8027	127.702	117.658	460.318	173.309	188.647
10533198	Oas2	75.8664	77.9344	73.0064	426.587	202.726	146.502
10548105	Ccnd2	180.112	139.286	376.893	717.958	188.804	1040.28
10367746	Sash1	183.013	189.829	201.434	934.908	192.499	392.297
10432675	I730030J21Rik	39.9881	34.2739	41.0044	185.224	75.9281	53.9543
10559486	Lair1	96.1376	78.3754	101.826	618.598	120.408	229.99
10607870	Tlr7	32.3357	25.9903	39.6894	469.209	83.0088	92.2641
