# Supplementary material for: Lymphoid Organ-Resident Dendritic Cells Exhibit Unique Transcriptional Fingerprints Based on Subset and Site
Source: PLoS One. 2011 Aug 19;6(8):e23921. doi: 10.1371/journal.pone.0023921 (PMC3158776; doi:10.1371/journal.pone.0023921)
Supplement: Table S5 — Comparison of CD8 DCs across secondary lymphoid organs (SLO) based on thymus and spleen associated probes. (XLS) [file pone.0023921.s007.xls]

## Sheet: Table S5
Table S5. Comparison of CD8 DCs across secondary lymphoid organs (SLO) based on thymus and spleen associated probes. a
Comparison	Probe ID	Gene symbol	Mean expression				THY vs SPL		THY vs SLN		THY vs MLN
			THY	SPL	SLN	MLN	FC	P	FC	P	FC	P
THY vs SLO	10344713	Ahcy	772.64	282.96	272.58	297.16	2.73224	1.67955e-06	2.83286	0.000213185	2.5974	0.000261503
	10344966	Ly96	136.65	56.36	50.2	48.91	2.42718	0.0524212	2.7248	0.0649314	2.7933	0.0508452
	10345777	Il1rl2	120.1	25.79	39.12	25.78	4.65116	0.000753465	3.06748	0.00676026	4.65116	0.00337166
	10346365	Sgol2	295.37	87.32	113.79	98.38	3.37838	3.10529e-05	2.5974	0.000721687	3.003	0.00073319
	10346607	Fzd7	268.74	104.38	144.87	109.43	2.57732	8.65815e-05	1.85529	0.00546479	2.457	0.000755288
	10347915	Gm7609	505.95	137.79	165.99	158.61	3.67647	2.01728e-05	3.04878	0.00021787	3.19489	0.000382773
	10347925	Gm7609	439.72	112.3	145.48	137.79	3.92157	4.88745e-05	3.02115	0.000512952	3.19489	0.00088797
	10350102	Ptpn7	319.93	139.83	180.09	148.83	2.28833	0.00264413	1.7762	0.0236085	2.15054	0.0090542
	10350297	Kif14	154.82	59.23	82.48	72.38	2.61097	4.86558e-05	1.87617	0.00171857	2.13675	0.00108816
	10350392	Aspm	209.39	56.73	61.93	56.72	3.69004	0.000124045	3.37838	0.00137207	3.69004	0.00131983
	10350838	2810417H13Rik	1092.76	244.19	233.54	198.96	4.4843	1.07342e-05	4.6729	0.000282874	5.49451	0.000157382
	10351623	F11r	259.84	58.67	107.13	108.62	4.42478	0.00248291	2.42718	0.0227479	2.39234	0.0285889
	10351679	Cd84	583.39	73.58	250.03	192.43	7.93651	9.94827e-07	2.331	0.000741351	3.0303	0.000136806
	10351792	Slamf9	193.75	82.35	104.84	86.03	2.35294	0.00143602	1.84843	0.011635	2.25225	0.00582493
	10351825	Tagln2	1111.16	524.91	530.59	750.4	2.11864	0.000918347	2.09205	0.00134894	1.48148	0.0095614
	10352267	Lin9	121.27	47.33	53.27	52.06	2.5641	7.76894e-05	2.2779	0.00120099	2.331	0.0022569
	10352348	Cnih4	1530.06	473.15	451.75	449.71	3.23625	0.00021719	3.38983	0.000946143	3.40136	0.00159205
	10352503	Bpnt1	341.8	169.54	173.98	170.67	2.01613	0.000600907	1.96464	0.00328065	2.00401	0.00549511
	10352767	Nek2	377.11	88.9	121.15	109.34	4.23729	1.204e-05	3.11526	0.00120664	3.44828	0.000201248
	10353004	Cks2	186.92	50.16	40.45	34.22	3.73134	0.000588483	4.62963	0.00233202	5.46448	0.00175699
	10353219	Sumo2	2615.68	1302.57	922.51	958.25	2.00803	0.000223867	2.83286	0.000536528	2.73224	0.000690622
	10353420	Mcm3	787.59	279.14	307.23	282.04	2.82486	0.000353774	2.5641	0.00103504	2.7933	0.000712166
	10353733	Prim2	218.93	87.61	123.42	106.91	2.5	0.000304574	1.77305	0.00495359	2.04918	0.00214555
	10354275	1700029F09Rik	285.82	82.51	94.62	87.57	3.46021	0.000128484	3.02115	0.00185795	3.26797	0.00123744
	10354307	Txn1	2493.5	1196.17	724.56	830.84	2.08333	9.80107e-06	3.43643	1.18729e-05	3.003	1.30298e-05
	10355017	Sumo1	249.2	99.36	103.28	105.19	2.50627	0.00276662	2.41546	0.00821761	2.36967	0.00877627
	10355050	Raph1	156.23	69.1	119.36	79.46	2.26244	0.000103782	1.3089	0.0473959	1.96464	0.0021826
	10355246	Acadl	1431.51	687.63	545.66	599.15	2.08333	0.000153436	2.62467	0.000681176	2.38663	0.00126985
	10355536	Tns1	455.96	186.01	285.32	127.36	2.45098	0.000123456	1.59744	0.00662121	3.58423	0.00042774
	10355567	Tmbim1	495.42	240.59	252.68	250.29	2.05761	1.82675e-05	1.96078	0.000148814	1.9802	0.000686221
	10356082	Plscr1	375.43	147.3	172.87	179.9	2.55102	0.000140929	2.17391	0.000962842	2.08768	0.00199083
	10356143	LOC100044526	219.42	104.02	97.56	113.76	2.1097	8.10548e-07	2.24719	6.90286e-05	1.9305	0.000464382
	10356274	Csprs	366.94	100.06	117.54	116.28	3.663	5.31712e-05	3.125	0.000647834	3.15457	0.000829985
	10356461	Hjurp	528.68	230.22	234.37	253.75	2.29885	5.00878e-05	2.25734	0.00152805	2.08333	0.00063901
	10357124	Tsn	647.47	295.6	199.8	209.02	2.18818	0.000417278	3.23625	0.000620041	3.09598	0.00162412
	10357242	Dbi	626.78	167.45	123.57	107.36	3.74532	4.32531e-07	5.07614	6.36731e-06	5.84795	5.86371e-06
	10357436	Mcm6	885.18	428.01	504.85	493.66	2.06612	0.000576376	1.75439	0.00686615	1.79211	0.00180241
	10358709	Cox7b	1051.18	442.15	212.03	199.33	2.3753	1.01008e-05	4.9505	5.50332e-05	5.26316	7.1308e-05
	10359422	Prdx6	668.3	333.62	264.27	283.12	2.00401	3.09091e-05	2.53165	0.00201194	2.35849	0.00160323
	10359890	Nuf2	533.93	100.8	132.98	129.91	5.29101	0.000113439	4.01606	0.00144234	4.11523	0.001282
	10360026	Uqcrb	895.35	437.75	230.66	266.89	2.04499	0.00183926	3.87597	0.00102023	3.3557	0.001194
	10360028	Fcgr2b	768.19	326.2	399.51	217.3	2.35294	0.00127788	1.92308	0.0101055	3.53357	0.0018381
	10360391	Ifi203	522.45	220.2	293.75	223	2.3753	0.00742282	1.77936	0.0272456	2.34192	0.0135149
	10360806	Capn2	476.9	215.02	307.52	220.73	2.21729	8.75203e-08	1.55039	0.0158281	2.15983	0.000275824
	10360985	Cenpf	218.95	74.13	112.35	98.99	2.94985	0.000554937	1.94932	0.0118655	2.21239	0.00600359
	10361091	Atf3	1106.86	335.09	566.82	550.93	3.30033	0.0414158	1.95312	0.156212	2.00803	0.15103
	10361110	Dtl	297.2	87.93	102.98	97.38	3.37838	3.34539e-05	2.88184	0.000708319	3.04878	0.00033684
	10361375	Fbxo5	258.8	73.5	77.41	70.13	3.52113	1.27682e-06	3.34448	2.88207e-05	3.69004	4.12688e-05
	10361651	Nup43	191.54	72.69	81.02	74.98	2.63158	2.40516e-05	2.36407	0.000769542	2.55754	0.000463958
	10361995	Fam54a	255.87	88.5	98.73	89.86	2.89017	7.41597e-05	2.59067	0.000765448	2.849	0.000569434
	10362674	Rnu3a	537.13	144.11	122.71	132.39	3.73134	0.000162867	4.38596	0.000652323	4.06504	0.00190488
	10363498	Ppa1	652.42	246.09	286.94	304.06	2.65252	8.17562e-06	2.27273	0.000251805	2.14592	0.000590719
	10363541	Ass1	2143.86	850.49	1331.58	723.56	2.51889	0.000254577	1.61031	0.00856395	2.95858	0.000707929
	10363905	Zwint	328.99	160.84	151.68	171.91	2.04499	0.000822004	2.1692	0.00478328	1.91205	0.00568021
	10364373	Lsm7	420.75	207.73	144.24	142.3	2.02429	6.16274e-05	2.91545	0.000127542	2.95858	0.000261876
	10364696	Atp5d	1663.21	569.47	585.29	650.34	2.92398	5.06565e-06	2.84091	7.36041e-05	2.55754	0.000249229
	10364744	Ndufs7	623.11	279.45	246.77	272.93	2.23214	1.57893e-05	2.52525	0.000113176	2.28311	0.000180398
	10365116	Dohh	231.69	84.69	104.53	119.05	2.73224	3.30229e-06	2.21729	0.00234066	1.94553	0.000163478
	10366796	Mettl1	277.67	125.45	143.11	132.84	2.21239	0.00109062	1.94175	0.00429828	2.09205	0.00501703
	10366983	Tmem194	239.84	106.54	122.21	100.99	2.25225	0.000835379	1.96078	0.00851891	2.3753	0.00234333
	10367076	Prim1	317.84	80.64	73.45	91.82	3.93701	1.66175e-08	4.329	8.42241e-05	3.46021	1.66176e-05
	10367179	Timeless	272.07	122.71	170.91	144.65	2.21729	3.07059e-05	1.59236	0.00436498	1.8797	0.000340719
	10367422	Sarnp	590.56	284.59	301.83	353.2	2.07469	5.59162e-05	1.95695	0.00326134	1.67224	0.00100838
	10367532	5830405N20Rik	189.77	63.29	59.83	87.04	2.99401	0.00134255	3.1746	0.00298633	2.17865	0.0209108
	10369815	Cdc2a	678.45	145.77	164.98	169.31	4.65116	8.85672e-05	4.11523	0.000873503	4	0.00107379
	10369989	Ddt	255.42	115.56	117.94	107.11	2.21239	0.00155773	2.1645	0.0065514	2.38663	0.00621878
	10370021	Mif	857.83	355.11	346.67	350.49	2.41546	0.000277592	2.47525	0.00142523	2.44499	0.00147856
	10371002	Lsm7	341.25	152.31	122.01	118.37	2.24215	6.10594e-05	2.7933	0.00012417	2.88184	0.000184925
	10371220	Gna15	575.78	206.26	472.81	394.71	2.7933	8.43615e-05	1.21803	0.0634341	1.45773	0.0109972
	10371591	4930547N16Rik	229.75	66.07	57.15	68.73	3.47222	0.00234179	4.01606	0.00588886	3.34448	0.00795614
	10371770	Gas2l3	536	212.4	265.9	206.88	2.52525	5.63485e-05	2.01613	0.00222016	2.59067	0.000574268
	10373202	Shmt2	462.25	142.8	190.81	174.86	3.23625	4.62622e-05	2.42131	0.000579104	2.6455	0.000809429
	10373407	Esyt1	1202.7	510.48	739.13	601.47	2.35849	2.42114e-06	1.62602	0.000867243	2	0.000380576
	10374117	Gm11401	149.53	74.09	44.27	70.36	2.0202	0.00117886	3.37838	0.000548311	2.12314	0.00725098
	10375234	Nudcd2	420.28	182.52	96.09	129.98	2.30415	3.22895e-06	4.36681	0.000104741	3.23625	5.42284e-05
	10375472	Timd4	169.04	51.5	53.67	48.95	3.27869	0.000185738	3.15457	0.00125823	3.44828	0.00101741
	10375880	Nhp2	541.83	267.04	253.27	255.6	2.0284	8.54652e-05	2.14133	0.000450698	2.11864	0.00040281
	10375903	Cdkn2aipnl	835.61	410.92	440.73	468.54	2.03252	0.000163189	1.89753	0.00799845	1.78253	0.00431807
	10375935	Skp1a	256.25	114.21	90.38	89.5	2.24215	0.00381829	2.83286	0.00331579	2.86533	0.00347543
	10375941	Vdac1	657.3	272.09	260.95	309.19	2.41546	1.94288e-05	2.51889	1.21946e-06	2.12766	0.000385091
	10376455	Hist3h2a	1114.02	516.94	549.82	529.18	2.15517	0.00145764	2.02429	0.00477524	2.10526	0.00442147
	10376603	Drg2	315.82	151.61	156.13	156.63	2.08333	1.76306e-07	2.02429	4.62385e-05	2.01613	0.000261412
	10376733	Map2k3	526.8	258.57	268.54	267.76	2.03666	0.000390663	1.96078	0.00271396	1.9685	0.00219636
	10376796	Grap	506.3	228.11	309.05	256.92	2.21729	0.00025552	1.63934	0.0023395	1.97239	0.00112155
	10377286	Pik3r6	257.42	115.19	179.91	168.77	2.23714	2.11297e-06	1.43062	0.0387399	1.52439	0.00509049
	10377405	Aurkb	562.25	196.88	270.89	264.88	2.85714	0.000730787	2.07469	0.0080394	2.12314	0.00783418
	10377508	Trappc1	804.99	303.17	247	254.58	2.65252	1.39118e-05	3.25733	0.000133475	3.16456	0.000157965
	10377774	Mgl2	1031.79	26.62	46.02	29.53	38.4615	0.000714518	22.2222	0.00339857	34.4828	0.00318471
	10377782	Mgl1	247.7	41.09	50.97	39.33	6.0241	0.000375243	4.85437	0.00313424	6.28931	0.00204638
	10377826	Zmynd15	300.75	116.75	246.14	228.32	2.57732	0.00945102	1.22249	0.347844	1.31752	0.269767
	10377851	Psmb6	1062.2	440.69	308	333.26	2.40964	3.5821e-05	3.44828	0.000116315	3.18471	0.000164942
	10378053	Fam64a	188.8	83.2	112.6	102.4	2.26757	0.0113738	1.67785	0.0610874	1.84502	0.0445604
	10378068	Xaf1	279.9	96.7	94.04	71.64	2.89855	9.73016e-07	2.97619	1.77114e-05	3.90625	3.03559e-05
	10378286	Itgae	1211.07	465	291.94	742.95	2.60417	0.000137155	4.14938	0.000131016	1.63132	0.0238907
	10379127	Spag5	299.16	79.55	94.61	100.59	3.7594	0.000704725	3.16456	0.00407363	2.97619	0.00494655
	10379153	Aldoc	231.5	107.54	106.35	135.52	2.15054	3.53526e-05	2.17865	0.000249468	1.7094	0.00244717
	10379630	Slfn2	1027.78	511.21	632.11	477.93	2.01207	6.81841e-05	1.62602	0.00171755	2.15054	0.00299622
	10379633	Slfn1	319.1	43.33	56.79	45.13	7.35294	0.000866459	5.61798	0.00427649	7.0922	0.00377395
	10379646	Slfn3	185.52	67.81	88.88	71.27	2.73224	0.000239129	2.08768	0.0166258	2.60417	0.00194156
	10379727	Gm11428	173.98	66.45	45.85	38.45	2.6178	0.0551458	3.78788	0.0443492	4.52489	0.0375494
	10379989	Fam33a	383.54	142.74	200.2	160.63	2.68817	0.00402919	1.91571	0.0278602	2.38663	0.0148432
	10380063	Rnu3b1	1989.85	586	525.75	565.05	3.40136	0.000758193	3.78788	0.0025325	3.52113	0.00392174
	10380524	Slc35b1	727.78	357.24	260.58	323.94	2.03666	3.54217e-05	2.7933	0.000710223	2.24719	0.000207729
	10380751	Mrpl45	258.6	108.65	116.69	156.66	2.38095	0.0087005	2.21729	0.0367396	1.65017	0.0542072
	10380815	Psmb3	1576.93	645.55	592.8	687.51	2.44499	7.65759e-06	2.65957	1.17505e-05	2.29358	0.00067808
	10381072	Cdc6	298.28	105.19	135.06	108.86	2.83286	1.09546e-05	2.20751	5.94614e-05	2.73973	1.96591e-05
	10381154	Cnp	781.63	342.94	378.84	374.65	2.2779	3.84547e-07	2.06186	0.000126483	2.08768	0.000184301
	10381250	Tubg1	307.08	125.7	157.64	144.91	2.44499	0.000197843	1.94932	0.00381971	2.11864	0.00283887
	10381408	Ifi35	751.58	359.01	353.99	314.67	2.09205	2.2213e-06	2.12314	0.000169379	2.38663	3.92843e-05
	10381445	Tmem106a	303.09	116.75	153.78	145.57	2.5974	0.000570373	1.97239	0.00636422	2.08333	0.00644503
	10381526	Ppih	780.13	358.68	300.59	360.43	2.17391	3.00615e-05	2.5974	0.00142268	2.1645	0.000204022
	10381744	Arf2	385.75	168.99	206.26	227.42	2.28311	0.000425792	1.86916	0.0129216	1.69492	0.00998623
	10382998	Birc5	279.65	100.49	93.25	101.53	2.78552	0.00324386	3.003	0.00837284	2.75482	0.00923861
	10383671	Drg1	505.62	247.88	228.29	269.96	2.04082	0.000127611	2.21239	0.000614773	1.87266	0.00148938
	10384032	Pold2	274.96	100.76	111.27	131.71	2.73224	0.000122177	2.46914	0.00120997	2.08768	0.00188392
	10384145	H2afv	891.42	437.87	418.58	440.2	2.03666	0.0015179	2.12766	0.0047148	2.02429	0.00495313
	10384349	Polr2c	444.16	205.38	226.07	231.67	2.1645	1.42094e-06	1.96464	0.000451286	1.91571	0.00160389
	10384373	Fignl1	264.77	76.05	76.76	70.55	3.48432	5.33217e-06	3.44828	0.000271291	3.7594	0.000167947
	10385248	Hmmr	184.42	35.46	47.27	42.07	5.20833	0.00818169	3.90625	0.0247937	4.38596	0.0205947
	10385495	Cdk2ap1	1290.49	632.15	578.95	626.64	2.04082	1.73718e-05	2.22717	0.000284699	2.05761	0.000602491
	10385699	Rmnd5b	438.9	208.21	210.69	190.71	2.1097	8.53179e-06	2.08333	0.000148915	2.29885	0.000338984
	10385776	Tcf7	241.46	105.72	229.94	312.65	2.28311	0.00413032	1.05042	0.725343	0.772201	0.151755
	10386236	Hist3h2bb	291.63	135.18	149.03	160.69	2.15517	0.00708732	1.95695	0.0216922	1.81488	0.0292536
	10388154	Med31	276.81	96.62	108.9	94.27	2.86533	3.76908e-05	2.54453	0.000586034	2.93255	0.000268975
	10388861	Tmem199	268.93	133.65	91.42	90.28	2.01207	0.000584171	2.94118	0.000867637	2.97619	0.00138175
	10388902	Lgals9	846.69	172.94	302.92	219.62	4.90196	3.69126e-07	2.7933	8.37037e-05	3.861	0.000118132
	10389134	Slfn9	165.15	69.73	109.46	82.89	2.36967	3.34695e-05	1.5083	0.00785386	1.99203	0.000568887
	10389395	Brip1	170.36	54.48	87.64	73.84	3.125	2.17591e-05	1.94553	0.000832504	2.30947	0.0003183
	10389421	Ints2	230.17	104.17	113.61	104.34	2.20751	1.15931e-05	2.02429	0.00162852	2.20751	0.00195748
	10389606	Prr11	351.81	121.99	151.1	126.11	2.88184	0.00456229	2.331	0.0228738	2.7933	0.014205
	10389858	Nme2	785.19	355.44	380.4	376.51	2.20751	0.000499108	2.06612	0.00399162	2.08333	0.00374682
	10389865	Nme1	239.08	100.92	86.98	91.16	2.36967	1.45311e-05	2.74725	0.000599197	2.62467	0.000136223
	10390075	Gm11545	764.12	361.59	455.32	498.03	2.11416	7.94233e-05	1.67785	0.020687	1.53374	0.00227253
	10390707	Top2a	1186.66	335.46	492.76	444.07	3.53357	0.000219282	2.40964	0.00432624	2.6738	0.00263844
	10391100	Atp5g1	518.88	248.42	271.18	243.77	2.08768	0.00109158	1.91205	0.00793052	2.12766	0.00409775
	10391207	Dhx58	483.85	186.5	186.67	189.98	2.5974	2.34229e-05	2.59067	0.000841931	2.54453	0.000966687
	10391407	Ccdc56	596.78	277.97	249.78	276.16	2.14592	4.8163e-05	2.38663	0.000217548	2.15983	0.000430298
	10391461	Brca1	199.07	76.59	101.12	94.47	2.5974	5.14646e-06	1.9685	0.000275049	2.10526	0.000106381
	10391811	Kif18b	279.98	106.16	140.37	133	2.63852	3.02521e-05	1.99601	0.00175626	2.10526	0.000877588
	10392284	Kpna2	862.11	217.44	200.31	198.2	3.96825	0.000361714	4.31034	0.00223543	4.34783	0.00184469
	10392943	Hn1	1071.17	456.19	542.56	527.56	2.34742	1.07232e-05	1.97239	4.47977e-05	2.0284	9.39029e-05
	10393573	Lgals3bp	1607.89	502.27	619.33	614.47	3.20513	1.56585e-05	2.5974	0.000140907	2.6178	0.000678783
	10394353	0610009D07Rik	230.18	106.03	80.19	87.49	2.1692	0.000372999	2.87356	0.000145304	2.63158	0.00057323
	10394735	Pdia6	2258.07	997.41	857.43	895.16	2.26244	4.25212e-06	2.63158	0.000145777	2.52525	2.45081e-05
	10394978	Rrm2	640.26	159.92	207.16	178.04	4	3.43789e-06	3.08642	8.39531e-05	3.59712	6.32941e-05
	10395039	Cmpk2	157.49	67.11	82.68	68.87	2.34742	1.78001e-05	1.90476	0.000141001	2.28833	0.000870265
	10397346	Fos	3153.38	1407.49	1964.98	2322.66	2.24215	0.00215774	1.60514	0.0343518	1.35685	0.0371789
	10397530	1810035L17Rik	278.39	128.1	95.16	91.18	2.17391	0.000101833	2.92398	0.00145611	3.04878	0.000666884
	10399005	Crip1	2843.06	1311.2	1148.39	1348.06	2.1692	7.97147e-05	2.47525	0.000512286	2.1097	0.00069255
	10399036	Uevld	170.34	77.28	70.28	75.33	2.20264	0.00523941	2.42131	0.0103745	2.26244	0.0167952
	10399087	Ncapg2	416.97	200.66	195.61	173.25	2.079	0.000667168	2.1322	0.00261916	2.40964	0.00234971
	10399360	Rhob	160.09	77.21	121.44	121.77	2.07469	1.73357e-06	1.31752	0.0458119	1.31406	0.00548897
	10399391	Gen1	191.46	81.66	95.56	71.86	2.34192	0.00631834	2.00401	0.0322442	2.66667	0.015888
	10399710	Rsad2	123.08	59.1	57.64	62.58	2.08333	0.0117336	2.13675	0.0202333	1.9685	0.0248518
	10400095	Ifrd1	579.99	270.82	297.87	350.6	2.14133	0.00026745	1.94553	0.0184816	1.65563	0.00353413
	10400189	Gm7172	879.23	277.58	331.84	315.1	3.16456	0.000279496	2.65252	0.00304724	2.7933	0.00219174
	10400470	Cox6c	1677.99	786.01	446.51	493.62	2.13675	0.000175304	3.7594	7.1534e-05	3.40136	0.000286642
	10400589	C79407	245.55	73.93	86.21	75.12	3.32226	0.000358478	2.849	0.00428818	3.26797	0.0018462
	10400649	Pole2	173	80.37	89.44	85.19	2.15054	1.47566e-05	1.93424	0.00251129	2.03252	0.000352249
	10401278	Erh	874.75	398.86	265.28	304.95	2.19298	7.46037e-06	3.30033	0.000205632	2.86533	9.96148e-05
	10401667	0610007P14Rik	638.47	293.4	255.55	289.45	2.17391	1.35932e-07	2.5	3.54077e-05	2.20751	0.000258074
	10402136	Gpr68	423.35	178.12	292.17	280.55	2.3753	0.000257265	1.44928	0.0237649	1.5083	0.0265817
	10402262	Gm2701	930.31	285.66	141.74	167.51	3.25733	0.000351983	6.57895	0.000695839	5.55556	0.000874072
	10402347	Ifi27l2a	277.18	80.07	68.52	68.72	3.46021	0.000533188	4.04858	0.00204791	4.03226	0.00197573
	10402648	Brp44l	418.82	164.42	143.12	170.43	2.54453	7.03124e-06	2.92398	1.53643e-06	2.457	0.000203006
	10402708	Ckb	2257.62	1015.12	955.04	1069.5	2.22222	0.000424638	2.36407	0.00130141	2.1097	0.00226792
	10402835	Nudt14	468.61	206.06	232.91	229.21	2.27273	0.000109224	2.01207	0.0011265	2.04499	0.000906769
	10403108	Hmgn2	2445.05	1165.85	1109.97	1139.73	2.09644	5.78278e-05	2.20264	0.000622267	2.14592	0.000703098
	10403821	Tcrg-V3	131.67	21.19	26.53	20.2	6.21118	0.00022625	4.97512	0.0017816	6.53595	0.00172773
	10403938	Hist1h2ao	5551.45	2740.95	3172.31	2919.07	2.02429	5.3381e-05	1.75131	0.000815315	1.90114	0.000580394
	10403941	Hist1h3g	7283.08	2593.65	2926.84	2594.86	2.80899	1.73597e-05	2.48756	0.000289952	2.80899	0.000208905
	10403943	Hist1h2bm	1222.44	425.31	566.48	476.64	2.87356	0.000968027	2.15983	0.00747627	2.5641	0.00513604
	10403945	LOC100041230	170.73	76.34	68.53	84.35	2.23714	0.0704959	2.49377	0.0745155	2.02429	0.10727
	10403948	Hist1h2be	3604.54	1187.52	1260.46	1167.5	3.03951	5.70943e-05	2.85714	0.000761136	3.08642	0.000714593
	10403955	Hist1h2ao	5753.13	2718.84	3182.14	2967.26	2.11416	1.07794e-05	1.80832	0.000206361	1.93798	0.000219507
	10403959	RP23-38E20.1	2734.62	1007.95	1014.92	946.6	2.71003	2.37542e-05	2.69542	0.000393218	2.89017	0.000337985
	10403978	RP23-38E20.1	4296.04	1336.12	1412.01	1295.07	3.21543	0.000251368	3.03951	0.00176524	3.32226	0.00167473
	10403980	RP23-38E20.1	4571.66	1529.59	1600.38	1472.87	2.98507	0.000100967	2.85714	0.000993998	3.10559	0.000849547
	10404024	Hist1h4h	142.78	64.98	95.11	96.58	2.1978	0.0691977	1.5015	0.270334	1.47929	0.25896
	10404026	Hist1h2af	5666.46	2677.19	3161.58	2905.72	2.11864	8.66416e-06	1.79211	0.000243658	1.94932	0.000154672
	10404028	Hist1h3g	6907.01	2570.53	2882.17	2570.18	2.68817	6.76549e-05	2.39808	0.000714888	2.68817	0.000540928
	10404036	Hist1h2bg	404.52	177.74	119.55	116.04	2.2779	0.0029354	3.37838	0.00440005	3.48432	0.00319776
	10404045	Hist1h2ao	5676.06	2737.17	3189.61	2921.05	2.07469	1.13106e-05	1.77936	0.000281568	1.94175	0.00021086
	10404049	Hist1h3g	7450.49	2633	2955.99	2650.92	2.83286	2.50244e-05	2.51889	0.00036345	2.80899	0.000265103
	10404051	Hist1h4d	2372.47	514.06	494.95	470.44	4.60829	6.08321e-05	4.78469	0.000515886	5.05051	0.000565353
	10404061	Hist1h2bb	634.3	130.18	167.88	166.93	4.87805	0.00198709	3.77358	0.00827934	3.80228	0.00913069
	10404063	Hist1h2ab	452.17	52.35	80.05	80.54	8.62069	5.58292e-05	5.64972	0.000675775	5.61798	0.000833744
	10404065	Hist1h3f	7582.94	2708.94	3064.99	2740.51	2.80112	2.70327e-05	2.47525	0.000402811	2.77008	0.000293066
	10404067	Hist1h4b	4998.77	1430.69	1439.78	1468.19	3.4965	7.81381e-05	3.47222	0.000554131	3.40136	0.000565136
	10404069	Hist1h1a	1300.87	390.87	515.03	458.8	3.33333	1.21841e-05	2.52525	0.000394872	2.83286	0.00032514
	10404359	Mboat1	244.28	72.64	95.05	89.44	3.367	0.000199727	2.57069	0.00287326	2.73224	0.00282694
	10405125	Fbxw17	217.39	102.64	108	103.81	2.11864	4.28654e-05	2.01207	0.000731343	2.09205	0.000870687
	10405185	Cks2	139.32	46.06	34.53	28.32	3.02115	0.000228895	4.03226	0.00104977	4.92611	0.000709721
	10405488	Tmed9	383.81	177.55	189.43	211.51	2.15983	7.02385e-06	2.02429	6.66297e-05	1.81488	0.000487726
	10405693	Dapk1	707.11	263.87	423.49	341.16	2.68097	4.84032e-05	1.66945	0.00514978	2.07469	0.00146353
	10406026	Mrpl36	374.97	163.6	130.18	133.4	2.29358	1.226e-05	2.88184	0.000120534	2.80899	6.05845e-05
	10406459	Ndufc1	262.8	115.09	73.32	82.91	2.28311	0.00230349	3.58423	0.00282974	3.1746	0.00451336
	10406581	Dhfr	223.25	70.84	96.99	93.32	3.15457	3.6859e-05	2.30415	0.00107962	2.39234	0.000455822
	10406736	F2rl2	356.06	161.08	175.47	129.7	2.21239	0.000248612	2.0284	0.00135923	2.74725	0.000799147
	10407053	2810008M24Rik	285.86	139.88	96.88	99.77	2.04499	0.000630133	2.94985	0.000844921	2.86533	0.000754325
	10407081	Depdc1b	231.2	89.55	104.61	99.01	2.58398	3.0931e-05	2.21239	0.00120927	2.33645	0.000783666
	10407126	Plk2	175.67	59.99	97.14	92.14	2.93255	0.000162089	1.80832	0.0122771	1.90476	0.00683705
	10407390	Ptbp1	862.57	222.73	244.24	244.45	3.87597	0.00191114	3.53357	0.00736915	3.53357	0.00723462
	10407481	Pfkp	1415.1	680.6	865.58	742.09	2.079	0.000606747	1.63399	0.0146911	1.9084	0.00402031
	10407940	Naip3	152.36	20.67	27.06	26.23	7.35294	0.000668653	5.61798	0.00363237	5.81395	0.00365182
	10408070	RP23-38E20.1	4515.4	1479.64	1522.44	1403.61	3.04878	0.000169623	2.96736	0.00132026	3.21543	0.00121805
	10408072	Hist1h2ao	5690.25	2753.92	3205.43	2979.95	2.06612	3.23622e-05	1.7762	0.000506816	1.9084	0.0004845
	10408074	Hist1h4b	4102.35	1219.52	1217.79	1203.43	3.367	0.000162671	3.367	0.000959371	3.41297	0.000977652
	10408077	Hist1h2ak	1174.11	480.2	643.76	605.74	2.44499	2.09956e-05	1.82482	0.000723244	1.93798	0.000511878
	10408081	Hist1h1b	2327.68	887.86	1241.21	1201.54	2.62467	0.00104909	1.87617	0.0105944	1.93798	0.00956672
	10408083	Hist1h3g	7453.51	2601.88	2861.89	2599.99	2.86533	4.38427e-05	2.60417	0.000517892	2.86533	0.000381236
	10408085	Hist1h2an	5800.56	2605.31	3101.25	2859.79	2.22717	3.03007e-05	1.86916	0.000510935	2.0284	0.00042963
	10408092	Hist1h4m	4234.64	1146.28	1164.45	1166	3.69004	0.000301573	3.63636	0.00156377	3.63636	0.00156794
	10408094	Hist1h2ao	5632.04	2752.23	3135.62	2910.6	2.04499	7.71591e-05	1.79533	0.000891341	1.93424	0.000763921
	10408111	Hist1h2ao	5730.07	2704.77	3170.44	2958.53	2.11864	1.71329e-05	1.80832	0.00033383	1.93798	0.000313243
	10408118	Hist1h2ao	5631.74	2581.02	3043.63	2802.04	2.18341	3.44357e-05	1.85185	0.000573506	2.00803	0.000502905
	10408197	Hist1h2bh	1553.08	552.22	630.41	614.98	2.80899	0.00596494	2.46305	0.0185383	2.52525	0.0177
	10408200	Hist1h4f	1646.54	294.16	429.75	402.87	5.58659	0.000311258	3.83142	0.00244862	4.08163	0.00239272
	10408202	Hist1h3f	7164.74	2450.71	2763.19	2524.28	2.92398	3.59148e-05	2.59067	0.000468625	2.84091	0.000381839
	10408210	Hist1h2bc	3739.59	1238.99	1271.24	1180.6	3.02115	0.000197027	2.94118	0.00154225	3.16456	0.00141401
	10408225	Hist1h4c	405.34	106.38	129.03	139.39	3.81679	0.0042494	3.14465	0.0159874	2.90698	0.0183287
	10408239	Hist1h3f	7367.66	2589.07	2908.28	2634.33	2.849	4.12027e-05	2.53165	0.000519047	2.7933	0.000401991
	10408243	Hist1h4b	4121.77	1257.17	1243.27	1215.56	3.27869	0.000177246	3.31126	0.000972348	3.38983	0.000942222
	10408246	Hist1h3a	7010.23	2555.62	2885	2618.57	2.73973	1.44707e-05	2.42718	0.000289149	2.6738	0.000194352
	10408531	Gmds	335.32	165.51	205.66	233.27	2.02429	0.000102335	1.63132	0.0108901	1.43678	0.0139796
	10408762	Eef1e1	640.18	219.3	176.68	181.56	2.91545	2.13354e-07	3.62319	1.37023e-05	3.52113	8.73281e-06
	10409204	Gm10784	395	192.32	168.94	186.76	2.05339	0.00224793	2.33645	0.00549275	2.11416	0.00604738
	10409220	Hist2h2aa1	6965.42	3301.72	3640.03	3404.77	2.1097	5.05688e-05	1.91205	0.000868949	2.04499	0.000835776
	10409278	Nfil3	336.79	101.26	150.23	144.27	3.32226	0.0446826	2.24215	0.117526	2.33645	0.108755
	10409322	Thoc3	492.9	220.66	237.07	236.92	2.23214	1.05879e-05	2.079	0.000904232	2.079	0.000421638
	10409684	2210016F16Rik	449.1	221.73	193.75	207.24	2.02429	2.16939e-06	2.32019	2.36991e-05	2.1692	8.10938e-05
	10409767	Golm1	196.32	70.9	126.49	117.56	2.77008	4.93466e-07	1.5528	0.00023989	1.66945	0.000773364
	10410259	Uqcrb	1254.94	585.99	299.26	350.31	2.14133	0.00105366	4.20168	0.000860798	3.58423	0.000867213
	10410560	Trip13	286.56	112.86	126.82	110.88	2.53807	2.71983e-05	2.25734	0.000707332	2.58398	0.000614597
	10411432	Utp15	304.76	143.49	127.09	121.59	2.12314	4.41302e-05	2.39808	0.00017971	2.50627	0.00025276
	10411739	Ccnb1	715.52	103.91	107.04	120.24	6.89655	0.000281542	6.66667	0.00169926	5.95238	0.00191695
	10412036	Apoo-ps	183.39	79.63	51.64	61.84	2.30415	8.08849e-05	3.5461	9.6123e-05	2.96736	0.000148309
	10412559	Slbp	455.18	223.14	226.64	211.53	2.04082	0.000151321	2.00803	0.00231837	2.15054	0.0013032
	10412711	Uqcrb	1296.62	599.44	316.37	349.56	2.1645	0.00186678	4.09836	0.00118356	3.7037	0.00112294
	10413086	Adk	262.12	110.24	92.91	81.63	2.3753	1.11518e-06	2.82486	0.000316775	3.21543	0.000189928
	10414269	Bnip3	148.83	73.15	42.28	45.89	2.03252	3.34438e-05	3.52113	3.61321e-05	3.24675	3.39568e-05
	10414514	Pnp1	1003.81	386.79	423.25	431.03	2.5974	6.37791e-05	2.36967	0.000649593	2.331	0.000907235
	10414527	Pnp2	2084.91	698.45	1008.02	829.71	2.98507	1.2976e-08	2.07039	5.00958e-05	2.51256	0.000282685
	10415045	Mrpl52	919.39	395.88	352.17	350.42	2.32019	0.000143158	2.61097	0.000613107	2.62467	0.000607183
	10415052	Mmp14	283.88	72.3	99.92	87.38	3.92157	0.0104157	2.84091	0.0339221	3.24675	0.0269897
	10416037	Pbk	227.52	65.56	64.43	61.13	3.47222	6.68291e-05	3.53357	0.000604246	3.71747	0.000543501
	10416340	Gfra2	246.65	56.14	116.61	61.45	4.38596	0.00110402	2.11416	0.0249958	4.01606	0.00477544
	10416736	6720463M24Rik	181.94	65.96	83.59	77.16	2.75482	3.84464e-05	2.17865	0.00356362	2.35849	0.000486358
	10417708	Oxsm	275.03	134.32	113.62	135.51	2.04918	0.000279493	2.42131	0.00284816	2.0284	0.00163528
	10419288	Gch1	188.49	59.79	72.35	59.71	3.15457	0.000536656	2.60417	0.00992021	3.15457	0.00308862
	10419296	Wdhd1	313.49	145.9	181.2	154.4	2.15054	1.31838e-06	1.7301	0.000285524	2.0284	3.26554e-05
	10419323	Dlgap5	461.06	141.48	146.25	167.15	3.25733	0.000523248	3.15457	0.00289031	2.75482	0.00356023
	10419736	Dad1	1077.44	353.35	204.74	242.24	3.04878	9.91423e-09	5.26316	1.14921e-06	4.44444	7.47139e-07
	10420155	Dhrs1	794.53	376.76	305.8	362.02	2.1097	6.23848e-05	2.5974	0.000251591	2.19298	0.000273684
	10420198	Ripk3	478.21	230.31	250.68	278.2	2.07469	3.70007e-06	1.9084	0.000110286	1.71821	0.000478909
	10420372	Cryl1	263.23	127.96	159.99	155.72	2.05761	0.00526899	1.64474	0.0517775	1.68919	0.0282848
	10420385	N6amt2	247.38	83.75	101.96	82.32	2.94985	0.000702764	2.42718	0.00593332	3.003	0.00399222
	10420426	F630043A04Rik	245.66	53.99	71.88	66.82	4.54545	0.000143736	3.41297	0.00209983	3.67647	0.00163781
	10420877	Esco2	169.49	52.38	62.02	59.31	3.23625	0.000876209	2.73224	0.00806394	2.85714	0.0045476
	10421029	Cdca2	399.99	122.92	167.18	168.43	3.25733	0.000337046	2.39234	0.00427237	2.3753	0.00443217
	10421877	Diap3	306.29	142.85	164.85	119.48	2.14592	5.64516e-05	1.85874	0.000570135	2.5641	0.000446261
	10422028	Tbc1d4	701.98	277.54	342.49	281.66	2.53165	0.00173042	2.04918	0.011736	2.49377	0.00595593
	10422608	Oxct1	661.58	312.71	323.44	295.6	2.11416	0.000178837	2.04499	0.0025072	2.23714	0.00147654
	10422728	Dab2	283.17	84.12	90.31	52.08	3.367	2.54408e-05	3.1348	0.000608027	5.43478	0.000154466
	10424188	Mtbp	221.34	108.62	105.24	97.15	2.03666	0.000397344	2.10526	0.00337752	2.2779	0.00124232
	10424779	Cks2	269.24	68.6	58.07	50.27	3.92157	0.000129107	4.62963	0.000905807	5.34759	0.000679383
	10425161	Lgals1	2738.84	334.13	551.59	389.25	8.19672	1.0611e-07	4.97512	1.24629e-05	7.04225	2.68834e-05
	10425257	Polr2f	330.14	160.09	114.92	135.63	2.06186	0.000187864	2.87356	0.000355359	2.43309	0.000635077
	10425410	Grap2	595.5	278.51	547.55	418.53	2.13675	3.48841e-05	1.08814	0.37592	1.42248	0.00293451
	10425461	Adsl	644.8	302.26	274.16	304.11	2.1322	5.55194e-06	2.35294	9.89202e-05	2.11864	0.000204812
	10425726	Sep3	827.39	225.42	373.8	229.19	3.67647	3.15794e-06	2.21239	0.000797816	3.61011	9.53648e-05
	10425757	1500032L24Rik	2654.12	1239.22	970.51	1052.36	2.14133	4.43269e-05	2.73224	0.000236067	2.51889	0.000645701
	10425808	Tspo	1171.89	418.27	389.07	386.19	2.80112	0.000116346	3.01205	0.000637169	3.0303	0.000590468
	10426098	Creld2	1370.71	451.34	555.19	599.16	3.03951	3.287e-05	2.46914	0.000504816	2.28833	0.000975016
	10426650	Tuba1c	5116.69	2501.33	2621.03	2541.81	2.04499	0.000176031	1.95312	0.00122073	2.01207	0.000751514
	10426656	Prph	192.28	87.15	146.04	88.06	2.20751	0.0539489	1.31579	0.352535	2.18341	0.0757417
	10427026	Grasp	451.44	92.95	283.46	299.86	4.85437	0.00465837	1.59236	0.135353	1.50602	0.161422
	10427166	Espl1	295.98	112.23	153.84	143.66	2.63852	8.89358e-06	1.92308	0.00178493	2.06186	0.000280806
	10427628	Il7r	316.31	148.05	189.07	268.58	2.13675	0.0881735	1.67224	0.225041	1.17786	0.651329
	10427718	Bxdc2	406.96	183.23	139.42	160.87	2.22222	0.00113762	2.91545	0.00191865	2.53165	0.00192239
	10427895	Basp1	674.72	331.94	660.55	552.89	2.03252	0.00315109	1.02145	0.859981	1.221	0.238009
	10428763	Atad2	382.77	167.93	199.35	176.53	2.2779	1.91719e-05	1.91939	0.000652941	2.1692	0.000445439
	10429140	Ndrg1	574.24	214.46	456.5	410.27	2.68097	5.68377e-07	1.25786	0.014057	1.40056	0.00108782
	10429387	Ptplb	930.1	441.38	289.77	310.95	2.10526	5.06494e-05	3.20513	0.000376761	2.99401	0.000336763
	10429564	Ly6a	3051.49	393.09	355.9	442.57	7.75194	5.13045e-06	8.54701	8.71991e-05	6.89655	0.000186602
	10429568	Ly6c1	602.57	248.3	170.04	228.94	2.42718	0.0302136	3.5461	0.022559	2.63158	0.0497258
	10429666	Pycrl	287.1	137.59	167.67	156.84	2.08768	0.000198824	1.71233	0.00430657	1.8315	0.00334613
	10430510	Tmem184b	852.74	383.6	484.8	424.06	2.22222	1.04862e-06	1.75747	0.00281106	2.01207	0.00049407
	10430748	Rangap1	474.87	179.11	205.49	211.69	2.65252	4.85494e-05	2.30947	0.00164186	2.24215	0.00111148
	10430778	Phf5a	639.6	260.03	160.26	163.43	2.457	1.16327e-05	3.98406	1.94913e-05	3.90625	4.41761e-06
	10430811	Nhp2l1	1758.29	764.87	450.21	490.53	2.29885	0.000292227	3.90625	0.000681921	3.58423	0.000811709
	10430825	Cenpm	264.13	131.81	160.51	143.72	2.00401	0.000830605	1.64474	0.0079773	1.83824	0.00470212
	10432281	Prkag1	674.4	330.25	274.81	294.49	2.04082	0.000110711	2.457	0.000317949	2.28833	0.000908416
	10432398	Tuba1b	5469.19	2534.48	2420.96	2317.44	2.15983	0.000260177	2.25734	0.00102153	2.35849	0.000757849
	10432509	Uxt	440.31	140.68	122.64	126.2	3.125	0.000202743	3.58423	0.00086446	3.48432	0.0017025
	10432511	Racgap1	835.45	313.03	352.45	392.1	2.66667	9.19211e-05	2.36967	0.00319586	2.1322	0.000894528
	10432957	Itgb7	1010.96	409.73	608.87	605.66	2.46914	2.54814e-06	1.66113	0.00145085	1.66945	0.000710495
	10433088	Cbx5	396	151.2	144.05	135.03	2.6178	1.28718e-06	2.74725	0.000437518	2.93255	3.62749e-06
	10435581	Polq	211.49	84.44	107.66	81.94	2.50627	2.952e-05	1.96464	0.00128964	2.58398	0.000837558
	10435821	Nat13	843.22	373.69	218.38	236.73	2.25734	6.16853e-05	3.861	3.9789e-05	3.55872	0.000351138
	10436048	Prdx1	963.08	469.56	271.8	307.37	2.04918	0.000481741	3.5461	0.000473588	3.1348	0.0010309
	10436106	C330027C09Rik	582.81	155.76	162	165.64	3.74532	2.2829e-05	3.59712	0.000624238	3.52113	0.000523659
	10436783	Sod1	4423.83	1791.43	2277.48	2098.87	2.46914	3.55948e-05	1.94175	0.000920289	2.1097	0.000854251
	10437040	Chaf1b	256.67	126.43	130.34	132.64	2.0284	0.000170731	1.9685	0.00187083	1.93424	0.00160594
	10437224	Mx2	122.01	58.34	59.07	54.35	2.09205	0.00294646	2.06612	0.00673785	2.24719	0.010786
	10437432	Nmral1	208.48	102.14	103.91	93.03	2.04082	0.000219023	2.00803	0.00164535	2.24215	0.00114109
	10437945	Mcm4	605.48	244.6	285.68	294.99	2.47525	2.06012e-05	2.11864	0.00013444	2.05339	0.000126417
	10438098	Sdf2l1	1886.06	439.91	575.94	595.31	4.29185	4.15068e-06	3.27869	0.000119357	3.16456	0.000113147
	10438378	Cdc45l	355.95	116.89	152.45	143.36	3.04878	9.55781e-05	2.33645	0.00120864	2.48139	0.000869609
	10438690	Rfc4	328.88	109.5	100.05	104.7	3.003	1.44581e-05	3.28947	0.00088093	3.14465	0.000324393
	10438769	Cldn1	1550.15	53.19	468.05	171.93	29.4118	1.6095e-06	3.31126	0.000845116	9.00901	9.71057e-05
	10439130	Umps	630.98	232.77	274.5	282.64	2.71003	6.35798e-06	2.29885	0.00138178	2.23214	0.000129423
	10439762	Ahcy	666.5	253.93	246.65	265.06	2.62467	4.78956e-07	2.7027	9.56614e-05	2.51256	0.000192767
	10440388	Hspa13	368.31	141.7	117.11	125.03	2.5974	8.78503e-05	3.14465	0.000798552	2.94985	0.000824145
	10440491	App	861.87	380.39	645.25	561.94	2.26757	2.16563e-07	1.33511	0.00319232	1.53374	0.00670172
	10440738	Tiam1	672.3	303.39	592.92	430.75	2.21729	0.000506675	1.13379	0.285668	1.56006	0.0213444
	10440794	2610039C10Rik	558.76	183.19	204.72	213.54	3.04878	0.000177542	2.73224	0.00262452	2.6178	0.00174576
	10440918	Tmem50b	1995.06	690.53	745.55	685.42	2.89017	1.23593e-08	2.6738	9.41844e-05	2.90698	7.67825e-06
	10442596	Sepx1	584.14	253.19	216.23	247.58	2.30947	1.16311e-06	2.7027	4.67832e-05	2.35849	3.82804e-06
	10443000	EG240055	323.04	154.88	202.84	206.27	2.08768	0.000380091	1.59236	0.0116382	1.56495	0.0144756
	10443215	Snrpc	395.1	182.26	188.99	231.37	2.1692	0.000435913	2.09205	0.00134783	1.70648	0.0011343
	10443463	Cdkn1a	423.09	159.6	175.37	159.16	2.65252	0.0161265	2.41546	0.0359388	2.65957	0.0282946
	10444800	Nhp2l1	1722.36	757.2	449.48	490.19	2.27273	0.000149159	3.83142	0.000384818	3.50877	0.000477723
	10444890	Ier3	211.02	88.06	74.4	88.58	2.39808	0.0269748	2.83286	0.0305799	2.38095	0.0434707
	10444927	Nrm	419.09	206.94	205.35	197.16	2.02429	8.92198e-05	2.04082	0.00225787	2.12766	0.000641535
	10445894	Erh	933.08	353.49	248.43	310.65	2.63852	4.00501e-06	3.7594	0.000210432	3.003	0.000107926
	10446074	Uhrf1	462.76	130.23	172.86	170.57	3.55872	2.36368e-06	2.6738	5.79675e-05	2.71003	0.000111207
	10446907	Ttc27	146.39	57.1	67.18	65.67	2.5641	1.50288e-06	2.17865	0.000469699	2.22717	0.000693675
	10447097	Gemin6	128.39	60.53	64.64	59.96	2.12314	0.00948434	1.98807	0.0221044	2.14133	0.0168678
	10447354	Txndc14	487.46	191.2	165.46	187.96	2.55102	7.67089e-05	2.94985	0.000503225	2.59067	0.000561283
	10447702	Ppih	616.32	292.51	247.55	290.14	2.10526	2.76557e-05	2.48756	0.00155861	2.12314	0.000207263
	10448278	Mmp25	485.52	149.04	301.9	302.76	3.25733	0.036355	1.60772	0.218743	1.60256	0.223181
	10448292	Thoc6	414.6	193.54	224.01	215.92	2.14133	3.53892e-05	1.85185	0.00232897	1.91939	0.0012946
	10448380	Tceb2	2104.93	978.81	650.52	671.91	2.15054	0.000714135	3.23625	0.00117917	3.1348	0.00133225
	10448506	Ccnf	340.76	88.8	116.43	98.38	3.83142	0.00375287	2.92398	0.0156946	3.46021	0.0116498
	10448803	Hn1l	1209.47	550.86	591.54	550.18	2.1978	0.000174602	2.04499	0.00167134	2.1978	0.00173728
	10449242	Snrpg	639.73	204.08	112.59	154.2	3.1348	2.63739e-05	5.68182	0.000188612	4.14938	0.000275913
	10449575	Ppil1	236.63	105.78	85.84	108.73	2.23714	0.000193814	2.75482	0.00159041	2.17865	0.00171791
	10450145	Psmb9	2816.85	1386.21	1164.28	1268.68	2.03252	6.78692e-06	2.42131	0.000112231	2.22222	5.91426e-05
	10450605	Tubb5	5420.09	2561.78	2963.58	2834.98	2.11416	0.000171806	1.82815	0.00531879	1.91205	0.0027801
	10450640	Mrps18b	782.86	334.97	312.08	355.08	2.33645	4.48721e-06	2.50627	0.000110309	2.20264	8.02626e-05
	10450646	Rbx1	951.27	345.01	286.42	303.25	2.75482	4.99499e-05	3.32226	0.000275183	3.1348	0.000334556
	10450819	Znrd1	432.66	173.16	133.93	136.17	2.5	1.54908e-05	3.22581	4.72375e-05	3.1746	7.80142e-05
	10450957	Cenpq	134.64	55.55	37.71	45.28	2.42131	0.00572781	3.57143	0.00537455	2.97619	0.00808391
	10451225	Polh	276.94	107.44	132.31	129.37	2.57732	0.000255772	2.09205	0.00336802	2.14133	0.00767536
	10451547	Gm16494	630.12	270.08	222.5	228.65	2.331	9.67101e-05	2.83286	0.00082796	2.75482	0.000981256
	10451805	Sgol1	139.58	50.74	55.7	55.85	2.74725	0.000361691	2.50627	0.00280308	2.5	0.00233661
	10451993	D17Wsu104e	412.18	136.78	149.52	155.93	3.01205	8.14682e-06	2.75482	0.000274278	2.6455	0.000402267
	10452485	Rab31	709.59	296.91	373.28	344.85	2.39234	0.000617131	1.90114	0.00624927	2.05761	0.00821046
	10452709	Ndc80	158.96	65.13	97.49	67.72	2.43902	0.00062755	1.63132	0.0197448	2.34742	0.00314034
	10453214	Nutf2	1165.22	510.45	554.25	589.99	2.28311	0.00216392	2.10084	0.00932119	1.97628	0.010307
	10453512	Kpna2	864.12	203.73	190.47	194.04	4.23729	0.000422115	4.54545	0.00227945	4.44444	0.0021274
	10453715	Rab18	220.65	63.42	76.88	73.8	3.48432	0.0282542	2.87356	0.0592131	2.99401	0.0559201
	10454478	Polr2d	229.64	93.8	83.47	90.9	2.45098	8.81955e-05	2.75482	0.000273203	2.52525	0.000358271
	10454709	Kif20a	490.44	144.54	185.66	184.78	3.38983	0.000449542	2.63852	0.0041393	2.65252	0.00381145
	10454984	Wdr55	351.89	157.67	155.18	142.24	2.23214	9.18151e-06	2.26757	0.00029621	2.47525	0.000185332
	10455595	Eno1	1731.17	764.26	697.05	808.82	2.26757	6.10497e-07	2.48139	3.92812e-05	2.14133	1.55321e-05
	10455813	Lmnb1	924.76	434.16	543.82	502.89	2.1322	0.000127093	1.70068	0.00339034	1.83824	0.00186134
	10455967	2610318N02Rik	364.43	115.84	147.72	152.99	3.14465	0.000277053	2.46914	0.00344977	2.38095	0.00296766
	10457331	2410129H14Rik	673.22	271.28	157.01	183.5	2.48139	0.00387335	4.29185	0.00358961	3.663	0.00424507
	10457357	Mpp7	129.36	62.86	49.56	56.84	2.05761	0.000286031	2.61097	0.0013401	2.2779	0.00175408
	10458195	Cdc25c	145.52	42.04	50.37	50.52	3.46021	6.00616e-05	2.89017	0.00099822	2.88184	0.000791123
	10458428	Uxt	361.94	122.3	115.07	130.28	2.95858	0.000357941	3.14465	0.0016841	2.77778	0.00545492
	10458583	Yipf5	520.99	240.07	174.72	208.28	2.1692	1.14839e-05	2.98507	0.000351761	2.5	0.00118123
	10459844	Haus1	199.97	90.82	91.07	77.72	2.20264	0.0003202	2.1978	0.00130129	2.57069	0.000706941
	10460085	Cndp2	551.85	267.61	233.71	255.57	2.06186	5.37891e-05	2.35849	0.000568718	2.15983	0.000870016
	10460573	Eif1ad	556.78	268.53	282.23	295.02	2.07469	0.000161372	1.97239	0.000749127	1.88679	0.003185
	10460738	Cdca5	376.08	114.28	116.12	134.75	3.28947	0.000103732	3.23625	0.00112922	2.7933	0.00200114
	10461012	Trmt112	437.61	187.71	228.89	202.68	2.331	0.0018732	1.91205	0.0116194	2.15983	0.00745353
	10461152	Snhg1	391.92	179.58	185.04	194.82	2.18341	0.00347228	2.11864	0.0138427	2.01207	0.0101467
	10461369	Ahnak	740.24	232.72	674.71	362.53	3.18471	4.10087e-06	1.09769	0.103147	2.04082	0.000627354
	10461391	Pcna	1809.5	821.93	658.45	677.27	2.20264	5.64942e-06	2.74725	7.85596e-05	2.6738	7.27796e-05
	10461558	Slc15a3	318.17	147.57	157.65	161.73	2.15517	0.000448239	2.0202	0.00155748	1.9685	0.00203665
	10461587	Ms4a4a	368.79	53.37	41.27	42.22	6.89655	2.51779e-06	8.92857	5.0638e-05	8.77193	4.94737e-05
	10461594	Ms4a4c	383.92	103.48	57.84	48.58	3.7037	0.00010804	6.62252	0.00027389	7.87402	0.000242717
	10461723	Fam111a	568.75	189.08	163.65	170.53	3.01205	4.22436e-06	3.47222	0.000355485	3.33333	5.18807e-05
	10461930	D030056L22Rik	213.34	85.51	72.88	66.18	2.49377	1.73349e-05	2.92398	9.62798e-05	3.22581	0.000464118
	10462100	Sarnp	634.23	286.06	329	371.86	2.21729	3.02565e-05	1.92678	0.00308659	1.70648	0.00108903
	10462346	Rcl1	234.27	114.31	128.17	138.94	2.04918	3.18097e-05	1.82815	0.0005434	1.68634	0.00741458
	10462398	Pdcd1lg2	136.75	62.84	45.93	112.78	2.17391	0.0758332	2.97619	0.0578797	1.21212	0.538012
	10462613	Ifit2	226.41	85.55	73.64	74.98	2.6455	0.00019719	3.07692	0.00169706	3.02115	0.000511876
	10462632	Kif20b	258.21	78.18	99.02	80.13	3.30033	0.000125402	2.61097	0.00441023	3.22581	0.00116261
	10462796	Kif11	623.83	163.21	223.56	185.36	3.81679	0.00045786	2.7933	0.00550286	3.367	0.00300412
	10462866	Cep55	380.98	71.49	101.96	104.38	5.31915	2.91897e-05	3.73134	0.000693635	3.64964	0.000852869
	10462881	Gpr120	654.39	145.66	291.22	246.88	4.4843	3.69486e-05	2.24719	0.00268828	2.65252	0.00090007
	10463123	Dntt	146.58	36.87	43.74	57.45	3.96825	0.0407522	3.3557	0.0718466	2.55102	0.110627
	10463355	Scd2	893.92	274.35	408.54	269.65	3.25733	1.29479e-05	2.18818	0.00149367	3.31126	3.18461e-05
	10464551	Ndufs8	460.32	225.25	137.2	148.2	2.04499	0.0016387	3.3557	0.00177069	3.10559	0.00194776
	10464572	Ndufv1	486.59	197.54	220.51	225.41	2.46305	7.40931e-05	2.20751	0.000216115	2.15983	0.00189569
	10464583	Gstp1	1158.2	514.17	492.32	428.5	2.25225	0.00477421	2.35294	0.0108498	2.7027	0.0124019
	10464924	Rab1b	1306.44	594.62	560.91	601.94	2.1978	4.08343e-05	2.331	0.000847393	2.1692	0.000606829
	10465043	Tsga10ip	550.35	256.6	194.49	239.3	2.14592	0.00709085	2.83286	0.00912442	2.29885	0.0128016
	10465220	Sssca1	246.57	118.94	122.84	117.71	2.07469	0.00238107	2.00803	0.0105339	2.09644	0.00811381
	10465553	Fkbp2	799.94	246.24	242.85	248.17	3.24675	1.34761e-06	3.28947	0.000112449	3.22581	0.000102634
	10465861	Incenp	398.58	160.63	216.2	195.37	2.48139	0.000136501	1.84502	0.00426712	2.04082	0.00222715
	10465912	Fen1	364.9	133.7	125.22	126.47	2.73224	3.79666e-05	2.91545	0.000276881	2.88184	0.000261077
	10466104	Ccdc86	554.93	195.5	232.06	221.74	2.84091	4.25129e-06	2.39234	0.000129483	2.5	0.000116973
	10466410	Psat1	389.49	100.13	106.32	97.65	3.89105	6.67631e-05	3.663	0.000737171	3.98406	0.0006555
	10466606	Anxa1	1877.95	613.3	866.56	630.54	3.0581	5.04966e-05	2.1692	0.00150745	2.97619	0.000405035
	10466818	Cbwd1	133.46	63.74	61.62	59.37	2.09205	0.00425748	2.1645	0.0100679	2.24719	0.00919895
	10467470	Aldh18a1	594.87	257.52	296.05	293	2.30947	4.50692e-06	2.00803	0.000281487	2.0284	5.7575e-05
	10467637	Arhgap19	256.6	67.54	78.19	65.71	3.80228	3.56388e-06	3.27869	0.000226463	3.90625	8.44982e-05
	10467842	Got1	596.74	256.04	224.77	282.27	2.331	1.45755e-05	2.65252	0.000263101	2.11416	0.000307517
	10468287	Usmg5	782.79	256.21	106.9	145.63	3.0581	7.8143e-05	7.29927	0.000193342	5.37634	0.000154691
	10468531	Nutf2	1237.06	525.37	575.69	583	2.35294	0.00148795	2.15054	0.0075538	2.12314	0.00640623
	10469070	Nudt5	273.12	131.57	113.34	124.39	2.07469	0.000185483	2.40964	0.000585292	2.1978	0.00108659
	10469322	Vim	6959.94	2448.6	5799.14	4371.18	2.84091	5.45823e-07	1.20048	0.0511615	1.59236	0.000753992
	10469358	Mrc1	151.75	33.24	27.22	29.43	4.56621	3.54417e-06	5.58659	4.66348e-05	5.15464	9.8697e-05
	10470446	Rxra	359.56	137.84	196.88	160.21	2.61097	0.00114208	1.82482	0.0154699	2.24215	0.00645924
	10470913	Pkn3	139.5	65.07	86.58	87.57	2.14592	3.58606e-05	1.61031	0.00265516	1.59236	0.00120796
	10471154	Ass1	2047.9	820.4	1285.58	692.03	2.49377	0.000356508	1.59236	0.0104519	2.95858	0.00099856
	10471655	Gsn	1755.7	693.41	730.52	771.5	2.53165	3.28283e-06	2.40385	0.000267512	2.2779	0.000112591
	10471675	Glo1	337.54	148.68	151.85	165.61	2.27273	1.73629e-05	2.22222	9.98669e-05	2.03666	0.000108925
	10472782	Hat1	696.94	259.75	253.69	244.07	2.68097	5.39295e-05	2.74725	0.00134906	2.85714	0.000978446
	10472916	Cdca7	551.76	239.85	346.29	300.89	2.29885	0.00201358	1.59236	0.0338313	1.83486	0.018993
	10472994	Mtx2	200.08	99.25	76.63	85.97	2.01613	0.000404115	2.61097	0.00338654	2.32558	0.00179069
	10473230	Nup35	141.39	66.97	69.26	65.93	2.1097	0.00173446	2.04082	0.0160234	2.14592	0.0103486
	10473240	Eno1	1825.82	731.9	711.43	818.77	2.49377	1.84961e-07	2.5641	4.63328e-05	2.23214	3.77508e-05
	10473356	Ube2l6	576.84	214.19	296.3	342.32	2.69542	0.00985168	1.94553	0.0496109	1.68634	0.0873422
	10474381	Kif18a	127.34	37.84	42.6	35.05	3.367	3.27673e-05	2.98507	0.00109977	3.63636	0.000338625
	10474437	Ccdc34	135.17	63.12	81.97	75.58	2.14133	1.89472e-05	1.65017	0.00159724	1.78891	0.000127507
	10474541	Nop10	499.34	178.86	101.94	107.66	2.7933	0.000177931	4.90196	0.00031238	4.62963	0.000409324
	10474769	Bub1b	613.8	183.27	239.87	250.33	3.34448	0.000222855	2.55754	0.00652065	2.45098	0.00348637
	10474825	D2Ertd750e	477.72	153.57	213.58	196.66	3.11526	5.38671e-05	2.23714	0.00196279	2.42718	0.000766347
	10474875	Casc5	408.32	138.71	146.93	142.76	2.94118	0.000556635	2.77778	0.00598114	2.85714	0.00828538
	10474902	Rad51	174.56	57.65	78.09	57.15	3.0303	4.24974e-06	2.23714	0.000224714	3.0581	0.000199626
	10474984	Nusap1	308.6	96.44	115.42	101.13	3.19489	0.00629845	2.6738	0.0245521	3.04878	0.0175773
	10475360	Mrpl51	665.37	277.27	187.02	219.58	2.39808	5.40606e-05	3.55872	0.000181708	3.0303	0.000294621
	10475362	Wdr76	259.61	122.98	119.4	100.07	2.1097	8.12569e-06	2.17391	0.000704728	2.5974	0.000235796
	10475544	Sema6d	260.27	117.7	148.24	274.41	2.21239	0.0790607	1.75439	0.189687	0.948767	0.880421
	10475610	Dut	200.82	82.23	80.32	85.34	2.44499	7.55633e-05	2.5	0.000553108	2.35294	0.000906034
	10475708	Blvra	538.47	239.68	162.31	215.26	2.24719	1.86127e-05	3.32226	0.000192897	2.5	0.00024223
	10476189	Mrps26	431.98	191.75	220.93	214.05	2.25225	0.00752703	1.95695	0.0255434	2.01613	0.0228737
	10476314	Prnp	327.01	89.32	138.53	156.4	3.663	0.0343884	2.35849	0.0982653	2.09205	0.132626
	10476969	Pygb	573.12	283.5	270	311.35	2.0202	4.59556e-05	2.12314	0.00155	1.84162	0.00136683
	10477004	LOC100044416	3252.2	1501.28	1979.64	2014.89	2.1645	0.00294213	1.64204	0.0199079	1.6129	0.0219535
	10477187	Tpx2	632.68	180.31	223.07	214.45	3.50877	0.000158578	2.83286	0.00188708	2.94985	0.00145242
	10477630	Dynlrb1	1626.21	784.62	466.9	526.47	2.07469	5.09517e-05	3.48432	0.000196758	3.08642	0.000277726
	10477717	Procr	342.35	144.03	263.95	247.43	2.3753	0.000348497	1.29702	0.179425	1.38313	0.0276622
	10478572	Ube2c	444.77	178.32	184.26	190	2.49377	0.0445993	2.41546	0.0683683	2.34192	0.0736058
	10479811	Mcm10	281.33	119.37	154.78	134.64	2.35849	1.16502e-05	1.81818	1.38704e-06	2.08768	8.19749e-07
	10480628	Tubb2c	746.5	279.61	301.35	269.75	2.66667	8.55013e-06	2.47525	0.00021329	2.77008	0.000131543
	10481147	Surf4	1190.96	469.32	441.08	500.34	2.53807	2.84479e-08	2.7027	8.79869e-05	2.38095	8.39886e-05
	10481291	Gtf3c5	153.9	65.72	86.11	75.65	2.34192	6.51757e-07	1.78571	2.20143e-05	2.03252	7.94951e-05
	10483401	Spc25	247.97	86.23	102.09	94.85	2.87356	0.00057827	2.42718	0.00449719	2.61097	0.00364068
	10483604	Slc25a12	1048.89	432.05	559.9	401.12	2.42718	5.88054e-05	1.87266	0.00158632	2.6178	0.00207895
	10483786	Mrpl23	452.1	223.74	200.7	212.84	2.0202	0.000622967	2.25225	0.00346019	2.12314	0.00340337
	10484227	Sestd1	295.59	109.97	137.31	147.17	2.68817	0.000198771	2.15054	0.000650855	2.00803	0.0119612
	10484431	Txndc14	515.02	209.83	196.27	219.19	2.457	5.54324e-05	2.62467	0.000300689	2.34742	0.000580362
	10485294	Hsd17b12	685.85	331.19	226.85	250.11	2.07039	2.71823e-05	3.02115	0.000112945	2.73973	0.000196629
	10486061	Rasgrp1	174.12	56.27	62.65	55.45	3.09598	0.0128637	2.77778	0.0293482	3.14465	0.0245548
	10487021	Slc30a4	369.37	139.21	176.8	165.13	2.65252	0.00285975	2.08768	0.0147469	2.23714	0.0118263
	10487208	Atp8b4	683.12	236.87	444.04	292.24	2.88184	2.55718e-06	1.53846	0.0149369	2.33645	0.000207599
	10487267	Polr2l	796.27	274.28	214.67	232.18	2.90698	0.000515367	3.7037	0.00163154	3.42466	0.00186008
	10487340	Ncaph	374.39	108.49	130.82	116.84	3.44828	5.97375e-05	2.86533	0.00212186	3.20513	0.000657247
	10487480	Bub1	446.14	103.23	128.75	102.11	4.329	0.00102943	3.46021	0.00730984	4.36681	0.00449802
	10487577	Ckap2l	274.07	100.49	128.11	123.89	2.7248	2.5299e-05	2.14133	0.00370484	2.21239	0.00117228
	10487622	Snrpb	955.69	450.36	566.06	531.89	2.12314	0.000408367	1.68919	0.00544175	1.79533	0.00425637
	10487930	Pcna	1824.61	809.72	667.62	672.5	2.25225	3.07723e-06	2.73224	7.448e-05	2.71003	5.39035e-05
	10488472	2310001A20Rik	307.79	145.91	152.73	151.01	2.1097	0.00013855	2.01613	0.00081514	2.03666	0.00124767
	10488482	Acss1	622.84	178.89	310.66	207.26	3.48432	1.56119e-06	2.00401	0.000736927	3.003	0.000133622
	10488816	Ahcy	664.36	263.43	253.55	269.8	2.51889	3.85339e-07	2.6178	0.000142944	2.46305	0.000204119
	10489078	Dsn1	173.15	68.68	73.62	75.73	2.51889	0.000466398	2.35294	0.00458562	2.28833	0.00302281
	10490078	Sumo1	348.55	157.29	163.22	169.2	2.21729	0.00429811	2.13675	0.0115614	2.06186	0.0142196
	10490104	Aurka	423.69	133.65	178.12	158.4	3.1746	0.000134362	2.38095	0.0022755	2.6738	0.00176567
	10490159	Pmepa1	438.51	178.77	381.98	260.87	2.45098	3.98814e-07	1.14811	0.00675948	1.68067	0.000110556
	10491385	Actl6a	429.73	209.13	155.61	190.47	2.05339	2.89398e-05	2.76243	0.000124161	2.25734	0.000412737
	10491805	Plk4	248.16	103	106.09	109.76	2.40964	0.00234066	2.33645	0.0116224	2.26244	0.0105653
	10492757	Plrg1	663.39	284.23	247.89	259.91	2.33645	8.33836e-05	2.6738	0.000456636	2.55102	0.000468675
	10493137	Iqgap3	258.8	92.95	124.69	119.48	2.78552	0.000290718	2.07469	0.00421397	2.1645	0.00582296
	10493193	Cct3	1172.88	525.11	586.83	555.67	2.23214	5.28005e-07	2	0.000117998	2.1097	0.000820201
	10493259	Ssr2	1435.82	584.15	591.11	611.18	2.457	4.7258e-07	2.42718	0.000316074	2.34742	0.000280605
	10493820	S100a6	506.12	207.02	171.28	133.36	2.44499	0.00159963	2.95858	0.00360669	3.80228	0.00141917
	10493995	S100a10	969.63	138.75	276.06	221.4	6.99301	5.68542e-07	3.50877	5.7979e-05	4.38596	0.000140789
	10494386	Hist1h2an	4626.34	2234.33	2415.58	2344.98	2.07039	0.000160508	1.91571	0.00173022	1.97239	0.00178582
	10494390	Hist2h2aa1	4858.97	2416.77	2619.71	2501.22	2.01207	4.77223e-05	1.85529	0.000758138	1.94175	0.000725609
	10494395	Hist2h2aa1	4915.85	2365.13	2594.91	2439.37	2.079	6.32831e-05	1.89394	0.000807611	2.01613	0.000705783
	10494402	Hist2h3c1	4881.65	1842.59	2162.87	1927.55	2.65252	8.71102e-05	2.25734	0.000975954	2.53165	0.000718666
	10494405	Hist2h3b	7082.34	2588.94	3050.33	2698.5	2.73224	6.8344e-05	2.32019	0.000827042	2.62467	0.000635185
	10494407	Hist2h2bb	348.81	112.04	103.31	103.17	3.11526	0.00330532	3.37838	0.00873511	3.37838	0.00812441
	10494445	Lix1l	159.81	78.78	91.02	91.7	2.0284	0.00845312	1.75439	0.0315705	1.74216	0.0349522
	10494662	Ywhah	2908.14	1255.47	1628.42	1581.77	2.31481	2.49161e-06	1.78571	0.000519002	1.83824	0.000175287
	10495035	Slc16a1	177.61	76.61	71.02	81.03	2.32019	0.00395926	2.5	0.00811407	2.19298	0.009141
	10495186	AI504432	475.84	156.01	186.35	131.13	3.04878	6.50352e-06	2.55102	0.00560319	3.62319	0.000646086
	10495830	Sec24d	600.89	194.06	221	228.43	3.09598	1.7746e-08	2.71739	7.43587e-05	2.63158	6.53554e-05
	10495935	4930422G04Rik	163.07	73.19	100.79	93.4	2.22717	0.000187878	1.61812	0.0288692	1.7452	0.00529167
	10496110	Papss1	295.02	141.81	154.88	137.36	2.079	3.83222e-05	1.90476	0.00154711	2.14592	0.00125241
	10496204	Cenpe	280.27	70.59	128.36	106.81	3.96825	8.27891e-05	2.18341	0.00536486	2.62467	0.00174288
	10496789	Lpar3	204.27	62.84	86.61	67.75	3.24675	0.00472304	2.35849	0.023204	3.01205	0.0135905
	10497122	Depdc1a	153.88	39.55	37.69	40.96	3.89105	0.00508406	4.08163	0.01136	3.7594	0.0133566
	10497381	Cyp7b1	224.82	84.15	93.31	47.25	2.6738	0.000205066	2.40964	0.00565429	4.7619	0.00046962
	10497503	Kpna2	907.88	207.05	209.54	215.63	4.38596	0.000518162	4.329	0.00319502	4.20168	0.00289025
	10497520	Ect2	400.75	140.61	171.64	152.49	2.849	0.00015738	2.33645	0.00477889	2.62467	0.00182154
	10497689	Gnb4	690	174.21	298.67	290.92	3.96825	0.000457711	2.30947	0.0129839	2.36967	0.0128108
	10497831	Ccna2	963.11	281.88	393.72	329.68	3.41297	6.80865e-05	2.44499	0.00150976	2.92398	0.000812482
	10498058	Ndufc1	357.16	151.63	96.83	87.32	2.35294	0.000164162	3.69004	0.000284011	4.09836	0.000240052
	10498168	Exosc8	472.7	206.85	191.41	200.97	2.28311	4.11525e-06	2.46914	0.000410098	2.35294	0.000191025
	10498345	Gpr171	716.89	301.33	345.11	437.47	2.38095	0.000160672	2.079	0.00247949	1.63934	0.0066129
	10499378	Sema4a	1665.72	697.39	1263.07	892.02	2.38663	0.00014167	1.31926	0.0488999	1.86567	0.0029129
	10499394	Lmna	231.77	78.5	104.85	96.98	2.94985	0.0011347	2.21239	0.00906268	2.39234	0.00789297
	10499639	Cks1b	790.7	233.79	195.71	206.18	3.37838	3.08485e-08	4.03226	3.20014e-05	3.83142	3.14619e-06
	10500268	Mrps21	730.05	252.06	210.43	205.41	2.89855	0.000116071	3.47222	0.000604644	3.55872	0.000542296
	10500324	Hist2h2aa1	5508.95	2573.9	2924.76	2759.38	2.14133	5.623e-05	1.88324	0.000964797	1.99601	0.000792378
	10500329	Hist2h2aa1	5359.79	2661.95	2851.56	2701.64	2.01207	4.65875e-05	1.8797	0.000675399	1.98413	0.000711524
	10500333	Hist2h4	2152.19	756.3	834.36	768.76	2.849	0.0029526	2.57732	0.0110039	2.80112	0.00854664
	10501402	Gpsm2	176.98	47.5	63.71	54.57	3.73134	7.90592e-06	2.77778	0.00048331	3.24675	0.000262682
	10501860	Fnbp1l	476.94	204.25	381.84	337.3	2.33645	0.00863273	1.24844	0.294616	1.41443	0.182487
	10502156	Ccdc109b	134.92	53.83	69.75	59.07	2.50627	0.00127105	1.93424	0.010375	2.28311	0.00517389
	10502205	Hadh	382.46	179.63	184.72	218.51	2.12766	4.8352e-05	2.07039	0.000152768	1.75131	0.0110115
	10502791	Ifi44	685.45	106.9	182.09	121.48	6.41026	9.7475e-08	3.7594	1.13652e-05	5.64972	4.55146e-05
	10503508	Ggh	127.35	60.08	46.94	50.87	2.11864	0.018824	2.71003	0.017527	2.50627	0.0252085
	10503915	Chchd2	2330.35	945.02	702.04	754.9	2.46305	5.12793e-06	3.32226	8.03714e-05	3.08642	0.000114688
	10504470	Melk	381.73	112.06	181.12	160.76	3.40136	0.000100837	2.1097	0.00736983	2.3753	0.00172979
	10504743	Nans	477.04	230.6	258.61	329.55	2.07039	3.34566e-05	1.84502	0.00130028	1.44718	0.0208918
	10504957	Smc2	407.82	137.29	144.03	146.34	2.96736	5.43732e-06	2.83286	0.000115885	2.78552	0.000258497
	10505270	Slc31a2	1083.86	510.71	463.7	440.2	2.12314	0.00297206	2.33645	0.00614094	2.46305	0.00776806
	10506680	Tmem48	201.31	78.27	85.04	87.55	2.57069	7.59072e-06	2.36967	0.00177943	2.29885	0.000369791
	10506736	Magoh	897.15	250.9	204.14	226.14	3.57143	0.000150577	4.38596	0.000805333	3.96825	0.000793544
	10506880	Kti12	303.1	143.69	88.13	97.99	2.1097	2.38611e-05	3.43643	0.000518374	3.09598	5.20527e-05
	10507112	Stil	201.67	58.09	81.61	75.96	3.47222	1.65381e-06	2.46914	0.00027422	2.65252	0.000208761
	10507594	Slc2a1	377.61	136.43	185	170.77	2.77008	1.6184e-05	2.04082	0.000464876	2.21239	0.000606613
	10508112	Lsm10	226.03	107.65	135.83	125.95	2.10084	0.00265992	1.66389	0.0227782	1.79533	0.014635
	10508182	Psmb2	844.64	308.32	229.59	286.94	2.73973	1.40227e-05	3.67647	0.000148774	2.94118	0.000144934
	10508382	Ak2	1113.91	499.03	517.93	552.93	2.23214	0.000456427	2.15054	0.00266242	2.01613	0.00402478
	10508420	Yars	512.53	240.3	289.69	283.77	2.1322	5.00286e-07	1.76991	1.34396e-05	1.80505	5.03293e-06
	10508759	Rpa2	372.49	172.99	188.02	201.95	2.15517	6.47523e-05	1.9802	0.00232917	1.84502	0.00126343
	10508986	Stmn1	1650.88	478.67	535.9	497.24	3.44828	3.98578e-05	3.07692	0.000620232	3.32226	0.000617604
	10509542	Ddost	1848	892.32	946.85	983.16	2.07039	1.87475e-06	1.95312	0.000164166	1.8797	4.567e-05
	10509838	Padi2	409.84	143.7	230.73	150.24	2.849	0.000144521	1.7762	0.00462085	2.7248	0.00129796
	10509858	Sdhb	454.55	222.34	192.48	212.76	2.04499	0.000604521	2.36407	0.0018776	2.13675	0.0035291
	10510391	Srm	478.66	213.47	271.25	271.06	2.24215	0.000196086	1.76367	0.00136936	1.76678	0.00124449
	10510546	Eno1	1676.13	735.39	613.19	725.52	2.2779	0.000111859	2.73224	0.000570303	2.30947	0.00125592
	10512065	Gm12387	127.19	41.47	48.76	53.09	3.06748	0.00643884	2.61097	0.0218705	2.39808	0.0256731
	10512093	Ndufb6	816.4	270.3	142.15	156.08	3.02115	5.42486e-05	5.74713	0.000231837	5.2356	0.000311387
	10512156	Aqp3	149.65	72.49	85.1	75.01	2.06612	0.00223343	1.75747	0.0126959	1.99601	0.00781983
	10512489	E130306D19Rik	468.36	187.46	210.19	207.24	2.5	0.00852927	2.22717	0.0236369	2.26244	0.0234294
	10512901	Mrpl50	262.23	130.91	95.98	117.86	2.00401	0.00641081	2.73224	0.00650852	2.22717	0.0241596
	10513818	Stmn1	1568.04	458.77	518.19	474.77	3.41297	2.84656e-05	3.0303	0.000556725	3.30033	0.000504905
	10514221	Plin2	2069.46	992.88	1044.21	1087.55	2.08333	0.000218212	1.9802	0.000580719	1.90114	0.00581751
	10514902	Lrrc42	205.71	100.6	111.22	111.67	2.04499	0.0331267	1.84843	0.0710362	1.84162	0.0690786
	10515090	Cdkn2c	300.94	97.2	76.96	77.07	3.09598	1.07615e-05	3.90625	0.000283618	3.90625	0.000174744
	10515257	Rad54l	322.17	122.92	161.36	163.46	2.6178	6.04005e-06	1.99601	0.000350129	1.97239	0.000186347
	10515337	Nasp	188.54	83.26	107.45	104.42	2.26244	0.000409013	1.75439	0.0100486	1.80505	0.00492306
	10515431	Kif2c	375.8	84.83	118.16	108.22	4.42478	0.0002112	3.18471	0.00288281	3.47222	0.00206659
	10515744	Cdc20	359.62	140.66	172.87	175.67	2.55754	0.000156072	2.079	0.00203842	2.04918	0.0018501
	10515836	Ccnb1	581.91	73.01	87.59	95.95	8	0.000477837	6.62252	0.00267254	6.06061	0.00299167
	10516064	Mfsd2	176.99	87.91	102.34	86.29	2.01207	5.60548e-06	1.7301	0.000115178	2.04918	5.41489e-05
	10516246	Cdca8	283.08	99.96	141.65	140.14	2.83286	0.000226731	2	0.00835074	2.0202	0.00388672
	10516620	Lck	180.55	55.22	77.9	68.13	3.26797	0.00595077	2.32019	0.0291077	2.65252	0.0218819
	10516956	Smpdl3b	146.33	64.37	93.07	67.84	2.27273	0.000308248	1.57233	0.0112905	2.15517	0.00211067
	10517328	Tmem50a	1537.56	722.21	776.31	767.88	2.12766	3.40604e-05	1.9802	0.000204026	2.00401	0.000219966
	10517587	Alpl	247.4	115	138.67	127.19	2.15054	0.00581786	1.78253	0.0322225	1.94553	0.0220888
	10518167	Trappc2	266.85	99.49	61.66	66.83	2.68097	0.000786762	4.329	0.00192212	4	0.00190941
	10518453	Chchd2	2053.31	801.93	572.6	655.12	2.55754	1.19997e-05	3.58423	0.00012294	3.1348	0.000176192
	10518927	Kcnab2	369.48	171.04	260.79	227.43	2.15983	2.86198e-06	1.41643	0.0040708	1.62338	0.000910591
	10519488	Tubb2c	1093.72	472.22	518.56	459.61	2.31481	1.07603e-05	2.1097	0.000153611	2.38095	0.000188241
	10520483	D5Wsu178e	485.38	230.66	254.99	205.45	2.10526	1.31744e-05	1.90476	0.0005028	2.36407	0.000443439
	10520521	Cenpa	644.39	255.83	269.96	262.32	2.51889	0.000453107	2.38663	0.00241467	2.457	0.0023893
	10520950	Pdlim1	187.61	85.89	64.75	63.64	2.18341	0.00549703	2.89855	0.00811394	2.94985	0.00471148
	10521031	Ywhah	1469.86	714.39	906.76	889.33	2.05761	0.000998818	1.62075	0.00976474	1.65289	0.00939249
	10521090	Tacc3	539.62	187.92	207.89	193.68	2.87356	3.94697e-05	2.5974	0.00065665	2.78552	0.000408806
	10521667	Bst1	394.67	170.72	367.77	244.16	2.30947	0.00176242	1.07296	0.736982	1.61551	0.100337
	10521731	Ncapg	374.5	93.66	147.24	120.26	4	0.000706735	2.54453	0.00997567	3.11526	0.00517506
	10521830	Slc35a4	796.33	392.93	292.2	356.16	2.0284	1.33248e-05	2.7248	0.000203412	2.23714	0.000362745
	10522668	Paics	1564.11	722.26	538.02	527.18	2.1645	2.8394e-05	2.90698	6.10733e-05	2.96736	0.000149544
	10523012	Dck	829.61	265	247.64	269.89	3.1348	0.000193685	3.34448	0.00153583	3.07692	0.00125948
	10523281	Sep11	753.67	318.54	418.11	373.06	2.36407	1.81727e-05	1.8018	0.00138879	2.0202	0.000304965
	10523717	Spp1	300.75	58.2	85.51	71.07	5.15464	4.21044e-06	3.52113	0.000264194	4.23729	0.000124564
	10524169	Pole	253.34	92.92	121.76	108	2.7248	0.000108142	2.079	0.0065258	2.34742	0.00139481
	10524266	Chek2	228.02	107.69	117.18	112.19	2.11864	0.000706508	1.94553	0.0110994	2.03252	0.00389793
	10524369	Hps4	698.17	248.81	413.85	330.97	2.80899	0.000133451	1.68634	0.00861807	2.1097	0.00312359
	10524790	Cit	207.43	102.87	137.06	119.75	2.01613	0.00265693	1.51286	0.0275478	1.7331	0.0142128
	10525365	Hvcn1	279.22	97.61	207.23	239.56	2.85714	0.000323008	1.34771	0.107106	1.1655	0.204383
	10525591	Kntc1	179.73	50.8	65.27	54.75	3.53357	7.98923e-06	2.75482	0.000427978	3.27869	0.000128884
	10525983	Ran	972.92	442.73	381.89	443.83	2.1978	1.16609e-06	2.54453	0.000516854	2.19298	1.62029e-05
	10526687	2010007H12Rik	324.83	156.42	134.43	140.76	2.07469	6.04368e-05	2.41546	0.000205126	2.30947	8.08369e-05
	10526743	Cops6	609.21	299.09	288.22	309.31	2.03666	5.08365e-05	2.11416	0.000268809	1.9685	0.00114745
	10527598	Pomp	3514.11	1572.31	1221.12	1315.61	2.23714	1.224e-05	2.88184	0.000270381	2.6738	0.00015997
	10528077	Dbf4	382.66	143.03	176.27	177.41	2.6738	0.00242868	2.1692	0.015348	2.15517	0.014896
	10528915	Tyms	223.59	103.62	134.83	111.29	2.15983	2.86853e-05	1.65837	0.00232251	2.00803	0.000443252
	10529305	Tmem129	248.01	121.82	115.91	128.67	2.03666	0.0119923	2.14133	0.0253039	1.92678	0.0416885
	10529895	Qdpr	471.64	234.77	239.05	265.89	2.00803	0.000199406	1.97239	0.00217468	1.77305	0.0104149
	10530633	Sgcb	180.38	87.67	87.93	87.74	2.05761	0.000438719	2.05339	0.0023214	2.05761	0.00294121
	10530641	Usp46	209.86	91.18	87.23	89.7	2.30415	1.60934e-05	2.40385	0.000844269	2.34192	0.000852576
	10532984	Dynll1	832.99	325.39	271.73	233.73	2.55754	1.74001e-05	3.06748	8.62085e-05	3.55872	3.32823e-05
	10533246	Oas1g	292.62	73.14	82.2	67.1	4	1.26808e-06	3.55872	4.28446e-05	4.36681	0.000105146
	10533256	Oas1a	158.01	77.7	53.4	63.22	2.03252	0.00179765	2.95858	0.00440636	2.5	0.00264789
	10534096	Chchd2	2023.77	826.68	578.62	631.18	2.45098	6.26448e-06	3.4965	8.78147e-05	3.20513	0.000146874
	10534974	Mcm7	700.78	243.87	228.1	251.04	2.87356	3.5624e-05	3.07692	0.000720348	2.7933	0.000316117
	10535647	Atp5j2	1541.2	739.32	436.18	461.71	2.08333	4.90732e-05	3.53357	0.000101721	3.33333	0.000138435
	10535904	Hsph1	491.94	235.91	191.64	261.09	2.08333	0.0295341	2.5641	0.0234137	1.88324	0.0487882
	10535979	Rfc3	183.84	79.47	111.47	113.66	2.31481	1.35136e-05	1.65017	0.00265252	1.61812	0.00213832
	10536483	Tes	749.1	343.29	337.14	354.18	2.18341	7.29509e-07	2.22222	0.000368586	2.11416	0.000704459
	10537246	Nup205	594.7	275.02	289.57	265.94	2.1645	1.04963e-05	2.05339	0.000738926	2.23714	0.000302363
	10538791	Tnip3	147.96	37.4	35.23	38.12	3.95257	0.010999	4.20168	0.0210715	3.87597	0.0226601
	10538832	Mad2l1	780.89	208.92	200.03	205.75	3.73134	0.000216272	3.90625	0.00258138	3.80228	0.00123787
	10539135	Capg	133.16	54.52	79.1	75.65	2.44499	0.000113358	1.6835	0.00384788	1.76056	0.0189471
	10539592	Smyd5	303.89	135.04	146.75	129.16	2.25225	0.00195817	2.07039	0.0140282	2.35294	0.00644526
	10539769	Nfu1	408.58	202.29	126.96	116.71	2.0202	0.000367074	3.21543	0.000149936	3.4965	0.000590491
	10539861	Rpn1	909.33	421.24	420.24	459.36	2.15983	2.62765e-07	2.1645	0.000272403	1.9802	2.69904e-05
	10540118	Lsm3	509.65	153.39	110.91	138.13	3.32226	7.91383e-05	4.58716	0.00049471	3.69004	0.000544979
	10540472	Bhlhe40	375.07	179.89	201.44	234.74	2.08333	0.00740763	1.8622	0.0329456	1.59744	0.045966
	10540738	Fancd2	160.86	55.3	64.97	64.78	2.90698	3.12373e-07	2.47525	4.74385e-05	2.48139	9.03784e-05
	10541307	Usp18	892.29	207.9	246.4	226.12	4.29185	1.89631e-06	3.62319	8.46611e-05	3.95257	0.000126117
	10541482	Nhp2l1	1344.54	581.3	336.21	384.09	2.31481	0.000225913	4	0.000467922	3.4965	0.000612308
	10541729	Cdca3	452.5	143.89	195.09	174	3.14465	0.00181207	2.32019	0.0116611	2.5974	0.0088148
	10542006	D6Wsu163e	402.84	182.56	180.51	164.59	2.20751	0.00127243	2.23214	0.00562977	2.44499	0.00317568
	10542079	Foxm1	327.76	122.56	170.47	147.59	2.6738	0.000275487	1.92308	0.0092766	2.22222	0.00363307
	10542200	Gabarapl1	205.03	101.36	119.33	116.74	2.02429	0.003423	1.71821	0.0183606	1.75747	0.0244691
	10542959	Bet1	279.38	93.23	58.51	87.84	2.99401	0.0042799	4.78469	0.00553604	3.18471	0.0116468
	10543067	Asns	262.16	49.41	49.47	44.1	5.31915	2.81796e-06	5.29101	4.66221e-05	5.95238	5.07295e-05
	10543114	Rpa3	120.36	57.45	43.84	45.28	2.09644	0.000172837	2.74725	5.60601e-05	2.65957	0.000236495
	10543134	Ndufa4	1792.4	710.23	513.19	527.42	2.52525	2.04799e-05	3.4965	0.00027183	3.40136	0.000183093
	10544133	Parp12	1219.62	606.41	757.22	700.16	2.01207	0.000327032	1.61031	0.00441321	1.74216	0.00959153
	10544243	Mrps33	301.07	142.9	126.11	140.36	2.10526	0.000229387	2.38663	0.0006058	2.14592	0.00121124
	10544525	Pdia4	1859.8	755.67	881.52	999.79	2.46305	2.5246e-06	2.1097	0.000389633	1.85874	8.97845e-05
	10544971	Lsm5	168.76	74.98	48.77	58	2.25225	0.00385916	3.46021	0.00357188	2.90698	0.00345418
	10545339	Mrpl35	220.76	106.51	102.64	87.76	2.07469	6.03606e-06	2.15054	0.00070211	2.51256	0.00018847
	10545588	Hk2	768.93	350.01	421.66	376.8	2.1978	3.56222e-06	1.82482	0.000397175	2.04082	0.000290291
	10545742	Cd207	486.23	111.93	131.29	57.07	4.34783	1.46462e-06	3.7037	0.00013121	8.54701	2.9183e-05
	10546079	Cnbp	2768.84	1145.7	939	1017.82	2.41546	2.55727e-05	2.94985	0.000138511	2.71739	0.000128042
	10546163	Mcm2	710.02	275.67	331.39	290.77	2.57732	0.000438321	2.14133	0.00342078	2.43902	0.00128697
	10546184	Plxna1	240.29	108.05	144.73	124.81	2.22222	2.71958e-05	1.66113	0.0011215	1.92678	0.000529578
	10547830	Tpi1	1079.61	402.14	469.19	413.06	2.68817	5.47548e-05	2.29885	0.00127568	2.61097	0.00069969
	10547943	Ncapd2	619.77	265.45	325.65	303.32	2.33645	3.09599e-06	1.90476	0.0013194	2.04499	8.52024e-05
	10548057	Ndufa9	655.47	238.47	249.81	251.2	2.74725	8.82511e-05	2.62467	0.00121549	2.61097	0.00104447
	10548314	Klrb1b	218.38	30.33	42.04	37.46	7.19424	0.00606614	5.18135	0.0183528	5.81395	0.0163409
	10548857	Hist4h4	649.12	200.49	252.49	242.63	3.23625	0.00522996	2.57069	0.0201867	2.6738	0.0178296
	10550102	Lig1	415.12	147.25	191.61	187.44	2.8169	7.85935e-06	2.1645	0.000383201	2.21239	9.66738e-05
	10550326	Ap2s1	1482.3	623.72	601.63	704.4	2.3753	3.50058e-06	2.46305	7.22504e-05	2.10526	0.000125569
	10551724	Yif1b	482.19	216.99	242.42	288.95	2.22222	0.00211756	1.98807	0.00943088	1.66945	0.0201905
	10551841	Polr2i	135.66	62.62	69.31	67.79	2.1645	0.000219279	1.95695	0.00267305	2	0.00070936
	10552118	LOC100044517	131.49	64.69	49.4	49.7	2.03252	0.00249728	2.65957	0.00330337	2.6455	0.00412805
	10552125	Pepd	452.49	205.34	206.81	226.43	2.20264	3.30308e-05	2.18818	0.00211308	2	0.000242296
	10552740	Nup62	444.86	222.01	267.93	268.99	2.00401	4.65187e-05	1.66113	0.000660089	1.65289	0.000670892
	10552743	Il4i1	787.69	337.57	329.52	613.26	2.331	0.068494	2.39234	0.0869152	1.2837	0.486999
	10553533	Gm6181	136.42	53.38	42.84	37.51	2.55754	0.00631099	3.18471	0.00877423	3.63636	0.00760233
	10553913	Mcee	340.16	127.25	113.77	124.74	2.6738	4.18447e-05	2.99401	0.000788822	2.7248	0.000401242
	10553935	Tarsl2	130.63	57.64	66.7	67.17	2.26757	0.000250689	1.95695	0.00224776	1.94553	0.00423
	10554240	Isg20	258.15	113.08	121.61	123.11	2.28311	3.72005e-05	2.12314	0.000479349	2.09644	0.000388829
	10554325	5730590G19Rik	178.66	78.57	91.42	85.47	2.27273	1.23562e-06	1.95312	0.000210892	2.09205	0.000672843
	10554375	Sema4b	255.22	115.3	132.01	173.79	2.21239	0.000691694	1.93424	0.0142046	1.46843	0.0442773
	10554445	Prc1	340.18	90.3	108.61	102.45	3.77358	0.00075812	3.1348	0.00535026	3.32226	0.00422896
	10554521	Pde8a	457.19	227.57	338.14	271.13	2.00803	0.000115064	1.35135	0.0104364	1.68634	0.00338484
	10554789	Ctsc	1127.96	492.46	385.53	417.59	2.28833	0.00215117	2.92398	0.00437904	2.7027	0.00389259
	10555059	Kctd14	214.21	76.24	146.4	98.5	2.80899	0.00128344	1.46413	0.110396	2.17391	0.0100518
	10555303	Pgm2l1	210.32	87.62	109.53	114.19	2.39808	5.67121e-06	1.91939	0.000885685	1.84162	0.00103756
	10555695	Rrm1	1021.08	271.47	304.27	269.07	3.7594	1.92004e-05	3.3557	0.000732574	3.78788	0.000304936
	10556208	D930014E17Rik	360.59	144.78	144.97	160.14	2.48756	0.00026182	2.48756	0.00164382	2.25225	0.00199171
	10557156	Plk1	712.39	174.31	214.07	238.04	4.08163	0.000522211	3.33333	0.00349288	2.99401	0.00441905
	10559233	Mrpl23	453.28	220.53	191.28	211.15	2.05339	0.000661676	2.36967	0.00280512	2.14592	0.00359138
	10559676	Ube2s	974.72	417.82	503.12	480.23	2.331	8.03141e-05	1.93798	0.00175283	2.0284	0.00156467
	10559820	5730403M16Rik	126.58	58.26	52.95	52.29	2.17391	0.0298545	2.39234	0.0341677	2.42131	0.0462989
	10560260	Sae1	652.26	289.56	334.32	341.13	2.25225	1.11256e-05	1.94932	0.00214496	1.91205	0.000692124
	10560304	Calm3	1274.16	503.77	716.35	702.8	2.53165	7.05267e-06	1.77936	0.000405088	1.81159	0.000240105
	10560481	Fosb	2246.03	1090.75	2394.3	2293.41	2.05761	0.014406	0.938086	0.746367	0.979432	0.903811
	10561356	Psmc4	651.34	287.5	317.12	322.04	2.26757	4.87476e-05	2.05339	0.000840126	2.02429	0.000877432
	10561806	Mif	911.39	363.31	355.78	374.33	2.50627	0.000233068	2.5641	0.00124008	2.43309	0.00145547
	10562578	Pop4	305.32	117.08	121.09	112.1	2.61097	0.000234107	2.51889	0.00146635	2.7248	0.00136506
	10562637	Ccnb1	878.36	127.6	142.87	154.16	6.89655	0.000347072	6.13497	0.0020898	5.68182	0.00226126
	10562818	Pold1	304.3	150.93	186.41	181.87	2.01613	0.00368563	1.63132	0.0216928	1.67224	0.0176328
	10563014	Prmt1	757.07	353.45	320.5	339.7	2.14133	0.00315796	2.36407	0.00794169	2.22717	0.00968923
	10563178	Cd37	1244.26	609.86	965.06	872.49	2.04082	0.000481521	1.28866	0.0261134	1.42653	0.0288581
	10563275	Ruvbl2	441.38	209.01	224.58	265.75	2.1097	4.36223e-05	1.96464	0.00164481	1.66113	0.00107256
	10563441	Emp3	1764.94	371.12	331.9	225.5	4.7619	0.000142266	5.31915	0.000981694	7.8125	0.000695323
	10563780	E2f8	342.48	117.67	181.39	145.65	2.90698	0.000106864	1.88679	0.00288631	2.35294	0.00112844
	10563829	Mrps33	387.08	172.07	154.31	165.55	2.24719	0.000200783	2.50627	0.000686401	2.33645	0.000904077
	10563883	Depdc1a	140.32	35.73	36.65	39.69	3.92157	0.00783813	3.83142	0.0175229	3.53357	0.0209635
	10564849	2610034B18Rik	988.13	399.7	703.87	734.63	2.46914	7.29216e-05	1.40449	0.0212003	1.3459	0.0255307
	10564869	Cib1	496.37	182.42	175.91	187.4	2.71739	0.000707036	2.82486	0.00289851	2.6455	0.00336811
	10564978	Blm	172.43	72.3	78.12	68.54	2.38663	9.61463e-07	2.20751	0.00271198	2.51889	7.77484e-05
	10565072	Sec11a	1371.29	675.25	595.73	598.06	2.03252	3.42214e-06	2.30415	3.73317e-05	2.29358	5.78905e-05
	10565479	l7Rn6	369.41	170.71	132.68	159.43	2.1645	3.03838e-05	2.78552	0.000227924	2.31481	0.000693012
	10565519	Tmem126b	220.76	99.21	67.52	91.1	2.22717	0.00693814	3.26797	0.00599679	2.42131	0.0082209
	10565570	4632434I11Rik	139.23	50.8	66.56	56.22	2.73973	0.00716824	2.09205	0.0307918	2.47525	0.0182701
	10565775	Dgat2	498.77	111.97	151.94	105.84	4.46429	5.3902e-06	3.27869	0.000182871	4.71698	0.000123191
	10566281	Dnajc19	405.26	128.75	88.18	108.65	3.14465	1.86986e-06	4.58716	0.000203098	3.73134	0.000106992
	10567131	Nup35	145.99	71.58	70.74	68.92	2.04082	0.000990123	2.06186	0.0210945	2.11864	0.00707581
	10567219	Arl6ip1	2356.16	838.68	883.92	885.37	2.80899	0.000103056	2.66667	0.000919303	2.65957	0.00100975
	10568150	Kif22	284.51	93.97	125.13	114.46	3.0303	0.000132472	2.27273	0.0076429	2.48756	0.00216277
	10568361	Yipf5	349.12	166.95	182.44	195.23	2.09205	2.60674e-05	1.91205	0.000827002	1.78891	0.00222504
	10568714	Mki67	1286.98	561.46	781.07	773.11	2.29358	5.59404e-05	1.64745	0.0103741	1.66389	0.00611611
	10569057	Rnh1	894.88	389.17	333.58	314.36	2.29885	2.7192e-06	2.68097	6.0598e-05	2.849	5.14678e-05
	10569102	Irf7	1694.52	589.76	699.02	615.72	2.87356	1.33411e-05	2.42131	0.000587625	2.75482	0.000667097
	10569200	Polr2l	1089.61	410.68	269.31	310.13	2.65252	0.000180325	4.04858	0.000561683	3.50877	0.000665521
	10569203	Chid1	194.44	93.05	92.22	89.53	2.08768	5.17233e-06	2.1097	0.00287259	2.17391	0.00018201
	10569707	Myadm	1116.94	549.85	558.16	557.34	2.03252	0.000377794	2	0.0025709	2.00401	0.00235085
	10569877	1810033B17Rik	361.18	102.88	161.44	123.85	3.50877	0.035175	2.23714	0.112599	2.91545	0.0707087
	10570356	Tmco3	261.44	123.33	140.58	134.3	2.11864	0.000386537	1.85874	0.00538896	1.94553	0.00290189
	10571399	Zdhhc2	210.16	40.36	52.06	49.97	5.20833	4.37884e-07	4.03226	0.000190544	4.20168	3.81031e-05
	10572432	Isyna1	942.01	429.38	458.07	492.14	2.19298	1.25855e-05	2.05761	0.000146943	1.91571	0.000105482
	10572813	Usmg5	721.54	268.97	115.62	146.05	2.68097	0.000450075	6.25	0.000581188	4.9505	0.00062896
	10572906	Mcm5	737.42	222.12	284.82	259.09	3.32226	0.00026269	2.59067	0.00237898	2.849	0.00175969
	10572989	Slc10a7	213.9	105.96	107.5	98.76	2.0202	3.41448e-06	1.98807	0.000265669	2.1645	0.00042427
	10573082	Inpp4b	120.62	56.32	77.12	65.39	2.14133	8.79147e-07	1.56495	0.00147761	1.84502	9.49754e-05
	10573198	Dnajb1	512.47	250.45	346.51	354.47	2.04499	0.0114416	1.47929	0.0747359	1.44509	0.110128
	10573261	Asf1b	977.84	237.74	325.13	293.93	4.11523	7.71594e-06	3.01205	0.000434499	3.32226	0.000177642
	10573451	Syce2	189.1	74.92	91.95	96.75	2.52525	0.000809705	2.05761	0.00638847	1.95312	0.00752289
	10573615	Orc6l	350.03	148.63	174.25	181.26	2.35294	2.76676e-06	2.00803	0.000164221	1.9305	5.60647e-05
	10573626	Gpt2	152.82	64.58	106.03	106.54	2.36407	1.10331e-06	1.44092	0.0122291	1.43472	0.00118502
	10573939	Lpcat2	695.71	197.83	306.81	193.63	3.52113	1.12874e-06	2.26757	9.73733e-05	3.59712	7.24467e-05
	10574378	Gins3	159.26	76.86	94.95	108.49	2.07039	0.0124259	1.67785	0.0982598	1.46843	0.094864
	10575733	Cenpn	339.84	124.51	141.96	130.59	2.73224	0.000180948	2.39234	0.00155455	2.60417	0.00139781
	10576140	Cdt1	276.3	131.29	145.18	129.69	2.10526	3.71759e-05	1.90476	0.000623383	2.1322	0.000406535
	10576784	Cd209a	1024.81	409.51	101.77	72.29	2.5	0.000287324	10.101	1.41838e-05	14.0845	1.0437e-05
	10576799	Cd209e	727.28	96.81	65.25	29.76	7.5188	2.20262e-06	11.1111	5.09392e-05	24.3902	3.28832e-05
	10576807	Cd209d	691.61	112.73	64.01	32.07	6.13497	8.34236e-07	10.7527	7.99274e-06	21.7391	6.52443e-06
	10576883	Shcbp1	209.92	39.01	39.59	44.98	5.37634	0.000204278	5.29101	0.0014037	4.6729	0.00153869
	10577508	Ckap2	218.1	72.14	81.65	74.09	3.02115	0.00405676	2.6738	0.0157339	2.94118	0.0119004
	10577623	Gins4	255.73	124.98	135.44	152.3	2.04499	0.000114603	1.88679	0.00488506	1.67785	0.00166166
	10577792	Plekha2	1139.79	503.57	518.54	544.14	2.26244	2.15983e-05	2.1978	0.000502643	2.09644	0.00253282
	10578145	Erh	962.67	425.94	288.91	342.8	2.26244	2.27069e-06	3.33333	0.000147686	2.80899	6.70309e-05
	10578690	Neil3	238.88	71.12	97.24	86.95	3.3557	1.23874e-05	2.457	0.000400405	2.74725	0.000281665
	10579296	2810428I15Rik	316.75	146.5	196.74	212.95	2.15983	0.00646373	1.61031	0.0636075	1.4881	0.0707611
	10579532	Bst2	903	379.88	358.54	410.79	2.3753	0.000121413	2.51889	0.000695105	2.1978	0.00213968
	10581151	Rrad	308.15	120.83	161.01	183.57	2.55102	0.00445877	1.91205	0.0249002	1.67785	0.0474543
	10582074	Mphosph6	286.93	103.21	92.5	72.56	2.77778	6.27451e-05	3.10559	0.000514629	3.95257	0.00020674
	10582275	Slc7a5	734.98	303.61	285.83	297.94	2.42131	9.24732e-05	2.57069	0.000897846	2.46914	0.000904911
	10582599	Nup133	278.72	112	117.81	120.41	2.48756	0.00010289	2.36407	0.00110365	2.31481	0.00109769
	10582879	Csprs	463.53	137.53	161.3	149.54	3.367	2.76274e-05	2.87356	0.000261535	3.09598	0.000596019
	10583788	Prkcsh	460.91	216.67	261.72	273.82	2.12766	8.15701e-05	1.76056	0.00406454	1.6835	0.00360359
	10584700	Dpagt1	467.59	179.11	191.54	183.04	2.61097	1.78235e-05	2.43902	0.00106004	2.55754	0.000590425
	10584710	H2afx	908.38	311.29	289.94	312.28	2.91545	0.000401827	3.1348	0.00199625	2.90698	0.00229749
	10584827	Mpzl2	844.94	121.44	441.52	413.17	6.94444	0.000264673	1.91205	0.0211953	2.04499	0.0130965
	10584841	Amica1	1552.53	641.41	992.44	858.41	2.42131	0.000678193	1.56495	0.0343318	1.80832	0.0192839
	10585091	Nhp2l1	2110.5	886.6	509.8	586.28	2.38095	0.00053737	4.13223	0.000953969	3.59712	0.00114075
	10585586	Ube2s	1093.26	485.11	559.16	537.18	2.25225	1.53456e-05	1.95695	0.000628885	2.03666	0.000681294
	10586184	Tipin	322.92	126.84	79.66	80.57	2.54453	5.56767e-05	4.04858	0.000434977	4	0.000454811
	10586448	2810417H13Rik	615.09	144.9	135.02	122.26	4.23729	0.000495977	4.54545	0.00280525	5.02513	0.00213649
	10586484	Fam96a	1298.21	490.14	270.07	319	2.6455	0.000245065	4.80769	0.00054873	4.06504	0.000813328
	10586604	Rps27l	466.31	187.11	137.66	118.56	2.49377	0.000581148	3.38983	0.00105211	3.93701	0.0011679
	10586744	Anxa2	1341.28	206.18	668.16	393.22	6.49351	1.63215e-05	2.00803	0.00232561	3.41297	0.000676118
	10587446	Myo6	183.5	54.84	106.87	73.62	3.34448	4.20689e-05	1.71821	0.0106574	2.49377	0.000815945
	10587508	Ttk	127.2	42.44	53.59	48.8	2.99401	1.73531e-05	2.3753	0.000428447	2.60417	0.000621109
	10587780	Tuba1b	6326.02	3072.9	3192.69	3185.44	2.05761	0.000127124	1.9802	0.000881571	1.98413	0.000480185
	10587792	Plscr1	572.05	221.89	227.58	257.42	2.57732	1.85214e-06	2.51256	3.07716e-05	2.22222	0.00141948
	10588083	Faim	147.03	64.43	65.03	63.56	2.28311	0.00072328	2.26244	0.00183664	2.31481	0.00472644
	10588495	Dusp7	206.38	97.75	96.62	108.83	2.1097	0.00162432	2.13675	0.00910716	1.89753	0.0147416
	10588836	Gmppb	193.9	69.21	75.1	86.91	2.80112	1.48177e-05	2.58398	0.000146909	2.23214	0.000268082
	10589196	Uqcrc1	1129.48	548.94	421.99	475.89	2.05761	0.000167715	2.6738	0.000519029	2.3753	0.0011744
	10590245	Slc25a38	978.63	472.45	578.01	636.14	2.07039	0.000136996	1.69205	0.00196641	1.53846	0.00713327
	10590494	Kif15	452.02	144.76	188.66	180.28	3.125	7.83917e-06	2.39808	0.00271121	2.50627	0.00202581
	10590972	Gm16379	1084.79	391.23	390.36	416.41	2.77008	0.000169793	2.77778	0.00121985	2.60417	0.0014288
	10591139	Naalad2	171.09	20.97	22.78	31.06	8.13008	1.83921e-06	7.5188	5.82516e-05	5.49451	7.76962e-05
	10591369	Dnmt1	759.48	330.92	492.7	441.56	2.29358	4.75561e-05	1.54083	0.00342031	1.72117	0.00144518
	10591517	Cdkn2d	298.49	136.57	174.16	187.4	2.18341	0.000211589	1.71527	0.00285497	1.59236	0.0155367
	10591556	Spc24	233.78	93.73	119.35	113.16	2.49377	0.000111652	1.95695	0.00401731	2.06612	0.00217853
	10591735	Elof1	727.7	324.22	276.2	251.06	2.24215	0.000238377	2.63158	0.0012931	2.89855	0.00120556
	10591781	Anln	321.91	75.06	101.1	86.92	4.29185	0.000358034	3.18471	0.00352071	3.7037	0.00263141
	10592058	Tuba1b	5952.08	2052.82	2160.53	2192.48	2.89855	1.92409e-05	2.75482	0.000370384	2.71739	0.000248682
	10592099	Dcps	457.5	216.47	256.53	250.77	2.11416	0.000279629	1.78253	0.00400849	1.82482	0.006826
	10592201	Chek1	194.59	55.82	61.59	52.99	3.48432	2.51929e-06	3.15457	0.000186114	3.67647	5.49448e-05
	10592515	Ubash3b	501.05	241.24	326.19	336.82	2.079	2.77903e-05	1.5361	0.00565968	1.4881	0.00586794
	10593015	Cd3g	244.3	29.55	37.87	51.22	8.26446	0.00221966	6.45161	0.00800349	4.7619	0.0103016
	10593332	Bco2	168.26	70.63	107.94	69.26	2.38095	0.000191209	1.55763	0.00705793	2.42718	0.00122385
	10593740	Wdr61	364.45	174.1	131.62	152.54	2.09205	0.000228654	2.77008	0.00243607	2.38663	0.000375564
	10594426	Zwilch	162.13	43.99	49.67	49.01	3.69004	0.00350577	3.26797	0.0137381	3.31126	0.0114263
	10594501	Ptplad1	304.66	143.39	118.14	110.77	2.12314	0.000221323	2.57732	0.000738542	2.74725	0.000675851
	10594774	Ccnb2	825.51	338.59	323.71	356.25	2.43902	8.321e-05	2.55102	7.5475e-05	2.31481	0.000467971
	10595664	Tmed3	353.74	171.05	147.52	139.74	2.06612	0.000121376	2.39808	0.00102874	2.53165	3.5871e-05
	10596575	Manf	503.86	202.84	183.04	197.07	2.48139	0.0002145	2.75482	0.00125112	2.55754	0.00138298
	10598013	Ccr5	645.51	151.16	421.8	445.54	4.2735	0.000114917	1.53139	0.0862832	1.44928	0.0263484
	10598055	ND3	1971.03	965.12	283.34	317.57	2.04082	0.00531569	6.94444	0.00131349	6.21118	0.00161533
	10598152	LOC625360	357.23	139.24	124.01	117.48	2.5641	0.000121948	2.88184	0.000881552	3.03951	0.000108608
	10599222	Ube2a	213.07	104.67	79.93	87.28	2.03666	4.77378e-05	2.66667	0.00127502	2.43902	0.000431785
	10600301	Ssr4	896.06	432.26	252.34	286.02	2.07469	0.000345219	3.5461	5.08028e-05	3.1348	0.000177215
	10600355	Snora70	493.39	229.6	250.06	251.62	2.15054	8.4554e-05	1.97239	0.00449186	1.96078	0.000469263
	10601011	Kif4	246.63	60.21	81.62	69.62	4.09836	3.44291e-05	3.02115	0.000710237	3.5461	0.000773389
	10601416	P2ry10	856.87	301.37	276.48	305.95	2.84091	7.68327e-05	3.09598	0.00115509	2.80112	0.00249468
	10601705	Cenpi	152.14	51.6	71.43	71.67	2.94985	0.000130368	2.12766	0.00587942	2.12314	0.00362101
	10601854	Wbp5	144.18	68.27	56.65	57.94	2.1097	0.000102712	2.54453	0.00420619	2.48756	0.00309713
	10602062	Prps1	704.14	227.72	270.48	232.8	3.09598	1.15708e-06	2.60417	0.000103236	3.02115	3.3983e-05
	10602166	Nxt2	538.22	220.02	183.26	180.15	2.44499	0.000833471	2.94118	0.00209289	2.98507	0.00281119
	10602592	Hsd17b10	568.6	251.37	309	252.17	2.26244	4.90432e-05	1.84162	0.00129576	2.25734	0.000923595
	10602795	Eif1ay	504.57	222.87	140	144.39	2.26244	0.00190888	3.61011	0.00173272	3.4965	0.00353526
	10603059	Tmem27	129.07	60.65	46.38	49.11	2.12766	0.0484498	2.78552	0.0393015	2.63158	0.0437491
	10603109	Piga	201.44	94.83	104.35	92.93	2.12314	0.000107223	1.9305	0.00391423	2.1692	0.000670546
	10603166	Trappc2	267.88	114.75	77.43	77.89	2.33645	0.000418375	3.46021	0.00161002	3.43643	0.00116559
	10603567	Dynlt3	286.09	136.16	151.63	108.88	2.10084	0.0025625	1.88679	0.00692272	2.62467	0.00238915
	10603833	Usmg5	1637.89	464.22	191.1	273.6	3.53357	3.00457e-05	8.54701	9.99937e-05	5.98802	9.95886e-05
	10604019	1810037I17Rik	2042.61	586.93	317.78	361.37	3.48432	0.000308668	6.41026	0.000935868	5.64972	0.00103234
	10604100	Ndufa1	428.31	206.32	159.61	183.45	2.07469	0.00243855	2.68097	0.00186911	2.33645	0.00310561
	10604523	Rap2c	326.76	161.81	126.6	126.84	2.0202	0.000262396	2.58398	0.000866907	2.57732	0.000935066
	10604528	Mbnl3	280.14	137.93	114.3	133.34	2.03252	3.39603e-06	2.45098	5.77945e-05	2.10084	0.000570741
	10604633	Cxx1b	965.25	416.82	443.85	436.73	2.31481	0.000755814	2.17391	0.00372199	2.21239	0.00417115
	10604637	Cxx1b	852.97	395.72	435.84	423.05	2.15517	7.62392e-05	1.95695	0.000714778	2.01613	0.000971334
	10604932	Cd99l2	384.91	124.82	185.15	149.28	3.08642	4.27112e-06	2.079	0.00401059	2.57732	0.00061922
	10605370	Mpp1	311.11	129.72	150.26	153.25	2.39808	1.79805e-05	2.07039	0.000622814	2.0284	0.000298765
	10605674	Pola1	350.45	156.95	196.91	176.34	2.23214	5.12303e-06	1.77936	0.000601068	1.98807	0.00100226
	10606071	Ercc6l	177.12	88.3	80.96	88.42	2.00401	0.0112785	2.18818	0.0162605	2.00401	0.0212506
	10606315	Taf9b	300.13	121.93	94.57	142.04	2.46305	0.000109511	3.1746	0.000231068	2.11416	0.000424628
	10606355	Cysltr1	297.62	109.5	67.48	111.84	2.71739	6.36042e-05	4.40529	2.11118e-05	2.65957	0.000312555
	10606436	Nsbp1	120.8	50.57	44.48	39.55	2.38663	0.0177419	2.71739	0.0263855	3.0581	0.0231191
	10606714	Gla	245.94	102.76	128.73	109.35	2.39234	8.2516e-06	1.91205	0.000864112	2.24719	0.000342527
	10607475	Prdx4	302.69	82.23	81.18	83	3.67647	0.000114848	3.73134	0.000719684	3.64964	0.00089633
Comparison	Probe ID	Gene symbol	Mean expression				SPL vs THY		SLN vs THY		MLN vs THY
			THY	SPL	SLN	MLN	FC	P	FC	P	FC	P
SLO vs THY	10345552	LOC100046859	163.15	335.3	316.34	294.85	2.055	0.00127608	1.939	0.000103008	1.807	0.00186791
	10349157	Serpinb2	20.35	152.77	21.71	23.8	7.507	0.00175282	1.067	0.720607	1.17	0.335838
	10349174	Serpinb8	180.6	375.09	78.61	108.92	2.077	0.00592114	0.435	0.0005459	0.603	0.00620414
	10353947	Tmem131	887.81	1948.97	1216.66	1281.21	2.195	9.37228e-06	1.37	0.0155263	1.443	0.0284341
	10355105	AF362573	316.57	1427	1331.73	1314.61	4.508	0.00657688	4.207	0.0034878	4.153	0.000748079
	10358928	Cacna1e	226.38	982.34	381.75	396.07	4.339	3.32882e-06	1.686	0.00993515	1.75	0.0181103
	10361698	Zc3h12d	245.35	569.17	288.18	556.7	2.32	0.000296924	1.175	0.209208	2.269	0.00174275
	10362102	Gm10825	120.95	279.97	239.78	239.55	2.315	0.00146427	1.982	0.00224691	1.981	0.0144846
	10363070	Gp49a	112.15	419.74	92.98	199.9	3.743	0.00194668	0.829	0.405403	1.782	0.00901842
	10363082	Lilrb4	208.63	458.17	156.48	271.05	2.196	0.0105416	0.75	0.321638	1.299	0.212615
	10370339	Trpm2	289.22	1081.25	562.29	854.53	3.739	8.09116e-05	1.944	0.0209261	2.955	0.00814737
	10374727	Bcl11a	545.47	1347.76	591.73	614.21	2.471	0.00020104	1.085	0.0688654	1.126	0.490337
	10376412	Olfr314	86.75	176.28	168.61	162.76	2.032	0.000712911	1.944	0.00538002	1.876	0.0111968
	10377537	Chd3	126.75	283.27	441.4	363.87	2.235	0.00131026	3.482	0.000136546	2.871	0.00104046
	10381960	Gm9910	124.82	255.52	301.93	262.57	2.047	0.000362502	2.419	0.0177026	2.104	0.0124458
	10382300	Map2k6	344.63	975.54	256.36	491.15	2.831	0.00955944	0.744	0.0372691	1.425	0.0975851
	10382438	Cd300a	137.89	306.89	126.35	122.56	2.226	0.000413698	0.916	0.43142	0.889	0.375062
	10384370	Gm12000	95.11	203.34	145.92	149.81	2.138	0.00520999	1.534	0.00668431	1.575	0.0160046
	10389561	Dhx40	268.96	1113.42	223.37	313.82	4.14	0.0137004	0.83	0.246737	1.167	0.57694
	10391649	Slc4a1	61.56	171.91	77.51	84.79	2.793	0.00981944	1.259	0.161337	1.377	0.00288761
	10392221	Pecam1	207.92	478.44	121.3	151.7	2.301	0.00681395	0.583	0.0036676	0.73	0.0881496
	10392803	Cd300c	110.9	377.07	140.63	201.29	3.4	0.000133714	1.268	0.103876	1.815	0.0504343
	10392839	Cd300e	60.25	164	67.36	67.96	2.722	0.000526534	1.118	0.0890247	1.128	0.294082
	10394054	Cd7	280.96	726.37	214.38	193.57	2.585	0.00570963	0.763	0.173719	0.689	0.178507
	10399232	Gm10485	82.76	166.49	157.66	147.21	2.012	0.000735319	1.905	1.55544e-05	1.779	0.007656
	10401935	BC005685	58.33	475.39	109.44	158.44	8.15	0.00620108	1.876	0.0620505	2.716	0.0747117
	10402325	Asb2	600.68	1375.96	493.65	1132.57	2.291	0.0002048	0.822	0.129035	1.885	0.00469191
	10407120	Rps3a	768.66	1817.21	923.83	1006.98	2.364	0.00057978	1.202	0.250757	1.31	0.088485
	10409376	Hk3	171.3	356.82	219.58	289.3	2.083	0.00141303	1.282	0.0818234	1.689	0.0251651
	10412773	Slc4a7	309.09	799.63	291.88	377.98	2.587	0.012267	0.944	0.668294	1.223	0.190416
	10415092	4930579G18Rik	68.63	140.43	145.48	134.25	2.046	0.00080056	2.12	0.00159916	1.956	0.00685798
	10416419	Gm10847	81.14	163.25	189.38	156.4	2.012	0.000189172	2.334	0.000910035	1.928	8.07285e-07
	10416566	Epsti1	548.97	1275.03	1560.48	1863.37	2.323	0.00302954	2.843	0.00247364	3.394	0.00158628
	10430190	Apol10b	34.06	85.25	70.03	166.5	2.503	0.00349085	2.056	0.0439981	4.888	0.00818525
	10436369	Filip1l	439.85	1043.78	775.92	794.66	2.373	1.07467e-05	1.764	0.000592473	1.807	0.000360327
	10437243	Mefv	63.78	446.62	80.29	114.1	7.003	0.00440159	1.259	0.0799197	1.789	0.0296249
	10438753	Leprel1	622.07	1445.28	1008.76	1174.94	2.323	0.000793294	1.622	0.0152257	1.889	0.00652176
	10440909	4932438H23Rik	406.45	854.84	903.92	839.26	2.103	0.00020353	2.224	0.000738897	2.065	0.00643385
	10445338	Enpp5	91.58	322.47	115.95	180.1	3.521	0.00174606	1.266	0.0254212	1.967	0.0409033
	10448402	Tmprss8	170.43	445.73	169.19	410.32	2.615	0.00010966	0.993	0.946796	2.408	0.00319311
	10450197	Btnl5	80.07	180.05	120.67	113.13	2.249	0.00494478	1.507	0.0330178	1.413	0.0562159
	10451004	Cd2ap	1022.06	2523.52	1638.63	2317.53	2.469	1.81836e-06	1.603	0.00519634	2.268	0.00122169
	10451054	Enpp4	265.13	588.86	275.94	378.42	2.221	0.00462454	1.041	0.624323	1.427	0.249924
	10455752	Snx24	72.01	156.77	86.02	93.31	2.177	0.00420742	1.195	0.158896	1.296	0.317969
	10455873	Slc12a2	119.75	386.34	106	112.11	3.226	0.00449367	0.885	0.250411	0.936	0.7184
	10459089	Ndst1	64.62	340.08	73.74	210.6	5.263	3.35892e-05	1.141	0.555647	3.259	0.00150898
	10463997	Pdcd4	322.61	943.15	551.9	650.49	2.923	0.0116801	1.711	0.0240591	2.016	0.0709046
	10464594	BC021614	77.35	207.58	76.11	91.64	2.684	0.00221761	0.984	0.727731	1.185	0.184809
	10466172	Ms4a1	64.57	197.01	23.96	66.51	3.051	0.00583538	0.371	0.00277808	1.03	0.895476
	10473125	Itga4	1505.96	4387.61	2314.53	3120.25	2.913	4.27657e-05	1.537	0.00987116	2.072	0.00729453
	10481540	Fnbp1	1240.04	3053.32	2222.9	3182.48	2.462	4.29069e-05	1.793	0.00164752	2.566	9.6646e-05
	10482177	Strbp	150.62	359.07	75.83	118.27	2.384	0.00176371	0.503	0.0079753	0.785	0.168197
	10482181	Strbp	508.85	1054.4	430.32	612.28	2.072	3.14833e-05	0.846	0.0982671	1.203	0.0787404
	10483381	Stk39	53.96	219.4	60.82	161.2	4.066	0.000255478	1.127	0.571174	2.987	0.00109976
	10485828	Slc12a6	63.31	215.94	123.66	196.34	3.411	0.000509918	1.953	0.00406864	3.101	0.000210521
	10489878	Ptgis	88.29	178.83	113.83	130.58	2.025	0.00131455	1.289	0.0826461	1.479	0.00454523
	10492971	Fcrl1	99.45	269.99	123.75	222.38	2.715	0.0124751	1.244	0.0199108	2.236	0.0193217
	10495285	Sort1	162.12	327.61	198.1	235.63	2.021	0.00492107	1.222	0.219323	1.453	0.16087
	10498350	P2ry14	841.03	1829.84	506.71	521.77	2.176	0.00232228	0.602	0.0440503	0.62	0.0210412
	10499160	Cd1d1	358.25	991.45	182.67	378.19	2.767	0.00595968	0.51	0.00830583	1.056	0.827039
	10500982	I830077J02Rik	441	1268.59	399.78	496.98	2.877	0.00249435	0.907	0.672069	1.127	0.603382
	10503107	6330407A03Rik	435.36	975.34	373.11	503	2.24	0.00114965	0.857	0.5747	1.155	0.50584
	10503148	LOC100047557	136.51	277.39	271.73	291.96	2.032	0.0291861	1.991	0.0133278	2.139	0.0105229
	10503212	Chd7	207.31	518.79	423.54	510.61	2.502	0.00086256	2.043	0.023446	2.463	0.00411264
	10521678	Cd38	178.89	484.25	192.66	193.82	2.707	0.000400608	1.077	0.453272	1.083	0.399383
	10522051	Klf3	315.17	746.23	403	504.82	2.368	6.29155e-06	1.279	0.0147984	1.602	0.0148566
	10526215	Rps28	1603.35	3257.29	1309.86	1377.89	2.032	0.00279242	0.817	0.0163752	0.859	0.111726
	10530145	Tlr1	76.73	200.86	152.21	184.51	2.618	0.000804096	1.984	0.0072321	2.405	0.0015058
	10531407	Cxcl9	978.96	2129.97	2222.84	1744.97	2.176	0.000130801	2.271	0.0037316	1.782	0.054245
	10531724	Plac8	646.76	1635.38	314.02	575.17	2.529	0.00522002	0.486	0.00230691	0.889	0.687912
	10531952	Abcg3	344.27	1016.33	322.58	382.13	2.952	1.25011e-05	0.937	0.671982	1.11	0.247768
	10531980	BC057170	223.02	474.11	537.57	500.18	2.126	0.0199675	2.41	0.013223	2.243	0.0242428
	10532620	Myo18b	879.98	1826.51	2197.52	2056.95	2.076	0.000922399	2.497	0.00394315	2.337	0.0018295
	10533145	Tpcn1	88.37	213.12	132.95	222.5	2.412	5.05388e-06	1.504	0.0206389	2.518	0.000191614
	10535807	Flt1	121.02	335.51	144.99	195.36	2.772	0.000118565	1.198	0.0754451	1.614	0.0368956
	10535938	N4bp2l1	197.4	518.63	283.02	331.28	2.627	0.000213785	1.434	0.0391379	1.678	0.043899
	10538901	BC005685	59.12	484.84	112.11	164.64	8.201	0.00582966	1.896	0.0758673	2.785	0.0510572
	10542239	Prp2	199.15	413.17	413.75	362.91	2.075	0.0290359	2.078	0.000639361	1.822	0.0609664
	10542287	Bcl2l14	188.42	382.1	448.75	752.17	2.028	0.0039355	2.382	0.011928	3.992	0.000932478
	10548367	Clec1a	66.54	282.77	197.74	246.88	4.25	0.00360896	2.972	0.000191906	3.71	0.000837021
	10548415	Klri1	177.45	564.7	188.97	264.1	3.182	0.00174203	1.065	0.778898	1.488	0.191722
	10551736	Ppp1r14a	122.84	268.05	141.58	217.88	2.182	0.0084644	1.153	0.369881	1.774	0.0178123
	10556528	Pde3b	84.17	175.15	35.54	54.96	2.081	0.0366548	0.422	0.00512601	0.653	0.0439501
	10560624	Apoe	257.63	819.55	294.64	503.86	3.181	0.00197251	1.144	0.350945	1.956	0.0572001
	10560919	Atp1a3	105.1	238.4	118.04	149.1	2.268	0.00439562	1.123	0.2016	1.419	0.199066
	10561474	Il28a	125.15	277.65	208.56	199.43	2.219	6.73649e-05	1.666	0.00454694	1.594	0.00634589
	10567366	Gp2	19.43	156.1	27.14	22.65	8.034	0.000162234	1.397	0.0810211	1.166	0.0694297
	10567580	Igsf6	247.75	542.8	207.53	238.75	2.191	0.0126133	0.838	0.178893	0.964	0.559321
	10569017	Ifitm3	322.14	1038.98	132.74	599.93	3.225	0.00601947	0.412	0.00194637	1.862	0.0288595
	10569020	Ifitm6	30.22	331.73	33.53	87.07	10.977	0.0042898	1.11	0.545707	2.881	0.0312782
	10569308	Krtap5-1	135.63	295.45	261.79	237.69	2.178	0.00218178	1.93	0.0271348	1.752	0.0137345
	10572897	Hmox1	147.55	393.53	99.61	119.72	2.667	0.00114549	0.675	0.0159659	0.811	0.153946
	10587266	Gclc	954.81	1921.69	1659.15	1715.78	2.013	0.0162495	1.738	0.063564	1.797	0.0411741
	10593196	Gm10677	79.48	209.51	212.22	186.72	2.636	0.000429485	2.67	0.00915508	2.349	0.0111273
	10594404	Smad3	119.15	252.94	155.69	207.72	2.123	2.84654e-05	1.307	0.0145864	1.743	0.000763995
	10601088	Gm9078	138.57	293.6	245.83	261.66	2.119	0.00103643	1.774	0.000324197	1.888	0.00700564
	10603005	LOC676160	157.89	405.62	417.11	408.02	2.569	0.00338403	2.642	0.0110699	2.584	0.0320518
a	FC, fold change; P, t-test P value
